# Supplementary material for: Deriving Animal Behaviour from High-Frequency GPS: Tracking Cows in Open and Forested Habitat
Source: PLoS One. 2015 Jun 24;10(6):e0129030. doi: 10.1371/journal.pone.0129030 (PMC4479590; doi:10.1371/journal.pone.0129030)
Supplement: S1 Dataset — (XLSX) [file pone.0129030.s005.xlsx]

## Sheet: Observations
Day	Time	Time relative (hms)	Duration	Cow	Behaviour	Event type
2012-07-26 06:41:17	2012-07-26 06:41:17	0:00:00	355.304	1	Not in view	State start
2012-07-26 06:41:17	2012-07-26 06:41:17	0:00:00	3.466	1	Walking	State start
2012-07-26 06:41:20	2012-07-26 06:41:20	0:00:03	0	1	Walking	State stop
2012-07-26 06:42:27	2012-07-26 06:42:27	0:01:10	135.101	1	Drinking	State start
2012-07-26 06:44:42	2012-07-26 06:44:42	0:03:25	0	1	Drinking	State stop
2012-07-26 06:44:42	2012-07-26 06:44:42	0:03:25	4.448	1	Walking	State start
2012-07-26 06:44:46	2012-07-26 06:44:46	0:03:29	0	1	Walking	State stop
2012-07-26 06:44:46	2012-07-26 06:44:46	0:03:29	24.347	1	Standing	State start
2012-07-26 06:45:10	2012-07-26 06:45:10	0:03:53	0	1	Standing	State stop
2012-07-26 06:45:10	2012-07-26 06:45:10	0:03:53	4.565	1	Walking	State start
2012-07-26 06:45:15	2012-07-26 06:45:15	0:03:58	0	1	Walking	State stop
2012-07-26 06:45:15	2012-07-26 06:45:15	0:03:58	52.511	1	Standing	State start
2012-07-26 06:46:08	2012-07-26 06:46:08	0:04:51	0	1	Standing	State stop
2012-07-26 06:46:08	2012-07-26 06:46:08	0:04:51	3.07	1	Walking	State start
2012-07-26 06:46:11	2012-07-26 06:46:11	0:04:54	0	1	Walking	State stop
2012-07-26 06:46:11	2012-07-26 06:46:11	0:04:54	23.956	1	Standing	State start
2012-07-26 06:46:35	2012-07-26 06:46:35	0:05:18	0	1	Standing	State stop
2012-07-26 06:46:35	2012-07-26 06:46:35	0:05:18	4.963	1	Walking	State start
2012-07-26 06:46:40	2012-07-26 06:46:40	0:05:23	0	1	Walking	State stop
2012-07-26 06:46:40	2012-07-26 06:46:40	0:05:23	18.66	1	Standing	State start
2012-07-26 06:46:58	2012-07-26 06:46:58	0:05:41	0	1	Standing	State stop
2012-07-26 06:46:58	2012-07-26 06:46:58	0:05:41	146.284	1	Walking	State start
2012-07-26 06:47:12	2012-07-26 06:47:12	0:05:55	0	1	Not in view	State stop
2012-07-26 06:47:12	2012-07-26 06:47:12	0:05:55	13.016	1	Yes in view	State start
2012-07-26 06:47:25	2012-07-26 06:47:25	0:06:08	0	1	Yes in view	State stop
2012-07-26 06:47:25	2012-07-26 06:47:25	0:06:08	531.68	1	Not in view	State start
2012-07-26 06:49:24	2012-07-26 06:49:24	0:08:07	0	1	Walking	State stop
2012-07-26 06:49:24	2012-07-26 06:49:24	0:08:07	60.245	1	Standing	State start
2012-07-26 06:50:25	2012-07-26 06:50:25	0:09:08	0	1	Standing	State stop
2012-07-26 06:50:25	2012-07-26 06:50:25	0:09:08	88.633	1	Foraging	State start
2012-07-26 06:51:53	2012-07-26 06:51:53	0:10:36	0	1	Foraging	State stop
2012-07-26 06:51:53	2012-07-26 06:51:53	0:10:36	87.956	1	Walking	State start
2012-07-26 06:53:21	2012-07-26 06:53:21	0:12:04	0	1	Walking	State stop
2012-07-26 06:53:21	2012-07-26 06:53:21	0:12:04	7.641	1	Standing	State start
2012-07-26 06:53:29	2012-07-26 06:53:29	0:12:12	0	1	Standing	State stop
2012-07-26 06:53:29	2012-07-26 06:53:29	0:12:12	58.939	1	Walking	State start
2012-07-26 06:54:28	2012-07-26 06:54:28	0:13:11	0	1	Walking	State stop
2012-07-26 06:54:28	2012-07-26 06:54:28	0:13:11	58.088	1	Standing	State start
2012-07-26 06:55:26	2012-07-26 06:55:26	0:14:09	0	1	Standing	State stop
2012-07-26 06:55:26	2012-07-26 06:55:26	0:14:09	5.66	1	Walking	State start
2012-07-26 06:55:32	2012-07-26 06:55:32	0:14:15	0	1	Walking	State stop
2012-07-26 06:55:32	2012-07-26 06:55:32	0:14:15	44.858	1	Drinking	State start
2012-07-26 06:56:17	2012-07-26 06:56:17	0:15:00	0	1	Drinking	State stop
2012-07-26 06:56:17	2012-07-26 06:56:17	0:15:00	0	1	Not in view	State stop
2012-07-26 11:01:27	2012-07-26 11:01:27	0:00:00	3.195	1	Not in view	State start
2012-07-26 11:01:27	2012-07-26 11:01:27	0:00:00	8.258	1	Walking	State start
2012-07-26 11:01:31	2012-07-26 11:01:31	0:00:03	0	1	Not in view	State stop
2012-07-26 11:01:31	2012-07-26 11:01:31	0:00:03	376.149	1	Yes in view	State start
2012-07-26 11:01:36	2012-07-26 11:01:36	0:00:08	0	1	Walking	State stop
2012-07-26 11:01:36	2012-07-26 11:01:36	0:00:08	105.034	1	Foraging	State start
2012-07-26 11:03:21	2012-07-26 11:03:21	0:01:53	0	1	Foraging	State stop
2012-07-26 11:03:21	2012-07-26 11:03:21	0:01:53	24.937	1	Walking	State start
2012-07-26 11:03:46	2012-07-26 11:03:46	0:02:18	0	1	Walking	State stop
2012-07-26 11:03:46	2012-07-26 11:03:46	0:02:18	220.37	1	Dry forage	State start
2012-07-26 11:07:26	2012-07-26 11:07:26	0:05:58	0	1	Dry forage	State stop
2012-07-26 11:07:26	2012-07-26 11:07:26	0:05:58	3.186	1	Walking	State start
2012-07-26 11:07:29	2012-07-26 11:07:29	0:06:01	0	1	Walking	State stop
2012-07-26 11:07:29	2012-07-26 11:07:29	0:06:01	52.521	1	Foraging	State start
2012-07-26 11:07:47	2012-07-26 11:07:47	0:06:19	0	1	Yes in view	State stop
2012-07-26 11:07:47	2012-07-26 11:07:47	0:06:19	325.451	1	Not in view	State start
2012-07-26 11:08:22	2012-07-26 11:08:22	0:06:54	0	1	Foraging	State stop
2012-07-26 11:08:22	2012-07-26 11:08:22	0:06:54	23.026	1	Walking	State start
2012-07-26 11:08:45	2012-07-26 11:08:45	0:07:17	0	1	Walking	State stop
2012-07-26 11:08:45	2012-07-26 11:08:45	0:07:17	47.05	1	Drinking	State start
2012-07-26 11:09:32	2012-07-26 11:09:32	0:08:04	0	1	Drinking	State stop
2012-07-26 11:09:32	2012-07-26 11:09:32	0:08:04	3.567	1	Walking	State start
2012-07-26 11:09:35	2012-07-26 11:09:35	0:08:07	0	1	Walking	State stop
2012-07-26 11:09:35	2012-07-26 11:09:35	0:08:07	22.944	1	Standing	State start
2012-07-26 11:09:58	2012-07-26 11:09:58	0:08:30	0	1	Standing	State stop
2012-07-26 11:09:58	2012-07-26 11:09:58	0:08:30	10.658	1	Social	State start
2012-07-26 11:10:09	2012-07-26 11:10:09	0:08:41	0	1	Social	State stop
2012-07-26 11:10:09	2012-07-26 11:10:09	0:08:41	15.073	1	Drinking	State start
2012-07-26 11:10:24	2012-07-26 11:10:24	0:08:56	0	1	Drinking	State stop
2012-07-26 11:10:24	2012-07-26 11:10:24	0:08:56	20.317	1	Walking	State start
2012-07-26 11:10:44	2012-07-26 11:10:44	0:09:16	0	1	Walking	State stop
2012-07-26 11:10:44	2012-07-26 11:10:44	0:09:16	16.439	1	Standing	State start
2012-07-26 11:11:01	2012-07-26 11:11:01	0:09:33	0	1	Standing	State stop
2012-07-26 11:11:01	2012-07-26 11:11:01	0:09:33	14.509	1	Walking	State start
2012-07-26 11:11:15	2012-07-26 11:11:15	0:09:47	0	1	Walking	State stop
2012-07-26 11:11:15	2012-07-26 11:11:15	0:09:47	106.58	1	Foraging	State start
2012-07-26 11:13:02	2012-07-26 11:13:02	0:11:34	0	1	Foraging	State stop
2012-07-26 11:13:02	2012-07-26 11:13:02	0:11:34	4.383	1	Walking	State start
2012-07-26 11:13:06	2012-07-26 11:13:06	0:11:38	0	1	Walking	State stop
2012-07-26 11:13:06	2012-07-26 11:13:06	0:11:38	114.515	1	Foraging	State start
2012-07-26 11:13:12	2012-07-26 11:13:12	0:11:44	0	1	Not in view	State stop
2012-07-26 11:13:12	2012-07-26 11:13:12	0:11:44	195.205	1	Yes in view	State start
2012-07-26 11:15:01	2012-07-26 11:15:01	0:13:33	0	1	Foraging	State stop
2012-07-26 11:15:01	2012-07-26 11:15:01	0:13:33	9.828	1	Walking	State start
2012-07-26 11:15:11	2012-07-26 11:15:11	0:13:43	0	1	Walking	State stop
2012-07-26 11:15:11	2012-07-26 11:15:11	0:13:43	76.805	1	Standing	State start
2012-07-26 11:16:18	2012-07-26 11:16:18	0:14:50	0	1		Point
2012-07-26 11:16:27	2012-07-26 11:16:27	0:15:00	0	1	Standing	State stop
2012-07-26 11:16:27	2012-07-26 11:16:27	0:15:00	0	1	Yes in view	State stop
2012-07-10 08:59:58	2012-07-10 08:59:58	0:00:00	900	1	Not in view	State start
2012-07-10 08:59:58	2012-07-10 08:59:58	0:00:00	36.024	1	Walking	State start
2012-07-10 09:00:34	2012-07-10 09:00:34	0:00:36	0	1	Walking	State stop
2012-07-10 09:00:34	2012-07-10 09:00:34	0:00:36	1.942	1	Foraging	State start
2012-07-10 09:00:36	2012-07-10 09:00:36	0:00:37	0	1	Foraging	State stop
2012-07-10 09:00:36	2012-07-10 09:00:36	0:00:37	6.359	1	Walking	State start
2012-07-10 09:00:43	2012-07-10 09:00:43	0:00:44	0	1	Walking	State stop
2012-07-10 09:00:43	2012-07-10 09:00:43	0:00:44	5.561	1	Foraging	State start
2012-07-10 09:00:48	2012-07-10 09:00:48	0:00:49	0	1	Foraging	State stop
2012-07-10 09:00:48	2012-07-10 09:00:48	0:00:49	13.051	1	Walking	State start
2012-07-10 09:01:01	2012-07-10 09:01:01	0:01:02	0	1	Walking	State stop
2012-07-10 09:01:01	2012-07-10 09:01:01	0:01:02	3.703	1	Foraging	State start
2012-07-10 09:01:05	2012-07-10 09:01:05	0:01:06	0	1	Foraging	State stop
2012-07-10 09:01:05	2012-07-10 09:01:05	0:01:06	11.72	1	Walking	State start
2012-07-10 09:01:17	2012-07-10 09:01:17	0:01:18	0	1	Walking	State stop
2012-07-10 09:01:17	2012-07-10 09:01:17	0:01:18	23.939	1	Foraging	State start
2012-07-10 09:01:41	2012-07-10 09:01:41	0:01:42	0	1	Foraging	State stop
2012-07-10 09:01:41	2012-07-10 09:01:41	0:01:42	1.295	1	Walking	State start
2012-07-10 09:01:42	2012-07-10 09:01:42	0:01:43	0	1	Walking	State stop
2012-07-10 09:01:42	2012-07-10 09:01:42	0:01:43	7.57	1	Foraging	State start
2012-07-10 09:01:49	2012-07-10 09:01:49	0:01:51	0	1	Foraging	State stop
2012-07-10 09:01:49	2012-07-10 09:01:49	0:01:51	5.113	1	Walking	State start
2012-07-10 09:01:54	2012-07-10 09:01:54	0:01:56	0	1	Walking	State stop
2012-07-10 09:01:54	2012-07-10 09:01:54	0:01:56	81.445	1	Foraging	State start
2012-07-10 09:03:16	2012-07-10 09:03:16	0:03:17	0	1	Foraging	State stop
2012-07-10 09:03:16	2012-07-10 09:03:16	0:03:17	2.474	1	Standing	State start
2012-07-10 09:03:18	2012-07-10 09:03:18	0:03:20	0	1	Standing	State stop
2012-07-10 09:03:18	2012-07-10 09:03:18	0:03:20	73.661	1	Foraging	State start
2012-07-10 09:04:32	2012-07-10 09:04:32	0:04:33	0	1	Foraging	State stop
2012-07-10 09:04:32	2012-07-10 09:04:32	0:04:33	10.708	1	Walking	State start
2012-07-10 09:04:43	2012-07-10 09:04:43	0:04:44	0	1	Walking	State stop
2012-07-10 09:04:43	2012-07-10 09:04:43	0:04:44	1.693	1	Foraging	State start
2012-07-10 09:04:44	2012-07-10 09:04:44	0:04:46	0	1	Foraging	State stop
2012-07-10 09:04:44	2012-07-10 09:04:44	0:04:46	26.031	1	Walking	State start
2012-07-10 09:05:11	2012-07-10 09:05:11	0:05:12	0	1	Walking	State stop
2012-07-10 09:05:11	2012-07-10 09:05:11	0:05:12	3.005	1	Foraging	State start
2012-07-10 09:05:14	2012-07-10 09:05:14	0:05:15	0	1	Foraging	State stop
2012-07-10 09:05:14	2012-07-10 09:05:14	0:05:15	1.613	1	Walking	State start
2012-07-10 09:05:15	2012-07-10 09:05:15	0:05:16	0	1	Walking	State stop
2012-07-10 09:05:15	2012-07-10 09:05:15	0:05:16	518.41	1	Foraging	State start
2012-07-10 09:13:54	2012-07-10 09:13:54	0:13:55	0	1	Foraging	State stop
2012-07-10 09:13:54	2012-07-10 09:13:54	0:13:55	2.257	1	Walking	State start
2012-07-10 09:13:56	2012-07-10 09:13:56	0:13:57	0	1	Walking	State stop
2012-07-10 09:13:56	2012-07-10 09:13:56	0:13:57	62.426	1	Foraging	State start
2012-07-10 09:14:58	2012-07-10 09:14:58	0:15:00	0	1	Foraging	State stop
2012-07-10 09:14:58	2012-07-10 09:14:58	0:15:00	0	1	Not in view	State stop
2012-07-10 11:01:17	2012-07-10 11:01:17	0:00:00	900	1	Not in view	State start
2012-07-10 11:01:17	2012-07-10 11:01:17	0:00:00	4.692	1	Walking	State start
2012-07-10 11:01:21	2012-07-10 11:01:21	0:00:04	0	1	Walking	State stop
2012-07-10 11:01:21	2012-07-10 11:01:21	0:00:04	46.205	1	Foraging	State start
2012-07-10 11:02:07	2012-07-10 11:02:07	0:00:50	0	1	Foraging	State stop
2012-07-10 11:02:07	2012-07-10 11:02:07	0:00:50	6.252	1	Social	State start
2012-07-10 11:02:14	2012-07-10 11:02:14	0:00:57	0	1	Social	State stop
2012-07-10 11:02:14	2012-07-10 11:02:14	0:00:57	69.907	1	Foraging	State start
2012-07-10 11:03:24	2012-07-10 11:03:24	0:02:07	0	1	Foraging	State stop
2012-07-10 11:03:24	2012-07-10 11:03:24	0:02:07	6.707	1	Walking	State start
2012-07-10 11:03:30	2012-07-10 11:03:30	0:02:13	0	1	Walking	State stop
2012-07-10 11:03:30	2012-07-10 11:03:30	0:02:13	14.725	1	Foraging	State start
2012-07-10 11:03:45	2012-07-10 11:03:45	0:02:28	0	1	Foraging	State stop
2012-07-10 11:03:45	2012-07-10 11:03:45	0:02:28	8.815	1	Standing	State start
2012-07-10 11:03:54	2012-07-10 11:03:54	0:02:37	0	1	Standing	State stop
2012-07-10 11:03:54	2012-07-10 11:03:54	0:02:37	117.372	1	Foraging	State start
2012-07-10 11:05:51	2012-07-10 11:05:51	0:04:34	0	1	Foraging	State stop
2012-07-10 11:05:51	2012-07-10 11:05:51	0:04:34	2.373	1	Walking	State start
2012-07-10 11:05:54	2012-07-10 11:05:54	0:04:37	0	1	Walking	State stop
2012-07-10 11:05:54	2012-07-10 11:05:54	0:04:37	49.222	1	Foraging	State start
2012-07-10 11:06:43	2012-07-10 11:06:43	0:05:26	0	1	Foraging	State stop
2012-07-10 11:06:43	2012-07-10 11:06:43	0:05:26	18.013	1	Walking	State start
2012-07-10 11:07:01	2012-07-10 11:07:01	0:05:44	0	1	Walking	State stop
2012-07-10 11:07:01	2012-07-10 11:07:01	0:05:44	4.316	1	Grooming	State start
2012-07-10 11:07:05	2012-07-10 11:07:05	0:05:48	0	1	Grooming	State stop
2012-07-10 11:07:05	2012-07-10 11:07:05	0:05:48	6.142	1	Walking	State start
2012-07-10 11:07:11	2012-07-10 11:07:11	0:05:54	0	1	Walking	State stop
2012-07-10 11:07:11	2012-07-10 11:07:11	0:05:54	123.631	1	Foraging	State start
2012-07-10 11:09:15	2012-07-10 11:09:15	0:07:58	0	1	Foraging	State stop
2012-07-10 11:09:15	2012-07-10 11:09:15	0:07:58	11.039	1	Walking	State start
2012-07-10 11:09:26	2012-07-10 11:09:26	0:08:09	0	1	Walking	State stop
2012-07-10 11:09:26	2012-07-10 11:09:26	0:08:09	73.473	1	Foraging	State start
2012-07-10 11:10:39	2012-07-10 11:10:39	0:09:22	0	1	Foraging	State stop
2012-07-10 11:10:39	2012-07-10 11:10:39	0:09:22	2.759	1	Walking	State start
2012-07-10 11:10:42	2012-07-10 11:10:42	0:09:25	0	1	Walking	State stop
2012-07-10 11:10:42	2012-07-10 11:10:42	0:09:25	38.695	1	Foraging	State start
2012-07-10 11:11:21	2012-07-10 11:11:21	0:10:04	0	1	Foraging	State stop
2012-07-10 11:11:21	2012-07-10 11:11:21	0:10:04	4.764	1	Walking	State start
2012-07-10 11:11:26	2012-07-10 11:11:26	0:10:09	0	1	Walking	State stop
2012-07-10 11:11:26	2012-07-10 11:11:26	0:10:09	73.246	1	Foraging	State start
2012-07-10 11:12:39	2012-07-10 11:12:39	0:11:22	0	1	Foraging	State stop
2012-07-10 11:12:39	2012-07-10 11:12:39	0:11:22	1.61	1	Walking	State start
2012-07-10 11:12:40	2012-07-10 11:12:40	0:11:23	0	1	Walking	State stop
2012-07-10 11:12:40	2012-07-10 11:12:40	0:11:23	35.543	1	Foraging	State start
2012-07-10 11:13:16	2012-07-10 11:13:16	0:11:59	0	1	Foraging	State stop
2012-07-10 11:13:16	2012-07-10 11:13:16	0:11:59	5.628	1	Walking	State start
2012-07-10 11:13:22	2012-07-10 11:13:22	0:12:05	0	1	Walking	State stop
2012-07-10 11:13:22	2012-07-10 11:13:22	0:12:05	88.668	1	Foraging	State start
2012-07-10 11:14:50	2012-07-10 11:14:50	0:13:33	0	1	Foraging	State stop
2012-07-10 11:14:50	2012-07-10 11:14:50	0:13:33	3.336	1	Walking	State start
2012-07-10 11:14:54	2012-07-10 11:14:54	0:13:37	0	1	Walking	State stop
2012-07-10 11:14:54	2012-07-10 11:14:54	0:13:37	82.867	1	Foraging	State start
2012-07-10 11:16:17	2012-07-10 11:16:17	0:15:00	0	1	Foraging	State stop
2012-07-10 11:16:17	2012-07-10 11:16:17	0:15:00	0	1	Not in view	State stop
2012-07-11 08:27:20	2012-07-11 08:27:20	0:00:00	900	1	Not in view	State start
2012-07-11 08:27:20	2012-07-11 08:27:20	0:00:00	0.638	1	Walking	State start
2012-07-11 08:27:21	2012-07-11 08:27:21	0:00:00	0	1	Walking	State stop
2012-07-11 08:27:21	2012-07-11 08:27:21	0:00:00	82.571	1	Foraging	State start
2012-07-11 08:28:43	2012-07-11 08:28:43	0:01:23	0	1	Foraging	State stop
2012-07-11 08:28:43	2012-07-11 08:28:43	0:01:23	2.872	1	Walking	State start
2012-07-11 08:28:46	2012-07-11 08:28:46	0:01:26	0	1	Walking	State stop
2012-07-11 08:28:46	2012-07-11 08:28:46	0:01:26	104.013	1	Foraging	State start
2012-07-11 08:30:30	2012-07-11 08:30:30	0:03:10	0	1	Foraging	State stop
2012-07-11 08:30:30	2012-07-11 08:30:30	0:03:10	2.573	1	Walking	State start
2012-07-11 08:30:33	2012-07-11 08:30:33	0:03:12	0	1	Walking	State stop
2012-07-11 08:30:33	2012-07-11 08:30:33	0:03:12	11.455	1	Foraging	State start
2012-07-11 08:30:44	2012-07-11 08:30:44	0:03:24	0	1	Foraging	State stop
2012-07-11 08:30:44	2012-07-11 08:30:44	0:03:24	103.84	1	Walking	State start
2012-07-11 08:32:28	2012-07-11 08:32:28	0:05:07	0	1	Walking	State stop
2012-07-11 08:32:28	2012-07-11 08:32:28	0:05:07	21.864	1	Social	State start
2012-07-11 08:32:50	2012-07-11 08:32:50	0:05:29	0	1	Social	State stop
2012-07-11 08:32:50	2012-07-11 08:32:50	0:05:29	0.299	1	Foraging	State start
2012-07-11 08:32:50	2012-07-11 08:32:50	0:05:30	0	1	Foraging	State stop
2012-07-11 08:32:50	2012-07-11 08:32:50	0:05:30	76.572	1	Walking	State start
2012-07-11 08:34:07	2012-07-11 08:34:07	0:06:46	0	1	Walking	State stop
2012-07-11 08:34:07	2012-07-11 08:34:07	0:06:46	9.147	1	Standing	State start
2012-07-11 08:34:16	2012-07-11 08:34:16	0:06:55	0	1	Standing	State stop
2012-07-11 08:34:16	2012-07-11 08:34:16	0:06:55	4.717	1	Walking	State start
2012-07-11 08:34:21	2012-07-11 08:34:21	0:07:00	0	1	Walking	State stop
2012-07-11 08:34:21	2012-07-11 08:34:21	0:07:00	8.205	1	Social	State start
2012-07-11 08:34:29	2012-07-11 08:34:29	0:07:08	0	1	Social	State stop
2012-07-11 08:34:29	2012-07-11 08:34:29	0:07:08	18.477	1	Standing	State start
2012-07-11 08:34:47	2012-07-11 08:34:47	0:07:27	0	1	Standing	State stop
2012-07-11 08:34:47	2012-07-11 08:34:47	0:07:27	5.163	1	Walking	State start
2012-07-11 08:34:53	2012-07-11 08:34:53	0:07:32	0	1	Walking	State stop
2012-07-11 08:34:53	2012-07-11 08:34:53	0:07:32	1.411	1	Standing	State start
2012-07-11 08:34:54	2012-07-11 08:34:54	0:07:33	0	1	Standing	State stop
2012-07-11 08:34:54	2012-07-11 08:34:54	0:07:33	2.507	1	Walking	State start
2012-07-11 08:34:57	2012-07-11 08:34:57	0:07:36	0	1	Walking	State stop
2012-07-11 08:34:57	2012-07-11 08:34:57	0:07:36	2.673	1	Social	State start
2012-07-11 08:34:59	2012-07-11 08:34:59	0:07:38	0	1	Social	State stop
2012-07-11 08:34:59	2012-07-11 08:34:59	0:07:38	2.042	1	Standing	State start
2012-07-11 08:35:01	2012-07-11 08:35:01	0:07:41	0	1	Standing	State stop
2012-07-11 08:35:01	2012-07-11 08:35:01	0:07:41	13.015	1	Walking	State start
2012-07-11 08:35:14	2012-07-11 08:35:14	0:07:54	0	1	Walking	State stop
2012-07-11 08:35:14	2012-07-11 08:35:14	0:07:54	10.979	1	Standing	State start
2012-07-11 08:35:25	2012-07-11 08:35:25	0:08:05	0	1	Standing	State stop
2012-07-11 08:35:25	2012-07-11 08:35:25	0:08:05	26.263	1	Dry forage	State start
2012-07-11 08:35:52	2012-07-11 08:35:52	0:08:31	0	1	Dry forage	State stop
2012-07-11 08:35:52	2012-07-11 08:35:52	0:08:31	213.46	1	Walking	State start
2012-07-11 08:39:25	2012-07-11 08:39:25	0:12:04	0	1	Walking	State stop
2012-07-11 08:39:25	2012-07-11 08:39:25	0:12:04	4.05	1	Standing	State start
2012-07-11 08:39:29	2012-07-11 08:39:29	0:12:08	0	1	Standing	State stop
2012-07-11 08:39:29	2012-07-11 08:39:29	0:12:08	5.313	1	Foraging	State start
2012-07-11 08:39:34	2012-07-11 08:39:34	0:12:14	0	1	Foraging	State stop
2012-07-11 08:39:34	2012-07-11 08:39:34	0:12:14	4.316	1	Walking	State start
2012-07-11 08:39:39	2012-07-11 08:39:39	0:12:18	0	1	Walking	State stop
2012-07-11 08:39:39	2012-07-11 08:39:39	0:12:18	3.951	1	Standing	State start
2012-07-11 08:39:43	2012-07-11 08:39:43	0:12:22	0	1	Standing	State stop
2012-07-11 08:39:43	2012-07-11 08:39:43	0:12:22	10.558	1	Walking	State start
2012-07-11 08:39:53	2012-07-11 08:39:53	0:12:32	0	1	Walking	State stop
2012-07-11 08:39:53	2012-07-11 08:39:53	0:12:32	43.822	1	Foraging	State start
2012-07-11 08:40:37	2012-07-11 08:40:37	0:13:16	0	1	Foraging	State stop
2012-07-11 08:40:37	2012-07-11 08:40:37	0:13:16	2.357	1	Walking	State start
2012-07-11 08:40:39	2012-07-11 08:40:39	0:13:19	0	1	Walking	State stop
2012-07-11 08:40:39	2012-07-11 08:40:39	0:13:19	7.006	1	Foraging	State start
2012-07-11 08:40:46	2012-07-11 08:40:46	0:13:26	0	1	Foraging	State stop
2012-07-11 08:40:46	2012-07-11 08:40:46	0:13:26	2.49	1	Walking	State start
2012-07-11 08:40:49	2012-07-11 08:40:49	0:13:28	0	1	Walking	State stop
2012-07-11 08:40:49	2012-07-11 08:40:49	0:13:28	91.381	1	Foraging	State start
2012-07-11 08:42:20	2012-07-11 08:42:20	0:15:00	0	1	Foraging	State stop
2012-07-11 08:42:20	2012-07-11 08:42:20	0:15:00	0	1	Not in view	State stop
2012-07-11 13:26:52	2012-07-11 13:26:52	0:00:00	900	1	Not in view	State start
2012-07-11 13:26:52	2012-07-11 13:26:52	0:00:00	40.523	1	Walking	State start
2012-07-11 13:27:32	2012-07-11 13:27:32	0:00:40	0	1	Walking	State stop
2012-07-11 13:27:32	2012-07-11 13:27:32	0:00:40	112.739	1	Foraging	State start
2012-07-11 13:29:25	2012-07-11 13:29:25	0:02:33	0	1	Foraging	State stop
2012-07-11 13:29:25	2012-07-11 13:29:25	0:02:33	25.3	1	Walking	State start
2012-07-11 13:29:50	2012-07-11 13:29:50	0:02:58	0	1	Walking	State stop
2012-07-11 13:29:50	2012-07-11 13:29:50	0:02:58	52.545	1	Foraging	State start
2012-07-11 13:30:43	2012-07-11 13:30:43	0:03:51	0	1	Foraging	State stop
2012-07-11 13:30:43	2012-07-11 13:30:43	0:03:51	50.229	1	Walking	State start
2012-07-11 13:31:33	2012-07-11 13:31:33	0:04:41	0	1	Walking	State stop
2012-07-11 13:31:33	2012-07-11 13:31:33	0:04:41	335.147	1	Foraging	State start
2012-07-11 13:37:08	2012-07-11 13:37:08	0:10:16	0	1	Foraging	State stop
2012-07-11 13:37:08	2012-07-11 13:37:08	0:10:16	3.685	1	Standing	State start
2012-07-11 13:37:12	2012-07-11 13:37:12	0:10:20	0	1	Standing	State stop
2012-07-11 13:37:12	2012-07-11 13:37:12	0:10:20	155.314	1	Foraging	State start
2012-07-11 13:39:47	2012-07-11 13:39:47	0:12:55	0	1	Foraging	State stop
2012-07-11 13:39:47	2012-07-11 13:39:47	0:12:55	3.802	1	Walking	State start
2012-07-11 13:39:51	2012-07-11 13:39:51	0:12:59	0	1	Walking	State stop
2012-07-11 13:39:51	2012-07-11 13:39:51	0:12:59	29.915	1	Foraging	State start
2012-07-11 13:40:21	2012-07-11 13:40:21	0:13:29	0	1	Foraging	State stop
2012-07-11 13:40:21	2012-07-11 13:40:21	0:13:29	18.079	1	Walking	State start
2012-07-11 13:40:39	2012-07-11 13:40:39	0:13:47	0	1	Walking	State stop
2012-07-11 13:40:39	2012-07-11 13:40:39	0:13:47	72.722	1	Foraging	State start
2012-07-11 13:41:52	2012-07-11 13:41:52	0:15:00	0	1	Foraging	State stop
2012-07-11 13:41:52	2012-07-11 13:41:52	0:15:00	0	1	Not in view	State stop
2012-07-12 08:56:32	2012-07-12 08:56:32	0:00:00	900	1	Not in view	State start
2012-07-12 08:56:32	2012-07-12 08:56:32	0:00:00	3.729	1	Walking	State start
2012-07-12 08:56:35	2012-07-12 08:56:35	0:00:03	0	1	Walking	State stop
2012-07-12 08:56:35	2012-07-12 08:56:35	0:00:03	44.279	1	Foraging	State start
2012-07-12 08:57:20	2012-07-12 08:57:20	0:00:48	0	1	Foraging	State stop
2012-07-12 08:57:20	2012-07-12 08:57:20	0:00:48	15.523	1	Walking	State start
2012-07-12 08:57:35	2012-07-12 08:57:35	0:01:03	0	1	Walking	State stop
2012-07-12 08:57:35	2012-07-12 08:57:35	0:01:03	1.427	1	Standing	State start
2012-07-12 08:57:36	2012-07-12 08:57:36	0:01:04	0	1	Standing	State stop
2012-07-12 08:57:36	2012-07-12 08:57:36	0:01:04	4.698	1	Foraging	State start
2012-07-12 08:57:41	2012-07-12 08:57:41	0:01:09	0	1	Foraging	State stop
2012-07-12 08:57:41	2012-07-12 08:57:41	0:01:09	61.015	1	Walking	State start
2012-07-12 08:58:42	2012-07-12 08:58:42	0:02:10	0	1	Walking	State stop
2012-07-12 08:58:42	2012-07-12 08:58:42	0:02:10	93.415	1	Foraging	State start
2012-07-12 09:00:16	2012-07-12 09:00:16	0:03:44	0	1	Foraging	State stop
2012-07-12 09:00:16	2012-07-12 09:00:16	0:03:44	45.217	1	Walking	State start
2012-07-12 09:01:01	2012-07-12 09:01:01	0:04:29	0	1	Walking	State stop
2012-07-12 09:01:01	2012-07-12 09:01:01	0:04:29	55.582	1	Foraging	State start
2012-07-12 09:01:56	2012-07-12 09:01:56	0:05:24	0	1	Foraging	State stop
2012-07-12 09:01:56	2012-07-12 09:01:56	0:05:24	4.432	1	Walking	State start
2012-07-12 09:02:01	2012-07-12 09:02:01	0:05:29	0	1	Walking	State stop
2012-07-12 09:02:01	2012-07-12 09:02:01	0:05:29	4.764	1	Foraging	State start
2012-07-12 09:02:06	2012-07-12 09:02:06	0:05:34	0	1	Foraging	State stop
2012-07-12 09:02:06	2012-07-12 09:02:06	0:05:34	35.693	1	Walking	State start
2012-07-12 09:02:41	2012-07-12 09:02:41	0:06:09	0	1	Walking	State stop
2012-07-12 09:02:41	2012-07-12 09:02:41	0:06:09	26.498	1	Foraging	State start
2012-07-12 09:03:08	2012-07-12 09:03:08	0:06:36	0	1	Foraging	State stop
2012-07-12 09:03:08	2012-07-12 09:03:08	0:06:36	8.248	1	Walking	State start
2012-07-12 09:03:16	2012-07-12 09:03:16	0:06:44	0	1	Walking	State stop
2012-07-12 09:03:16	2012-07-12 09:03:16	0:06:44	153.982	1	Foraging	State start
2012-07-12 09:05:50	2012-07-12 09:05:50	0:09:18	0	1	Foraging	State stop
2012-07-12 09:05:50	2012-07-12 09:05:50	0:09:18	13.703	1	Walking	State start
2012-07-12 09:06:04	2012-07-12 09:06:04	0:09:32	0	1	Walking	State stop
2012-07-12 09:06:04	2012-07-12 09:06:04	0:09:32	15.389	1	Foraging	State start
2012-07-12 09:06:19	2012-07-12 09:06:19	0:09:47	0	1	Foraging	State stop
2012-07-12 09:06:19	2012-07-12 09:06:19	0:09:47	3.022	1	Walking	State start
2012-07-12 09:06:22	2012-07-12 09:06:22	0:09:50	0	1	Walking	State stop
2012-07-12 09:06:22	2012-07-12 09:06:22	0:09:50	309.384	1	Foraging	State start
2012-07-12 09:11:32	2012-07-12 09:11:32	0:15:00	0	1	Foraging	State stop
2012-07-12 09:11:32	2012-07-12 09:11:32	0:15:00	0	1	Not in view	State stop
2012-07-12 11:19:44	2012-07-12 11:19:44	0:00:00	900	1	Not in view	State start
2012-07-12 11:19:44	2012-07-12 11:19:44	0:00:00	2.644	1	Walking	State start
2012-07-12 11:19:46	2012-07-12 11:19:46	0:00:02	0	1	Walking	State stop
2012-07-12 11:19:46	2012-07-12 11:19:46	0:00:02	6.224	1	Foraging	State start
2012-07-12 11:19:52	2012-07-12 11:19:52	0:00:08	0	1	Foraging	State stop
2012-07-12 11:19:52	2012-07-12 11:19:52	0:00:08	12.016	1	Walking	State start
2012-07-12 11:20:04	2012-07-12 11:20:04	0:00:20	0	1	Walking	State stop
2012-07-12 11:20:04	2012-07-12 11:20:04	0:00:20	119.379	1	Foraging	State start
2012-07-12 11:22:04	2012-07-12 11:22:04	0:02:20	0	1	Foraging	State stop
2012-07-12 11:22:04	2012-07-12 11:22:04	0:02:20	5.08	1	Walking	State start
2012-07-12 11:22:09	2012-07-12 11:22:09	0:02:25	0	1	Walking	State stop
2012-07-12 11:22:09	2012-07-12 11:22:09	0:02:25	7.952	1	Foraging	State start
2012-07-12 11:22:17	2012-07-12 11:22:17	0:02:33	0	1	Foraging	State stop
2012-07-12 11:22:17	2012-07-12 11:22:17	0:02:33	2.874	1	Walking	State start
2012-07-12 11:22:20	2012-07-12 11:22:20	0:02:36	0	1	Walking	State stop
2012-07-12 11:22:20	2012-07-12 11:22:20	0:02:36	91.447	1	Foraging	State start
2012-07-12 11:23:51	2012-07-12 11:23:51	0:04:07	0	1	Foraging	State stop
2012-07-12 11:23:51	2012-07-12 11:23:51	0:04:07	3.102	1	Walking	State start
2012-07-12 11:23:54	2012-07-12 11:23:54	0:04:10	0	1	Walking	State stop
2012-07-12 11:23:54	2012-07-12 11:23:54	0:04:10	101.908	1	Foraging	State start
2012-07-12 11:25:36	2012-07-12 11:25:36	0:05:52	0	1	Foraging	State stop
2012-07-12 11:25:36	2012-07-12 11:25:36	0:05:52	3.354	1	Walking	State start
2012-07-12 11:25:39	2012-07-12 11:25:39	0:05:55	0	1	Walking	State stop
2012-07-12 11:25:39	2012-07-12 11:25:39	0:05:55	544.02	1	Foraging	State start
2012-07-12 11:34:44	2012-07-12 11:34:44	0:15:00	0	1	Foraging	State stop
2012-07-12 11:34:44	2012-07-12 11:34:44	0:15:00	0	1	Not in view	State stop
2012-07-13 08:58:12	2012-07-13 08:58:12	0:00:00	900	1	Not in view	State start
2012-07-13 08:58:12	2012-07-13 08:58:12	0:00:00	206.25	1	Walking	State start
2012-07-13 09:01:38	2012-07-13 09:01:38	0:03:26	0	1	Walking	State stop
2012-07-13 09:01:38	2012-07-13 09:01:38	0:03:26	27.658	1	Standing	State start
2012-07-13 09:02:05	2012-07-13 09:02:05	0:03:53	0	1	Standing	State stop
2012-07-13 09:02:05	2012-07-13 09:02:05	0:03:53	1.627	1	Walking	State start
2012-07-13 09:02:07	2012-07-13 09:02:07	0:03:55	0	1	Walking	State stop
2012-07-13 09:02:07	2012-07-13 09:02:07	0:03:55	12.168	1	Grooming	State start
2012-07-13 09:02:19	2012-07-13 09:02:19	0:04:07	0	1	Grooming	State stop
2012-07-13 09:02:19	2012-07-13 09:02:19	0:04:07	3.32	1	Walking	State start
2012-07-13 09:02:23	2012-07-13 09:02:23	0:04:11	0	1	Walking	State stop
2012-07-13 09:02:23	2012-07-13 09:02:23	0:04:11	36.224	1	Foraging	State start
2012-07-13 09:02:59	2012-07-13 09:02:59	0:04:47	0	1	Foraging	State stop
2012-07-13 09:02:59	2012-07-13 09:02:59	0:04:47	12.668	1	Walking	State start
2012-07-13 09:03:11	2012-07-13 09:03:11	0:04:59	0	1	Walking	State stop
2012-07-13 09:03:11	2012-07-13 09:03:11	0:04:59	15.14	1	Foraging	State start
2012-07-13 09:03:27	2012-07-13 09:03:27	0:05:15	0	1	Foraging	State stop
2012-07-13 09:03:27	2012-07-13 09:03:27	0:05:15	199.647	1	Walking	State start
2012-07-13 09:06:46	2012-07-13 09:06:46	0:08:34	0	1	Walking	State stop
2012-07-13 09:06:46	2012-07-13 09:06:46	0:08:34	26.71	1	Foraging	State start
2012-07-13 09:07:13	2012-07-13 09:07:13	0:09:01	0	1	Foraging	State stop
2012-07-13 09:07:13	2012-07-13 09:07:13	0:09:01	174.908	1	Standing	State start
2012-07-13 09:10:08	2012-07-13 09:10:08	0:11:56	0	1	Standing	State stop
2012-07-13 09:10:08	2012-07-13 09:10:08	0:11:56	5.296	1	Walking	State start
2012-07-13 09:10:13	2012-07-13 09:10:13	0:12:01	0	1	Walking	State stop
2012-07-13 09:10:13	2012-07-13 09:10:13	0:12:01	3.005	1	Foraging	State start
2012-07-13 09:10:16	2012-07-13 09:10:16	0:12:04	0	1	Foraging	State stop
2012-07-13 09:10:16	2012-07-13 09:10:16	0:12:04	3.387	1	Standing	State start
2012-07-13 09:10:20	2012-07-13 09:10:20	0:12:08	0	1	Standing	State stop
2012-07-13 09:10:20	2012-07-13 09:10:20	0:12:08	3.801	1	Foraging	State start
2012-07-13 09:10:23	2012-07-13 09:10:23	0:12:11	0	1	Foraging	State stop
2012-07-13 09:10:23	2012-07-13 09:10:23	0:12:11	105.834	1	Standing	State start
2012-07-13 09:12:09	2012-07-13 09:12:09	0:13:57	0	1	Standing	State stop
2012-07-13 09:12:09	2012-07-13 09:12:09	0:13:57	62.357	1	Foraging	State start
2012-07-13 09:13:12	2012-07-13 09:13:12	0:15:00	0	1	Foraging	State stop
2012-07-13 09:13:12	2012-07-13 09:13:12	0:15:00	0	1	Not in view	State stop
2012-07-13 13:09:01	2012-07-13 13:09:01	0:00:00	900	1	Not in view	State start
2012-07-13 13:09:01	2012-07-13 13:09:01	0:00:00	1.914	1	Walking	State start
2012-07-13 13:09:03	2012-07-13 13:09:03	0:00:01	0	1	Walking	State stop
2012-07-13 13:09:03	2012-07-13 13:09:03	0:00:01	23.024	1	Foraging	State start
2012-07-13 13:09:26	2012-07-13 13:09:26	0:00:24	0	1	Foraging	State stop
2012-07-13 13:09:26	2012-07-13 13:09:26	0:00:24	12.099	1	Walking	State start
2012-07-13 13:09:38	2012-07-13 13:09:38	0:00:37	0	1	Walking	State stop
2012-07-13 13:09:38	2012-07-13 13:09:38	0:00:37	100.672	1	Foraging	State start
2012-07-13 13:11:19	2012-07-13 13:11:19	0:02:17	0	1	Foraging	State stop
2012-07-13 13:11:19	2012-07-13 13:11:19	0:02:17	17.631	1	Walking	State start
2012-07-13 13:11:37	2012-07-13 13:11:37	0:02:35	0	1	Walking	State stop
2012-07-13 13:11:37	2012-07-13 13:11:37	0:02:35	23.607	1	Foraging	State start
2012-07-13 13:12:00	2012-07-13 13:12:00	0:02:58	0	1	Foraging	State stop
2012-07-13 13:12:00	2012-07-13 13:12:00	0:02:58	29.583	1	Walking	State start
2012-07-13 13:12:30	2012-07-13 13:12:30	0:03:28	0	1	Walking	State stop
2012-07-13 13:12:30	2012-07-13 13:12:30	0:03:28	89.687	1	Foraging	State start
2012-07-13 13:14:00	2012-07-13 13:14:00	0:04:58	0	1	Foraging	State stop
2012-07-13 13:14:00	2012-07-13 13:14:00	0:04:58	2.988	1	Grooming	State start
2012-07-13 13:14:03	2012-07-13 13:14:03	0:05:01	0	1	Grooming	State stop
2012-07-13 13:14:03	2012-07-13 13:14:03	0:05:01	10.276	1	Foraging	State start
2012-07-13 13:14:13	2012-07-13 13:14:13	0:05:11	0	1	Foraging	State stop
2012-07-13 13:14:13	2012-07-13 13:14:13	0:05:11	2.939	1	Walking	State start
2012-07-13 13:14:16	2012-07-13 13:14:16	0:05:14	0	1	Walking	State stop
2012-07-13 13:14:16	2012-07-13 13:14:16	0:05:14	98.115	1	Foraging	State start
2012-07-13 13:15:54	2012-07-13 13:15:54	0:06:52	0	1	Foraging	State stop
2012-07-13 13:15:54	2012-07-13 13:15:54	0:06:52	12.384	1	Walking	State start
2012-07-13 13:16:06	2012-07-13 13:16:06	0:07:04	0	1	Walking	State stop
2012-07-13 13:16:06	2012-07-13 13:16:06	0:07:04	12.007	1	Foraging	State start
2012-07-13 13:16:18	2012-07-13 13:16:18	0:07:16	0	1	Foraging	State stop
2012-07-13 13:16:18	2012-07-13 13:16:18	0:07:16	2.639	1	Standing	State start
2012-07-13 13:16:21	2012-07-13 13:16:21	0:07:19	0	1	Standing	State stop
2012-07-13 13:16:21	2012-07-13 13:16:21	0:07:19	52.527	1	Dry forage	State start
2012-07-13 13:17:13	2012-07-13 13:17:13	0:08:12	0	1	Dry forage	State stop
2012-07-13 13:17:13	2012-07-13 13:17:13	0:08:12	15.804	1	Walking	State start
2012-07-13 13:17:29	2012-07-13 13:17:29	0:08:27	0	1	Walking	State stop
2012-07-13 13:17:29	2012-07-13 13:17:29	0:08:27	33.867	1	Foraging	State start
2012-07-13 13:18:03	2012-07-13 13:18:03	0:09:01	0	1	Foraging	State stop
2012-07-13 13:18:03	2012-07-13 13:18:03	0:09:01	3.586	1	Walking	State start
2012-07-13 13:18:07	2012-07-13 13:18:07	0:09:05	0	1	Walking	State stop
2012-07-13 13:18:07	2012-07-13 13:18:07	0:09:05	112.64	1	Foraging	State start
2012-07-13 13:19:59	2012-07-13 13:19:59	0:10:57	0	1	Foraging	State stop
2012-07-13 13:19:59	2012-07-13 13:19:59	0:10:57	34.419	1	Walking	State start
2012-07-13 13:20:34	2012-07-13 13:20:34	0:11:32	0	1	Walking	State stop
2012-07-13 13:20:34	2012-07-13 13:20:34	0:11:32	45.722	1	Foraging	State start
2012-07-13 13:21:19	2012-07-13 13:21:19	0:12:18	0	1	Foraging	State stop
2012-07-13 13:21:19	2012-07-13 13:21:19	0:12:18	5.013	1	Walking	State start
2012-07-13 13:21:24	2012-07-13 13:21:24	0:12:23	0	1	Walking	State stop
2012-07-13 13:21:24	2012-07-13 13:21:24	0:12:23	37.07	1	Foraging	State start
2012-07-13 13:22:02	2012-07-13 13:22:02	0:13:00	0	1	Foraging	State stop
2012-07-13 13:22:02	2012-07-13 13:22:02	0:13:00	5.33	1	Walking	State start
2012-07-13 13:22:07	2012-07-13 13:22:07	0:13:05	0	1	Walking	State stop
2012-07-13 13:22:07	2012-07-13 13:22:07	0:13:05	27.989	1	Foraging	State start
2012-07-13 13:22:35	2012-07-13 13:22:35	0:13:33	0	1	Foraging	State stop
2012-07-13 13:22:35	2012-07-13 13:22:35	0:13:33	11.654	1	Walking	State start
2012-07-13 13:22:47	2012-07-13 13:22:47	0:13:45	0	1	Walking	State stop
2012-07-13 13:22:47	2012-07-13 13:22:47	0:13:45	74.814	1	Foraging	State start
2012-07-13 13:23:27	2012-07-13 13:23:27	0:14:25	0	1		Point
2012-07-13 13:24:01	2012-07-13 13:24:01	0:15:00	0	1	Foraging	State stop
2012-07-13 13:24:01	2012-07-13 13:24:01	0:15:00	0	1	Not in view	State stop
2012-07-17 08:01:33	2012-07-17 08:01:33	0:00:00	900	1	Not in view	State start
2012-07-17 08:01:33	2012-07-17 08:01:33	0:00:00	2.815	1	Walking	State start
2012-07-17 08:01:36	2012-07-17 08:01:36	0:00:02	0	1	Walking	State stop
2012-07-17 08:01:36	2012-07-17 08:01:36	0:00:02	46.979	1	Foraging	State start
2012-07-17 08:02:23	2012-07-17 08:02:23	0:00:49	0	1	Foraging	State stop
2012-07-17 08:02:23	2012-07-17 08:02:23	0:00:49	1.278	1	Walking	State start
2012-07-17 08:02:24	2012-07-17 08:02:24	0:00:51	0	1	Walking	State stop
2012-07-17 08:02:24	2012-07-17 08:02:24	0:00:51	40.358	1	Foraging	State start
2012-07-17 08:03:05	2012-07-17 08:03:05	0:01:31	0	1	Foraging	State stop
2012-07-17 08:03:05	2012-07-17 08:03:05	0:01:31	2.075	1	Grooming	State start
2012-07-17 08:03:07	2012-07-17 08:03:07	0:01:33	0	1	Grooming	State stop
2012-07-17 08:03:07	2012-07-17 08:03:07	0:01:33	104.604	1	Foraging	State start
2012-07-17 08:04:52	2012-07-17 08:04:52	0:03:18	0	1	Foraging	State stop
2012-07-17 08:04:52	2012-07-17 08:04:52	0:03:18	2.872	1	Walking	State start
2012-07-17 08:04:54	2012-07-17 08:04:54	0:03:20	0	1	Walking	State stop
2012-07-17 08:04:54	2012-07-17 08:04:54	0:03:20	528.597	1	Foraging	State start
2012-07-17 08:13:43	2012-07-17 08:13:43	0:12:09	0	1	Foraging	State stop
2012-07-17 08:13:43	2012-07-17 08:13:43	0:12:09	10.907	1	Walking	State start
2012-07-17 08:13:54	2012-07-17 08:13:54	0:12:20	0	1	Walking	State stop
2012-07-17 08:13:54	2012-07-17 08:13:54	0:12:20	22.35	1	Foraging	State start
2012-07-17 08:14:16	2012-07-17 08:14:16	0:12:42	0	1	Foraging	State stop
2012-07-17 08:14:16	2012-07-17 08:14:16	0:12:42	21.433	1	Walking	State start
2012-07-17 08:14:38	2012-07-17 08:14:38	0:13:04	0	1	Walking	State stop
2012-07-17 08:14:38	2012-07-17 08:14:38	0:13:04	18.296	1	Foraging	State start
2012-07-17 08:14:56	2012-07-17 08:14:56	0:13:22	0	1	Foraging	State stop
2012-07-17 08:14:56	2012-07-17 08:14:56	0:13:22	21.316	1	Walking	State start
2012-07-17 08:15:17	2012-07-17 08:15:17	0:13:43	0	1	Walking	State stop
2012-07-17 08:15:17	2012-07-17 08:15:17	0:13:43	43.063	1	Foraging	State start
2012-07-17 08:16:00	2012-07-17 08:16:00	0:14:26	0	1	Foraging	State stop
2012-07-17 08:16:00	2012-07-17 08:16:00	0:14:26	2.673	1	Walking	State start
2012-07-17 08:16:03	2012-07-17 08:16:03	0:14:29	0	1	Walking	State stop
2012-07-17 08:16:03	2012-07-17 08:16:03	0:14:29	3.603	1	Foraging	State start
2012-07-17 08:16:07	2012-07-17 08:16:07	0:14:33	0	1	Foraging	State stop
2012-07-17 08:16:07	2012-07-17 08:16:07	0:14:33	26.781	1	Walking	State start
2012-07-17 08:16:33	2012-07-17 08:16:33	0:15:00	0	1	Not in view	State stop
2012-07-17 08:16:33	2012-07-17 08:16:33	0:15:00	0	1	Walking	State stop
2012-07-17 12:13:43	2012-07-17 12:13:43	0:00:00	168.606	1	Not in view	State start
2012-07-17 12:13:43	2012-07-17 12:13:43	0:00:00	2.605	1	Walking	State start
2012-07-17 12:13:45	2012-07-17 12:13:45	0:00:02	0	1	Walking	State stop
2012-07-17 12:13:45	2012-07-17 12:13:45	0:00:02	227.79	1	Foraging	State start
2012-07-17 12:16:31	2012-07-17 12:16:31	0:02:48	0	1	Not in view	State stop
2012-07-17 12:16:31	2012-07-17 12:16:31	0:02:48	731.394	1	Yes in view	State start
2012-07-17 12:17:33	2012-07-17 12:17:33	0:03:50	0	1	Foraging	State stop
2012-07-17 12:17:33	2012-07-17 12:17:33	0:03:50	2.473	1	Walking	State start
2012-07-17 12:17:35	2012-07-17 12:17:35	0:03:52	0	1	Walking	State stop
2012-07-17 12:17:35	2012-07-17 12:17:35	0:03:52	232.386	1	Foraging	State start
2012-07-17 12:21:28	2012-07-17 12:21:28	0:07:45	0	1	Foraging	State stop
2012-07-17 12:21:28	2012-07-17 12:21:28	0:07:45	8.438	1	Walking	State start
2012-07-17 12:21:36	2012-07-17 12:21:36	0:07:53	0	1	Walking	State stop
2012-07-17 12:21:36	2012-07-17 12:21:36	0:07:53	79.488	1	Foraging	State start
2012-07-17 12:22:56	2012-07-17 12:22:56	0:09:13	0	1	Foraging	State stop
2012-07-17 12:22:56	2012-07-17 12:22:56	0:09:13	2.905	1	Walking	State start
2012-07-17 12:22:59	2012-07-17 12:22:59	0:09:16	0	1	Walking	State stop
2012-07-17 12:22:59	2012-07-17 12:22:59	0:09:16	267.746	1	Foraging	State start
2012-07-17 12:27:26	2012-07-17 12:27:26	0:13:43	0	1	Foraging	State stop
2012-07-17 12:27:26	2012-07-17 12:27:26	0:13:43	1.063	1	Walking	State start
2012-07-17 12:27:27	2012-07-17 12:27:27	0:13:44	0	1	Walking	State stop
2012-07-17 12:27:27	2012-07-17 12:27:27	0:13:44	75.106	1	Foraging	State start
2012-07-17 12:28:43	2012-07-17 12:28:43	0:15:00	0	1	Foraging	State stop
2012-07-17 12:28:43	2012-07-17 12:28:43	0:15:00	0	1	Yes in view	State stop
2012-07-18 07:36:25	2012-07-18 07:36:25	0:00:00	10.098	1	Not in view	State start
2012-07-18 07:36:25	2012-07-18 07:36:25	0:00:00	1.934	1	Walking	State start
2012-07-18 07:36:27	2012-07-18 07:36:27	0:00:01	0	1	Walking	State stop
2012-07-18 07:36:27	2012-07-18 07:36:27	0:00:01	89.814	1	Foraging	State start
2012-07-18 07:36:35	2012-07-18 07:36:35	0:00:10	0	1	Not in view	State stop
2012-07-18 07:36:35	2012-07-18 07:36:35	0:00:10	112.178	1	Yes in view	State start
2012-07-18 07:37:56	2012-07-18 07:37:56	0:01:31	0	1	Foraging	State stop
2012-07-18 07:37:56	2012-07-18 07:37:56	0:01:31	34.031	1	Walking	State start
2012-07-18 07:38:27	2012-07-18 07:38:27	0:02:02	0	1	Yes in view	State stop
2012-07-18 07:38:27	2012-07-18 07:38:27	0:02:02	294.719	1	Not in view	State start
2012-07-18 07:38:31	2012-07-18 07:38:31	0:02:05	0	1	Walking	State stop
2012-07-18 07:38:31	2012-07-18 07:38:31	0:02:05	16.07	1	Standing	State start
2012-07-18 07:38:47	2012-07-18 07:38:47	0:02:21	0	1	Standing	State stop
2012-07-18 07:38:47	2012-07-18 07:38:47	0:02:21	22.478	1	Grooming	State start
2012-07-18 07:39:09	2012-07-18 07:39:09	0:02:44	0	1	Grooming	State stop
2012-07-18 07:39:09	2012-07-18 07:39:09	0:02:44	7.653	1	Walking	State start
2012-07-18 07:39:17	2012-07-18 07:39:17	0:02:51	0	1	Walking	State stop
2012-07-18 07:39:17	2012-07-18 07:39:17	0:02:51	17.448	1	Standing	State start
2012-07-18 07:39:34	2012-07-18 07:39:34	0:03:09	0	1	Standing	State stop
2012-07-18 07:39:34	2012-07-18 07:39:34	0:03:09	12.069	1	Walking	State start
2012-07-18 07:39:46	2012-07-18 07:39:46	0:03:21	0	1	Walking	State stop
2012-07-18 07:39:46	2012-07-18 07:39:46	0:03:21	10.442	1	Standing	State start
2012-07-18 07:39:57	2012-07-18 07:39:57	0:03:31	0	1	Standing	State stop
2012-07-18 07:39:57	2012-07-18 07:39:57	0:03:31	18.004	1	Walking	State start
2012-07-18 07:40:15	2012-07-18 07:40:15	0:03:49	0	1	Walking	State stop
2012-07-18 07:40:15	2012-07-18 07:40:15	0:03:49	3.885	1	Standing	State start
2012-07-18 07:40:19	2012-07-18 07:40:19	0:03:53	0	1	Standing	State stop
2012-07-18 07:40:19	2012-07-18 07:40:19	0:03:53	9.857	1	Walking	State start
2012-07-18 07:40:28	2012-07-18 07:40:28	0:04:03	0	1	Walking	State stop
2012-07-18 07:40:28	2012-07-18 07:40:28	0:04:03	32.97	1	Standing	State start
2012-07-18 07:41:01	2012-07-18 07:41:01	0:04:36	0	1	Standing	State stop
2012-07-18 07:41:01	2012-07-18 07:41:01	0:04:36	4.748	1	Grooming	State start
2012-07-18 07:41:06	2012-07-18 07:41:06	0:04:41	0	1	Grooming	State stop
2012-07-18 07:41:06	2012-07-18 07:41:06	0:04:41	52.728	1	Standing	State start
2012-07-18 07:41:59	2012-07-18 07:41:59	0:05:34	0	1	Standing	State stop
2012-07-18 07:41:59	2012-07-18 07:41:59	0:05:34	9.991	1	Walking	State start
2012-07-18 07:42:09	2012-07-18 07:42:09	0:05:44	0	1	Walking	State stop
2012-07-18 07:42:09	2012-07-18 07:42:09	0:05:44	30.032	1	Foraging	State start
2012-07-18 07:42:39	2012-07-18 07:42:39	0:06:14	0	1	Foraging	State stop
2012-07-18 07:42:39	2012-07-18 07:42:39	0:06:14	9.606	1	Standing	State start
2012-07-18 07:42:49	2012-07-18 07:42:49	0:06:23	0	1	Standing	State stop
2012-07-18 07:42:49	2012-07-18 07:42:49	0:06:23	85.3	1	Walking	State start
2012-07-18 07:43:22	2012-07-18 07:43:22	0:06:56	0	1	Not in view	State stop
2012-07-18 07:43:22	2012-07-18 07:43:22	0:06:56	47.035	1	Yes in view	State start
2012-07-18 07:44:09	2012-07-18 07:44:09	0:07:44	0	1	Yes in view	State stop
2012-07-18 07:44:09	2012-07-18 07:44:09	0:07:44	435.97	1	Not in view	State start
2012-07-18 07:44:14	2012-07-18 07:44:14	0:07:49	0	1	Walking	State stop
2012-07-18 07:44:14	2012-07-18 07:44:14	0:07:49	2.142	1	Foraging	State start
2012-07-18 07:44:16	2012-07-18 07:44:16	0:07:51	0	1	Foraging	State stop
2012-07-18 07:44:16	2012-07-18 07:44:16	0:07:51	3.353	1	Walking	State start
2012-07-18 07:44:19	2012-07-18 07:44:19	0:07:54	0	1	Walking	State stop
2012-07-18 07:44:19	2012-07-18 07:44:19	0:07:54	17.066	1	Foraging	State start
2012-07-18 07:44:36	2012-07-18 07:44:36	0:08:11	0	1	Foraging	State stop
2012-07-18 07:44:36	2012-07-18 07:44:36	0:08:11	19.855	1	Walking	State start
2012-07-18 07:44:56	2012-07-18 07:44:56	0:08:31	0	1	Walking	State stop
2012-07-18 07:44:56	2012-07-18 07:44:56	0:08:31	42.682	1	Foraging	State start
2012-07-18 07:45:39	2012-07-18 07:45:39	0:09:14	0	1	Foraging	State stop
2012-07-18 07:45:39	2012-07-18 07:45:39	0:09:14	30.498	1	Walking	State start
2012-07-18 07:46:09	2012-07-18 07:46:09	0:09:44	0	1	Walking	State stop
2012-07-18 07:46:09	2012-07-18 07:46:09	0:09:44	23.211	1	Foraging	State start
2012-07-18 07:46:33	2012-07-18 07:46:33	0:10:07	0	1	Foraging	State stop
2012-07-18 07:46:33	2012-07-18 07:46:33	0:10:07	3.803	1	Walking	State start
2012-07-18 07:46:36	2012-07-18 07:46:36	0:10:11	0	1	Walking	State stop
2012-07-18 07:46:36	2012-07-18 07:46:36	0:10:11	127.674	1	Foraging	State start
2012-07-18 07:48:44	2012-07-18 07:48:44	0:12:19	0	1	Foraging	State stop
2012-07-18 07:48:44	2012-07-18 07:48:44	0:12:19	2.939	1	Walking	State start
2012-07-18 07:48:47	2012-07-18 07:48:47	0:12:22	0	1	Walking	State stop
2012-07-18 07:48:47	2012-07-18 07:48:47	0:12:22	4.681	1	Foraging	State start
2012-07-18 07:48:52	2012-07-18 07:48:52	0:12:26	0	1	Foraging	State stop
2012-07-18 07:48:52	2012-07-18 07:48:52	0:12:26	11.77	1	Social	State start
2012-07-18 07:49:03	2012-07-18 07:49:03	0:12:38	0	1	Social	State stop
2012-07-18 07:49:03	2012-07-18 07:49:03	0:12:38	56.685	1	Foraging	State start
2012-07-18 07:50:00	2012-07-18 07:50:00	0:13:35	0	1	Foraging	State stop
2012-07-18 07:50:00	2012-07-18 07:50:00	0:13:35	2.443	1	Grooming	State start
2012-07-18 07:50:03	2012-07-18 07:50:03	0:13:37	0	1	Grooming	State stop
2012-07-18 07:50:03	2012-07-18 07:50:03	0:13:37	82.138	1	Foraging	State start
2012-07-18 07:51:25	2012-07-18 07:51:25	0:15:00	0	1	Foraging	State stop
2012-07-18 07:51:25	2012-07-18 07:51:25	0:15:00	0	1	Not in view	State stop
2012-07-18 11:29:18	2012-07-18 11:29:18	0:00:00	3.49	1	Not in view	State start
2012-07-18 11:29:18	2012-07-18 11:29:18	0:00:00	1.318	1	Walking	State start
2012-07-18 11:29:19	2012-07-18 11:29:19	0:00:01	0	1	Walking	State stop
2012-07-18 11:29:19	2012-07-18 11:29:19	0:00:01	34.953	1	Foraging	State start
2012-07-18 11:29:22	2012-07-18 11:29:22	0:00:03	0	1	Not in view	State stop
2012-07-18 11:29:22	2012-07-18 11:29:22	0:00:03	129.782	1	Yes in view	State start
2012-07-18 11:29:54	2012-07-18 11:29:54	0:00:36	0	1	Foraging	State stop
2012-07-18 11:29:54	2012-07-18 11:29:54	0:00:36	13.548	1	Walking	State start
2012-07-18 11:30:08	2012-07-18 11:30:08	0:00:49	0	1	Walking	State stop
2012-07-18 11:30:08	2012-07-18 11:30:08	0:00:49	86.64	1	Foraging	State start
2012-07-18 11:31:31	2012-07-18 11:31:31	0:02:13	0	1	Yes in view	State stop
2012-07-18 11:31:31	2012-07-18 11:31:31	0:02:13	766.728	1	Not in view	State start
2012-07-18 11:31:34	2012-07-18 11:31:34	0:02:16	0	1	Foraging	State stop
2012-07-18 11:31:34	2012-07-18 11:31:34	0:02:16	58.419	1	Walking	State start
2012-07-18 11:32:33	2012-07-18 11:32:33	0:03:14	0	1	Walking	State stop
2012-07-18 11:32:33	2012-07-18 11:32:33	0:03:14	163.724	1	Foraging	State start
2012-07-18 11:35:17	2012-07-18 11:35:17	0:05:58	0	1	Foraging	State stop
2012-07-18 11:35:17	2012-07-18 11:35:17	0:05:58	90.326	1	Walking	State start
2012-07-18 11:36:47	2012-07-18 11:36:47	0:07:28	0	1	Walking	State stop
2012-07-18 11:36:47	2012-07-18 11:36:47	0:07:28	37.72	1	Foraging	State start
2012-07-18 11:37:25	2012-07-18 11:37:25	0:08:06	0	1	Foraging	State stop
2012-07-18 11:37:25	2012-07-18 11:37:25	0:08:06	2.869	1	Social	State start
2012-07-18 11:37:28	2012-07-18 11:37:28	0:08:09	0	1	Social	State stop
2012-07-18 11:37:28	2012-07-18 11:37:28	0:08:09	334.627	1	Foraging	State start
2012-07-18 11:43:02	2012-07-18 11:43:02	0:13:44	0	1	Foraging	State stop
2012-07-18 11:43:02	2012-07-18 11:43:02	0:13:44	13.288	1	Walking	State start
2012-07-18 11:43:15	2012-07-18 11:43:15	0:13:57	0	1	Walking	State stop
2012-07-18 11:43:15	2012-07-18 11:43:15	0:13:57	58.051	1	Foraging	State start
2012-07-18 11:44:14	2012-07-18 11:44:14	0:14:55	0	1	Foraging	State stop
2012-07-18 11:44:14	2012-07-18 11:44:14	0:14:55	4.517	1	Walking	State start
2012-07-18 11:44:18	2012-07-18 11:44:18	0:15:00	0	1	Not in view	State stop
2012-07-18 11:44:18	2012-07-18 11:44:18	0:15:00	0	1	Walking	State stop
2012-07-19 08:12:49	2012-07-19 08:12:49	0:00:00	900	1	Not in view	State start
2012-07-19 08:12:49	2012-07-19 08:12:49	0:00:00	1.002	1	Walking	State start
2012-07-19 08:12:50	2012-07-19 08:12:50	0:00:01	0	1	Walking	State stop
2012-07-19 08:12:50	2012-07-19 08:12:50	0:00:01	72.295	1	Foraging	State start
2012-07-19 08:14:02	2012-07-19 08:14:02	0:01:13	0	1	Foraging	State stop
2012-07-19 08:14:02	2012-07-19 08:14:02	0:01:13	14.775	1	Standing	State start
2012-07-19 08:14:17	2012-07-19 08:14:17	0:01:28	0	1	Standing	State stop
2012-07-19 08:14:17	2012-07-19 08:14:17	0:01:28	25.713	1	Grooming	State start
2012-07-19 08:14:43	2012-07-19 08:14:43	0:01:53	0	1	Grooming	State stop
2012-07-19 08:14:43	2012-07-19 08:14:43	0:01:53	2.34	1	Walking	State start
2012-07-19 08:14:45	2012-07-19 08:14:45	0:01:56	0	1	Walking	State stop
2012-07-19 08:14:45	2012-07-19 08:14:45	0:01:56	8.732	1	Foraging	State start
2012-07-19 08:14:54	2012-07-19 08:14:54	0:02:04	0	1	Foraging	State stop
2012-07-19 08:14:54	2012-07-19 08:14:54	0:02:04	7.305	1	Walking	State start
2012-07-19 08:15:01	2012-07-19 08:15:01	0:02:12	0	1	Walking	State stop
2012-07-19 08:15:01	2012-07-19 08:15:01	0:02:12	124.406	1	Foraging	State start
2012-07-19 08:17:05	2012-07-19 08:17:05	0:04:16	0	1	Foraging	State stop
2012-07-19 08:17:05	2012-07-19 08:17:05	0:04:16	29.7	1	Social	State start
2012-07-19 08:17:35	2012-07-19 08:17:35	0:04:46	0	1	Social	State stop
2012-07-19 08:17:35	2012-07-19 08:17:35	0:04:46	224.232	1	Foraging	State start
2012-07-19 08:21:19	2012-07-19 08:21:19	0:08:30	0	1	Foraging	State stop
2012-07-19 08:21:19	2012-07-19 08:21:19	0:08:30	2.273	1	Walking	State start
2012-07-19 08:21:22	2012-07-19 08:21:22	0:08:32	0	1	Walking	State stop
2012-07-19 08:21:22	2012-07-19 08:21:22	0:08:32	387.227	1	Foraging	State start
2012-07-19 08:27:49	2012-07-19 08:27:49	0:15:00	0	1	Foraging	State stop
2012-07-19 08:27:49	2012-07-19 08:27:49	0:15:00	0	1	Not in view	State stop
2012-07-19 13:04:21	2012-07-19 13:04:21	0:00:00	1.855	1	Not in view	State start
2012-07-19 13:04:21	2012-07-19 13:04:21	0:00:00	2.723	1	Walking	State start
2012-07-19 13:04:23	2012-07-19 13:04:23	0:00:01	0	1	Not in view	State stop
2012-07-19 13:04:23	2012-07-19 13:04:23	0:00:01	330.371	1	Yes in view	State start
2012-07-19 13:04:23	2012-07-19 13:04:23	0:00:02	0	1	Walking	State stop
2012-07-19 13:04:23	2012-07-19 13:04:23	0:00:02	143.909	1	Foraging	State start
2012-07-19 13:06:47	2012-07-19 13:06:47	0:02:26	0	1	Foraging	State stop
2012-07-19 13:06:47	2012-07-19 13:06:47	0:02:26	7.076	1	Walking	State start
2012-07-19 13:06:54	2012-07-19 13:06:54	0:02:33	0	1	Walking	State stop
2012-07-19 13:06:54	2012-07-19 13:06:54	0:02:33	230.271	1	Foraging	State start
2012-07-19 13:09:53	2012-07-19 13:09:53	0:05:32	0	1	Yes in view	State stop
2012-07-19 13:09:53	2012-07-19 13:09:53	0:05:32	444.085	1	Not in view	State start
2012-07-19 13:10:45	2012-07-19 13:10:45	0:06:23	0	1	Foraging	State stop
2012-07-19 13:10:45	2012-07-19 13:10:45	0:06:23	88.776	1	Walking	State start
2012-07-19 13:12:13	2012-07-19 13:12:13	0:07:52	0	1	Walking	State stop
2012-07-19 13:12:13	2012-07-19 13:12:13	0:07:52	300.601	1	Foraging	State start
2012-07-19 13:17:14	2012-07-19 13:17:14	0:12:53	0	1	Foraging	State stop
2012-07-19 13:17:14	2012-07-19 13:17:14	0:12:53	12.833	1	Walking	State start
2012-07-19 13:17:17	2012-07-19 13:17:17	0:12:56	0	1	Not in view	State stop
2012-07-19 13:17:17	2012-07-19 13:17:17	0:12:56	123.689	1	Yes in view	State start
2012-07-19 13:17:27	2012-07-19 13:17:27	0:13:06	0	1	Walking	State stop
2012-07-19 13:17:27	2012-07-19 13:17:27	0:13:06	66.128	1	Foraging	State start
2012-07-19 13:18:33	2012-07-19 13:18:33	0:14:12	0	1	Foraging	State stop
2012-07-19 13:18:33	2012-07-19 13:18:33	0:14:12	1.943	1	Walking	State start
2012-07-19 13:18:35	2012-07-19 13:18:35	0:14:14	0	1	Walking	State stop
2012-07-19 13:18:35	2012-07-19 13:18:35	0:14:14	45.74	1	Foraging	State start
2012-07-19 13:19:21	2012-07-19 13:19:21	0:15:00	0	1	Foraging	State stop
2012-07-19 13:19:21	2012-07-19 13:19:21	0:15:00	0	1	Yes in view	State stop
2012-07-24 08:16:57	2012-07-24 08:16:57	0:00:00	122.174	1	Not in view	State start
2012-07-24 08:16:57	2012-07-24 08:16:57	0:00:00	5.066	1	Walking	State start
2012-07-24 08:17:02	2012-07-24 08:17:02	0:00:05	0	1	Walking	State stop
2012-07-24 08:17:49	2012-07-24 08:17:49	0:00:52	46.585	1	Drinking	State start
2012-07-24 08:18:35	2012-07-24 08:18:35	0:01:38	0	1	Drinking	State stop
2012-07-24 08:18:35	2012-07-24 08:18:35	0:01:38	101.247	1	Walking	State start
2012-07-24 08:18:59	2012-07-24 08:18:59	0:02:02	0	1	Not in view	State stop
2012-07-24 08:18:59	2012-07-24 08:18:59	0:02:02	38.306	1	Yes in view	State start
2012-07-24 08:19:37	2012-07-24 08:19:37	0:02:40	0	1	Yes in view	State stop
2012-07-24 08:19:37	2012-07-24 08:19:37	0:02:40	567.863	1	Not in view	State start
2012-07-24 08:20:16	2012-07-24 08:20:16	0:03:19	0	1	Walking	State stop
2012-07-24 08:20:16	2012-07-24 08:20:16	0:03:19	40.058	1	Foraging	State start
2012-07-24 08:20:56	2012-07-24 08:20:56	0:03:59	0	1	Foraging	State stop
2012-07-24 08:20:56	2012-07-24 08:20:56	0:03:59	51.334	1	Walking	State start
2012-07-24 08:21:48	2012-07-24 08:21:48	0:04:51	0	1	Walking	State stop
2012-07-24 08:21:48	2012-07-24 08:21:48	0:04:51	3.849	1	Standing	State start
2012-07-24 08:21:52	2012-07-24 08:21:52	0:04:55	0	1	Standing	State stop
2012-07-24 08:21:52	2012-07-24 08:21:52	0:04:55	2.773	1	Social	State start
2012-07-24 08:21:54	2012-07-24 08:21:54	0:04:57	0	1	Social	State stop
2012-07-24 08:21:54	2012-07-24 08:21:54	0:04:57	75.575	1	Walking	State start
2012-07-24 08:23:10	2012-07-24 08:23:10	0:06:13	0	1	Walking	State stop
2012-07-24 08:23:10	2012-07-24 08:23:10	0:06:13	93.101	1	Foraging	State start
2012-07-24 08:24:43	2012-07-24 08:24:43	0:07:46	0	1	Foraging	State stop
2012-07-24 08:24:43	2012-07-24 08:24:43	0:07:46	1.344	1	Walking	State start
2012-07-24 08:24:44	2012-07-24 08:24:44	0:07:47	0	1	Walking	State stop
2012-07-24 08:24:44	2012-07-24 08:24:44	0:07:47	13.153	1	Foraging	State start
2012-07-24 08:24:58	2012-07-24 08:24:58	0:08:01	0	1	Foraging	State stop
2012-07-24 08:24:58	2012-07-24 08:24:58	0:08:01	3.054	1	Walking	State start
2012-07-24 08:25:01	2012-07-24 08:25:01	0:08:04	0	1	Walking	State stop
2012-07-24 08:25:01	2012-07-24 08:25:01	0:08:04	66.03	1	Foraging	State start
2012-07-24 08:26:07	2012-07-24 08:26:07	0:09:10	0	1	Foraging	State stop
2012-07-24 08:26:07	2012-07-24 08:26:07	0:09:10	8.334	1	Walking	State start
2012-07-24 08:26:15	2012-07-24 08:26:15	0:09:18	0	1	Walking	State stop
2012-07-24 08:26:15	2012-07-24 08:26:15	0:09:18	4.432	1	Foraging	State start
2012-07-24 08:26:19	2012-07-24 08:26:19	0:09:22	0	1	Foraging	State stop
2012-07-24 08:26:19	2012-07-24 08:26:19	0:09:22	21.748	1	Walking	State start
2012-07-24 08:26:41	2012-07-24 08:26:41	0:09:44	0	1	Walking	State stop
2012-07-24 08:26:41	2012-07-24 08:26:41	0:09:44	16.767	1	Foraging	State start
2012-07-24 08:26:58	2012-07-24 08:26:58	0:10:01	0	1	Foraging	State stop
2012-07-24 08:26:58	2012-07-24 08:26:58	0:10:01	92.412	1	Walking	State start
2012-07-24 08:28:30	2012-07-24 08:28:30	0:11:33	0	1	Walking	State stop
2012-07-24 08:28:30	2012-07-24 08:28:30	0:11:33	2.74	1	Foraging	State start
2012-07-24 08:28:33	2012-07-24 08:28:33	0:11:36	0	1	Foraging	State stop
2012-07-24 08:28:33	2012-07-24 08:28:33	0:11:36	59.63	1	Walking	State start
2012-07-24 08:29:05	2012-07-24 08:29:05	0:12:08	0	1	Not in view	State stop
2012-07-24 08:29:05	2012-07-24 08:29:05	0:12:08	152.216	1	Yes in view	State start
2012-07-24 08:29:33	2012-07-24 08:29:33	0:12:36	0	1	Walking	State stop
2012-07-24 08:29:33	2012-07-24 08:29:33	0:12:36	18.959	1	Standing	State start
2012-07-24 08:29:52	2012-07-24 08:29:52	0:12:55	0	1	Standing	State stop
2012-07-24 08:29:52	2012-07-24 08:29:52	0:12:55	3.586	1	Walking	State start
2012-07-24 08:29:55	2012-07-24 08:29:55	0:12:58	0	1	Walking	State stop
2012-07-24 08:29:55	2012-07-24 08:29:55	0:12:58	12.052	1	Standing	State start
2012-07-24 08:30:07	2012-07-24 08:30:07	0:13:10	0	1	Standing	State stop
2012-07-24 08:30:07	2012-07-24 08:30:07	0:13:10	92.054	1	Foraging	State start
2012-07-24 08:31:37	2012-07-24 08:31:37	0:14:40	0	1	Yes in view	State stop
2012-07-24 08:31:37	2012-07-24 08:31:37	0:14:40	19.441	1	Not in view	State start
2012-07-24 08:31:39	2012-07-24 08:31:39	0:14:42	0	1	Foraging	State stop
2012-07-24 08:31:39	2012-07-24 08:31:39	0:14:42	7.171	1	Walking	State start
2012-07-24 08:31:46	2012-07-24 08:31:46	0:14:49	0	1	Walking	State stop
2012-07-24 08:31:46	2012-07-24 08:31:46	0:14:49	10.012	1	Foraging	State start
2012-07-24 08:31:57	2012-07-24 08:31:57	0:15:00	0	1	Foraging	State stop
2012-07-24 08:31:57	2012-07-24 08:31:57	0:15:00	0	1	Not in view	State stop
2012-07-24 13:18:40	2012-07-24 13:18:40	0:00:00	900	1	Not in view	State start
2012-07-24 13:18:40	2012-07-24 13:18:40	0:00:00	4.623	1	Walking	State start
2012-07-24 13:18:45	2012-07-24 13:18:45	0:00:04	0	1	Walking	State stop
2012-07-24 13:18:45	2012-07-24 13:18:45	0:00:04	26.614	1	Standing	State start
2012-07-24 13:19:11	2012-07-24 13:19:11	0:00:31	0	1	Standing	State stop
2012-07-24 13:19:11	2012-07-24 13:19:11	0:00:31	4.629	1	Walking	State start
2012-07-24 13:19:16	2012-07-24 13:19:16	0:00:35	0	1	Walking	State stop
2012-07-24 13:19:16	2012-07-24 13:19:16	0:00:35	11.006	1	Standing	State start
2012-07-24 13:19:27	2012-07-24 13:19:27	0:00:46	0	1	Standing	State stop
2012-07-24 13:19:27	2012-07-24 13:19:27	0:00:46	116.4	1	Foraging	State start
2012-07-24 13:21:23	2012-07-24 13:21:23	0:02:43	0	1	Foraging	State stop
2012-07-24 13:21:23	2012-07-24 13:21:23	0:02:43	2.407	1	Walking	State start
2012-07-24 13:21:26	2012-07-24 13:21:26	0:02:45	0	1	Walking	State stop
2012-07-24 13:21:26	2012-07-24 13:21:26	0:02:45	43.23	1	Foraging	State start
2012-07-24 13:22:09	2012-07-24 13:22:09	0:03:28	0	1	Foraging	State stop
2012-07-24 13:22:09	2012-07-24 13:22:09	0:03:28	5.13	1	Walking	State start
2012-07-24 13:22:14	2012-07-24 13:22:14	0:03:34	0	1	Walking	State stop
2012-07-24 13:22:14	2012-07-24 13:22:14	0:03:34	263.067	1	Foraging	State start
2012-07-24 13:26:37	2012-07-24 13:26:37	0:07:57	0	1	Foraging	State stop
2012-07-24 13:26:37	2012-07-24 13:26:37	0:07:57	6.328	1	Walking	State start
2012-07-24 13:26:44	2012-07-24 13:26:44	0:08:03	0	1	Walking	State stop
2012-07-24 13:26:44	2012-07-24 13:26:44	0:08:03	148.37	1	Foraging	State start
2012-07-24 13:29:12	2012-07-24 13:29:12	0:10:31	0	1	Foraging	State stop
2012-07-24 13:29:12	2012-07-24 13:29:12	0:10:31	2.507	1	Walking	State start
2012-07-24 13:29:14	2012-07-24 13:29:14	0:10:34	0	1	Walking	State stop
2012-07-24 13:29:14	2012-07-24 13:29:14	0:10:34	8.882	1	Foraging	State start
2012-07-24 13:29:23	2012-07-24 13:29:23	0:10:43	0	1	Foraging	State stop
2012-07-24 13:29:23	2012-07-24 13:29:23	0:10:43	10.658	1	Walking	State start
2012-07-24 13:29:34	2012-07-24 13:29:34	0:10:53	0	1	Walking	State stop
2012-07-24 13:29:34	2012-07-24 13:29:34	0:10:53	6.789	1	Grooming	State start
2012-07-24 13:29:41	2012-07-24 13:29:41	0:11:00	0	1	Grooming	State stop
2012-07-24 13:29:41	2012-07-24 13:29:41	0:11:00	28.654	1	Foraging	State start
2012-07-24 13:30:09	2012-07-24 13:30:09	0:11:29	0	1	Foraging	State stop
2012-07-24 13:30:09	2012-07-24 13:30:09	0:11:29	16.452	1	Standing	State start
2012-07-24 13:30:26	2012-07-24 13:30:26	0:11:45	0	1	Standing	State stop
2012-07-24 13:30:26	2012-07-24 13:30:26	0:11:45	122.974	1	Foraging	State start
2012-07-24 13:32:29	2012-07-24 13:32:29	0:13:48	0	1	Foraging	State stop
2012-07-24 13:32:29	2012-07-24 13:32:29	0:13:48	71.28	1	Walking	State start
2012-07-24 13:33:40	2012-07-24 13:33:40	0:15:00	0	1	Not in view	State stop
2012-07-24 13:33:40	2012-07-24 13:33:40	0:15:00	0	1	Walking	State stop
2012-07-25 06:15:56	2012-07-25 06:15:56	0:00:00	900	1	Not in view	State start
2012-07-25 06:15:56	2012-07-25 06:15:56	0:00:00	2.043	1	Walking	State start
2012-07-25 06:15:58	2012-07-25 06:15:58	0:00:02	0	1	Walking	State stop
2012-07-25 06:18:27	2012-07-25 06:18:27	0:02:30	11.289	1	Standing	State start
2012-07-25 06:18:38	2012-07-25 06:18:38	0:02:42	0	1	Standing	State stop
2012-07-25 06:18:38	2012-07-25 06:18:38	0:02:42	11.948	1	Walking	State start
2012-07-25 06:18:50	2012-07-25 06:18:50	0:02:54	0	1	Walking	State stop
2012-07-25 06:18:50	2012-07-25 06:18:50	0:02:54	6.614	1	Standing	State start
2012-07-25 06:18:57	2012-07-25 06:18:57	0:03:00	0	1	Standing	State stop
2012-07-25 06:18:57	2012-07-25 06:18:57	0:03:00	6.935	1	Walking	State start
2012-07-25 06:19:04	2012-07-25 06:19:04	0:03:07	0	1	Walking	State stop
2012-07-25 06:19:04	2012-07-25 06:19:04	0:03:07	14.825	1	Standing	State start
2012-07-25 06:19:18	2012-07-25 06:19:18	0:03:22	0	1	Standing	State stop
2012-07-25 06:19:18	2012-07-25 06:19:18	0:03:22	3.836	1	Walking	State start
2012-07-25 06:19:22	2012-07-25 06:19:22	0:03:26	0	1	Walking	State stop
2012-07-25 06:19:22	2012-07-25 06:19:22	0:03:26	7.559	1	Standing	State start
2012-07-25 06:19:30	2012-07-25 06:19:30	0:03:33	0	1	Standing	State stop
2012-07-25 06:19:30	2012-07-25 06:19:30	0:03:33	2.076	1	Walking	State start
2012-07-25 06:19:32	2012-07-25 06:19:32	0:03:36	0	1	Walking	State stop
2012-07-25 06:19:32	2012-07-25 06:19:32	0:03:36	35.012	1	Standing	State start
2012-07-25 06:20:07	2012-07-25 06:20:07	0:04:11	0	1	Standing	State stop
2012-07-25 06:20:07	2012-07-25 06:20:07	0:04:11	19.738	1	Social	State start
2012-07-25 06:20:27	2012-07-25 06:20:27	0:04:30	0	1	Social	State stop
2012-07-25 06:20:27	2012-07-25 06:20:27	0:04:30	4.471	1	Walking	State start
2012-07-25 06:20:31	2012-07-25 06:20:31	0:04:35	0	1	Walking	State stop
2012-07-25 06:20:31	2012-07-25 06:20:31	0:04:35	33.534	1	Standing	State start
2012-07-25 06:21:05	2012-07-25 06:21:05	0:05:08	0	1	Standing	State stop
2012-07-25 06:21:05	2012-07-25 06:21:05	0:05:08	3.902	1	Foraging	State start
2012-07-25 06:21:09	2012-07-25 06:21:09	0:05:12	0	1	Foraging	State stop
2012-07-25 06:21:09	2012-07-25 06:21:09	0:05:12	16.103	1	Standing	State start
2012-07-25 06:21:25	2012-07-25 06:21:25	0:05:28	0	1	Standing	State stop
2012-07-25 06:21:25	2012-07-25 06:21:25	0:05:28	14.792	1	Walking	State start
2012-07-25 06:21:39	2012-07-25 06:21:39	0:05:43	0	1	Walking	State stop
2012-07-25 06:21:39	2012-07-25 06:21:39	0:05:43	8.582	1	Standing	State start
2012-07-25 06:21:48	2012-07-25 06:21:48	0:05:52	0	1	Standing	State stop
2012-07-25 06:21:48	2012-07-25 06:21:48	0:05:52	27.475	1	Walking	State start
2012-07-25 06:22:16	2012-07-25 06:22:16	0:06:19	0	1	Walking	State stop
2012-07-25 06:22:16	2012-07-25 06:22:16	0:06:19	5.132	1	Standing	State start
2012-07-25 06:22:21	2012-07-25 06:22:21	0:06:24	0	1	Standing	State stop
2012-07-25 06:22:21	2012-07-25 06:22:21	0:06:24	98.1	1	Walking	State start
2012-07-25 06:23:59	2012-07-25 06:23:59	0:08:02	0	1	Walking	State stop
2012-07-25 06:23:59	2012-07-25 06:23:59	0:08:02	26.131	1	Standing	State start
2012-07-25 06:24:25	2012-07-25 06:24:25	0:08:29	0	1	Standing	State stop
2012-07-25 06:24:25	2012-07-25 06:24:25	0:08:29	19.439	1	Foraging	State start
2012-07-25 06:24:44	2012-07-25 06:24:44	0:08:48	0	1	Foraging	State stop
2012-07-25 06:24:44	2012-07-25 06:24:44	0:08:48	2.341	1	Standing	State start
2012-07-25 06:24:47	2012-07-25 06:24:47	0:08:50	0	1	Standing	State stop
2012-07-25 06:24:47	2012-07-25 06:24:47	0:08:50	2.706	1	Walking	State start
2012-07-25 06:24:49	2012-07-25 06:24:49	0:08:53	0	1	Walking	State stop
2012-07-25 06:24:49	2012-07-25 06:24:49	0:08:53	5.794	1	Foraging	State start
2012-07-25 06:24:55	2012-07-25 06:24:55	0:08:59	0	1	Foraging	State stop
2012-07-25 06:24:55	2012-07-25 06:24:55	0:08:59	8.367	1	Walking	State start
2012-07-25 06:25:04	2012-07-25 06:25:04	0:09:07	0	1	Walking	State stop
2012-07-25 06:25:04	2012-07-25 06:25:04	0:09:07	90.746	1	Foraging	State start
2012-07-25 06:26:34	2012-07-25 06:26:34	0:10:38	0	1	Foraging	State stop
2012-07-25 06:26:34	2012-07-25 06:26:34	0:10:38	61.472	1	Standing	State start
2012-07-25 06:27:36	2012-07-25 06:27:36	0:11:39	0	1	Standing	State stop
2012-07-25 06:27:36	2012-07-25 06:27:36	0:11:39	156.169	1	Foraging	State start
2012-07-25 06:30:12	2012-07-25 06:30:12	0:14:16	0	1	Foraging	State stop
2012-07-25 06:30:12	2012-07-25 06:30:12	0:14:16	12.017	1	Standing	State start
2012-07-25 06:30:24	2012-07-25 06:30:24	0:14:28	0	1	Standing	State stop
2012-07-25 06:30:24	2012-07-25 06:30:24	0:14:28	31.924	1	Foraging	State start
2012-07-25 06:30:56	2012-07-25 06:30:56	0:15:00	0	1	Foraging	State stop
2012-07-25 06:30:56	2012-07-25 06:30:56	0:15:00	0	1	Not in view	State stop
2012-07-25 10:49:41	2012-07-25 10:49:41	0:00:00	3.706	1	Not in view	State start
2012-07-25 10:49:41	2012-07-25 10:49:41	0:00:00	1.693	1	Walking	State start
2012-07-25 10:49:43	2012-07-25 10:49:43	0:00:01	0	1	Walking	State stop
2012-07-25 10:49:43	2012-07-25 10:49:43	0:00:01	41.021	1	Foraging	State start
2012-07-25 10:49:45	2012-07-25 10:49:45	0:00:03	0	1	Not in view	State stop
2012-07-25 10:49:45	2012-07-25 10:49:45	0:00:03	896.294	1	Yes in view	State start
2012-07-25 10:50:24	2012-07-25 10:50:24	0:00:42	0	1	Foraging	State stop
2012-07-25 10:50:24	2012-07-25 10:50:24	0:00:42	4.36	1	Walking	State start
2012-07-25 10:50:28	2012-07-25 10:50:28	0:00:47	0	1	Walking	State stop
2012-07-25 10:50:28	2012-07-25 10:50:28	0:00:47	20.884	1	Foraging	State start
2012-07-25 10:50:49	2012-07-25 10:50:49	0:01:07	0	1	Foraging	State stop
2012-07-25 10:50:49	2012-07-25 10:50:49	0:01:07	17.814	1	Walking	State start
2012-07-25 10:51:07	2012-07-25 10:51:07	0:01:25	0	1	Walking	State stop
2012-07-25 10:51:07	2012-07-25 10:51:07	0:01:25	26.363	1	Foraging	State start
2012-07-25 10:51:34	2012-07-25 10:51:34	0:01:52	0	1	Foraging	State stop
2012-07-25 10:51:34	2012-07-25 10:51:34	0:01:52	35.966	1	Standing	State start
2012-07-25 10:52:09	2012-07-25 10:52:09	0:02:28	0	1	Standing	State stop
2012-07-25 10:52:09	2012-07-25 10:52:09	0:02:28	2.986	1	Grooming	State start
2012-07-25 10:52:12	2012-07-25 10:52:12	0:02:31	0	1	Grooming	State stop
2012-07-25 10:52:12	2012-07-25 10:52:12	0:02:31	3.553	1	Standing	State start
2012-07-25 10:52:16	2012-07-25 10:52:16	0:02:34	0	1	Standing	State stop
2012-07-25 10:52:16	2012-07-25 10:52:16	0:02:34	23.989	1	Foraging	State start
2012-07-25 10:52:40	2012-07-25 10:52:40	0:02:58	0	1	Foraging	State stop
2012-07-25 10:52:40	2012-07-25 10:52:40	0:02:58	15.306	1	Walking	State start
2012-07-25 10:52:55	2012-07-25 10:52:55	0:03:13	0	1	Walking	State stop
2012-07-25 10:52:55	2012-07-25 10:52:55	0:03:13	12.949	1	Standing	State start
2012-07-25 10:53:08	2012-07-25 10:53:08	0:03:26	0	1	Standing	State stop
2012-07-25 10:53:08	2012-07-25 10:53:08	0:03:26	10.94	1	Foraging	State start
2012-07-25 10:53:19	2012-07-25 10:53:19	0:03:37	0	1	Foraging	State stop
2012-07-25 10:53:19	2012-07-25 10:53:19	0:03:37	125.375	1	Standing	State start
2012-07-25 10:55:25	2012-07-25 10:55:25	0:05:43	0	1	Standing	State stop
2012-07-25 10:55:25	2012-07-25 10:55:25	0:05:43	13.495	1	Foraging	State start
2012-07-25 10:55:38	2012-07-25 10:55:38	0:05:56	0	1	Foraging	State stop
2012-07-25 10:55:38	2012-07-25 10:55:38	0:05:56	543.306	1	Ruminating	State start
2012-07-25 11:04:41	2012-07-25 11:04:41	0:15:00	0	1	Ruminating	State stop
2012-07-25 11:04:41	2012-07-25 11:04:41	0:15:00	0	1	Yes in view	State stop
2012-07-26 08:29:12	2012-07-26 08:29:12	0:00:00	900	2	Not in view	State start
2012-07-26 08:29:12	2012-07-26 08:29:12	0:00:00	2.064	2	Walking	State start
2012-07-26 08:29:15	2012-07-26 08:29:15	0:00:02	0	2	Walking	State stop
2012-07-26 08:29:15	2012-07-26 08:29:15	0:00:02	374.255	2	Foraging	State start
2012-07-26 08:35:29	2012-07-26 08:35:29	0:06:16	0	2	Foraging	State stop
2012-07-26 08:35:29	2012-07-26 08:35:29	0:06:16	2.208	2	Walking	State start
2012-07-26 08:35:31	2012-07-26 08:35:31	0:06:18	0	2	Walking	State stop
2012-07-26 08:35:31	2012-07-26 08:35:31	0:06:18	521.473	2	Foraging	State start
2012-07-26 08:44:12	2012-07-26 08:44:12	0:15:00	0	2	Foraging	State stop
2012-07-26 08:44:12	2012-07-26 08:44:12	0:15:00	0	2	Not in view	State stop
2012-07-26 11:17:03	2012-07-26 11:17:03	0:00:00	1.404	2	Not in view	State start
2012-07-26 11:17:03	2012-07-26 11:17:03	0:00:00	2.248	2	Walking	State start
2012-07-26 11:17:04	2012-07-26 11:17:04	0:00:01	0	2	Not in view	State stop
2012-07-26 11:17:04	2012-07-26 11:17:04	0:00:01	268.998	2	Yes in view	State start
2012-07-26 11:17:05	2012-07-26 11:17:05	0:00:02	0	2	Walking	State stop
2012-07-26 11:17:05	2012-07-26 11:17:05	0:00:02	33.45	2	Foraging	State start
2012-07-26 11:17:39	2012-07-26 11:17:39	0:00:35	0	2	Foraging	State stop
2012-07-26 11:17:39	2012-07-26 11:17:39	0:00:35	10.342	2	Walking	State start
2012-07-26 11:17:49	2012-07-26 11:17:49	0:00:46	0	2	Walking	State stop
2012-07-26 11:17:49	2012-07-26 11:17:49	0:00:46	40.707	2	Foraging	State start
2012-07-26 11:18:30	2012-07-26 11:18:30	0:01:26	0	2	Foraging	State stop
2012-07-26 11:18:30	2012-07-26 11:18:30	0:01:26	76.766	2	Standing	State start
2012-07-26 11:19:47	2012-07-26 11:19:47	0:02:43	0	2	Standing	State stop
2012-07-26 11:19:47	2012-07-26 11:19:47	0:02:43	7.12	2	Foraging	State start
2012-07-26 11:19:54	2012-07-26 11:19:54	0:02:50	0	2	Foraging	State stop
2012-07-26 11:19:54	2012-07-26 11:19:54	0:02:50	6.956	2	Standing	State start
2012-07-26 11:20:01	2012-07-26 11:20:01	0:02:57	0	2	Standing	State stop
2012-07-26 11:20:01	2012-07-26 11:20:01	0:02:57	9.346	2	Foraging	State start
2012-07-26 11:20:10	2012-07-26 11:20:10	0:03:06	0	2	Foraging	State stop
2012-07-26 11:20:10	2012-07-26 11:20:10	0:03:06	4.732	2	Social	State start
2012-07-26 11:20:15	2012-07-26 11:20:15	0:03:11	0	2	Social	State stop
2012-07-26 11:20:15	2012-07-26 11:20:15	0:03:11	8.433	2	Foraging	State start
2012-07-26 11:20:23	2012-07-26 11:20:23	0:03:20	0	2	Foraging	State stop
2012-07-26 11:20:23	2012-07-26 11:20:23	0:03:20	28.089	2	Standing	State start
2012-07-26 11:20:51	2012-07-26 11:20:51	0:03:48	0	2	Standing	State stop
2012-07-26 11:20:51	2012-07-26 11:20:51	0:03:48	462.423	2	Foraging	State start
2012-07-26 11:21:33	2012-07-26 11:21:33	0:04:30	0	2	Yes in view	State stop
2012-07-26 11:21:33	2012-07-26 11:21:33	0:04:30	434.139	2	Not in view	State start
2012-07-26 11:28:34	2012-07-26 11:28:34	0:11:30	0	2	Foraging	State stop
2012-07-26 11:28:34	2012-07-26 11:28:34	0:11:30	16.967	2	Walking	State start
2012-07-26 11:28:48	2012-07-26 11:28:48	0:11:44	0	2	Not in view	State stop
2012-07-26 11:28:48	2012-07-26 11:28:48	0:11:44	195.459	2	Yes in view	State start
2012-07-26 11:28:51	2012-07-26 11:28:51	0:11:47	0	2	Walking	State stop
2012-07-26 11:28:51	2012-07-26 11:28:51	0:11:47	26.894	2	Standing	State start
2012-07-26 11:29:18	2012-07-26 11:29:18	0:12:14	0	2	Standing	State stop
2012-07-26 11:29:18	2012-07-26 11:29:18	0:12:14	4.715	2	Walking	State start
2012-07-26 11:29:22	2012-07-26 11:29:22	0:12:19	0	2	Walking	State stop
2012-07-26 11:29:22	2012-07-26 11:29:22	0:12:19	160.812	2	Foraging	State start
2012-07-26 11:31:52	2012-07-26 11:31:52	0:14:49	0	2		Point
2012-07-26 11:32:03	2012-07-26 11:32:03	0:15:00	0	2	Foraging	State stop
2012-07-26 11:32:03	2012-07-26 11:32:03	0:15:00	0	2	Yes in view	State stop
2012-07-10 08:35:20	2012-07-10 08:35:20	0:00:00	900	2	Not in view	State start
2012-07-10 08:35:20	2012-07-10 08:35:20	0:00:00	2.889	2	Walking	State start
2012-07-10 08:35:23	2012-07-10 08:35:23	0:00:02	0	2	Walking	State stop
2012-07-10 08:35:23	2012-07-10 08:35:23	0:00:02	26.362	2	Foraging	State start
2012-07-10 08:35:49	2012-07-10 08:35:49	0:00:29	0	2	Foraging	State stop
2012-07-10 08:35:49	2012-07-10 08:35:49	0:00:29	5.177	2	Standing	State start
2012-07-10 08:35:54	2012-07-10 08:35:54	0:00:34	0	2	Standing	State stop
2012-07-10 08:35:54	2012-07-10 08:35:54	0:00:34	28.471	2	Foraging	State start
2012-07-10 08:36:23	2012-07-10 08:36:23	0:01:02	0	2	Foraging	State stop
2012-07-10 08:36:23	2012-07-10 08:36:23	0:01:02	4.333	2	Walking	State start
2012-07-10 08:36:27	2012-07-10 08:36:27	0:01:07	0	2	Walking	State stop
2012-07-10 08:36:27	2012-07-10 08:36:27	0:01:07	37.27	2	Foraging	State start
2012-07-10 08:37:04	2012-07-10 08:37:04	0:01:44	0	2	Foraging	State stop
2012-07-10 08:37:04	2012-07-10 08:37:04	0:01:44	1.826	2	Walking	State start
2012-07-10 08:37:06	2012-07-10 08:37:06	0:01:46	0	2	Walking	State stop
2012-07-10 08:37:06	2012-07-10 08:37:06	0:01:46	21.98	2	Foraging	State start
2012-07-10 08:37:28	2012-07-10 08:37:28	0:02:08	0	2	Foraging	State stop
2012-07-10 08:37:28	2012-07-10 08:37:28	0:02:08	9.33	2	Walking	State start
2012-07-10 08:37:37	2012-07-10 08:37:37	0:02:17	0	2	Walking	State stop
2012-07-10 08:37:37	2012-07-10 08:37:37	0:02:17	36.302	2	Foraging	State start
2012-07-10 08:38:14	2012-07-10 08:38:14	0:02:53	0	2	Foraging	State stop
2012-07-10 08:38:14	2012-07-10 08:38:14	0:02:53	26.911	2	Walking	State start
2012-07-10 08:38:41	2012-07-10 08:38:41	0:03:20	0	2	Walking	State stop
2012-07-10 08:38:41	2012-07-10 08:38:41	0:03:20	39.71	2	Foraging	State start
2012-07-10 08:39:20	2012-07-10 08:39:20	0:04:00	0	2	Foraging	State stop
2012-07-10 08:39:20	2012-07-10 08:39:20	0:04:00	7.87	2	Standing	State start
2012-07-10 08:39:28	2012-07-10 08:39:28	0:04:08	0	2	Standing	State stop
2012-07-10 08:39:28	2012-07-10 08:39:28	0:04:08	168.151	2	Foraging	State start
2012-07-10 08:42:16	2012-07-10 08:42:16	0:06:56	0	2	Foraging	State stop
2012-07-10 08:42:16	2012-07-10 08:42:16	0:06:56	3.336	2	Social	State start
2012-07-10 08:42:20	2012-07-10 08:42:20	0:06:59	0	2	Social	State stop
2012-07-10 08:42:20	2012-07-10 08:42:20	0:06:59	3.652	2	Foraging	State start
2012-07-10 08:42:23	2012-07-10 08:42:23	0:07:03	0	2	Foraging	State stop
2012-07-10 08:42:23	2012-07-10 08:42:23	0:07:03	4.434	2	Standing	State start
2012-07-10 08:42:28	2012-07-10 08:42:28	0:07:08	0	2	Standing	State stop
2012-07-10 08:42:28	2012-07-10 08:42:28	0:07:08	4.582	2	Walking	State start
2012-07-10 08:42:32	2012-07-10 08:42:32	0:07:12	0	2	Walking	State stop
2012-07-10 08:42:32	2012-07-10 08:42:32	0:07:12	21.248	2	Social	State start
2012-07-10 08:42:54	2012-07-10 08:42:54	0:07:33	0	2	Social	State stop
2012-07-10 08:42:54	2012-07-10 08:42:54	0:07:33	16.44	2	Standing	State start
2012-07-10 08:43:10	2012-07-10 08:43:10	0:07:50	0	2	Standing	State stop
2012-07-10 08:43:10	2012-07-10 08:43:10	0:07:50	2.85	2	Foraging	State start
2012-07-10 08:43:13	2012-07-10 08:43:13	0:07:53	0	2	Foraging	State stop
2012-07-10 08:43:13	2012-07-10 08:43:13	0:07:53	24.968	2	Standing	State start
2012-07-10 08:43:38	2012-07-10 08:43:38	0:08:18	0	2	Standing	State stop
2012-07-10 08:43:38	2012-07-10 08:43:38	0:08:18	9.048	2	Social	State start
2012-07-10 08:43:47	2012-07-10 08:43:47	0:08:27	0	2	Social	State stop
2012-07-10 08:43:47	2012-07-10 08:43:47	0:08:27	8.985	2	Walking	State start
2012-07-10 08:43:56	2012-07-10 08:43:56	0:08:36	0	2	Walking	State stop
2012-07-10 08:43:56	2012-07-10 08:43:56	0:08:36	38.199	2	Foraging	State start
2012-07-10 08:44:34	2012-07-10 08:44:34	0:09:14	0	2	Foraging	State stop
2012-07-10 08:44:34	2012-07-10 08:44:34	0:09:14	43.727	2	Walking	State start
2012-07-10 08:45:18	2012-07-10 08:45:18	0:09:58	0	2	Walking	State stop
2012-07-10 08:45:18	2012-07-10 08:45:18	0:09:58	78.474	2	Foraging	State start
2012-07-10 08:46:36	2012-07-10 08:46:36	0:11:16	0	2	Foraging	State stop
2012-07-10 08:46:36	2012-07-10 08:46:36	0:11:16	23.392	2	Walking	State start
2012-07-10 08:47:00	2012-07-10 08:47:00	0:11:39	0	2	Walking	State stop
2012-07-10 08:47:00	2012-07-10 08:47:00	0:11:39	97.79	2	Foraging	State start
2012-07-10 08:48:37	2012-07-10 08:48:37	0:13:17	0	2	Foraging	State stop
2012-07-10 08:48:37	2012-07-10 08:48:37	0:13:17	29.404	2	Walking	State start
2012-07-10 08:49:07	2012-07-10 08:49:07	0:13:47	0	2	Walking	State stop
2012-07-10 08:49:07	2012-07-10 08:49:07	0:13:47	4.78	2	Foraging	State start
2012-07-10 08:49:12	2012-07-10 08:49:12	0:13:51	0	2	Foraging	State stop
2012-07-10 08:49:12	2012-07-10 08:49:12	0:13:51	6.507	2	Walking	State start
2012-07-10 08:49:18	2012-07-10 08:49:18	0:13:58	0	2	Walking	State stop
2012-07-10 08:49:18	2012-07-10 08:49:18	0:13:58	61.602	2	Foraging	State start
2012-07-10 08:50:20	2012-07-10 08:50:20	0:15:00	0	2	Foraging	State stop
2012-07-10 08:50:20	2012-07-10 08:50:20	0:15:00	0	2	Not in view	State stop
2012-07-10 13:36:11	2012-07-10 13:36:11	0:00:00	900	2	Not in view	State start
2012-07-10 13:36:11	2012-07-10 13:36:11	0:00:00	1.938	2	Walking	State start
2012-07-10 13:36:13	2012-07-10 13:36:13	0:00:01	0	2	Walking	State stop
2012-07-10 13:36:13	2012-07-10 13:36:13	0:00:01	72.601	2	Foraging	State start
2012-07-10 13:37:26	2012-07-10 13:37:26	0:01:14	0	2	Foraging	State stop
2012-07-10 13:37:26	2012-07-10 13:37:26	0:01:14	8.864	2	Standing	State start
2012-07-10 13:37:35	2012-07-10 13:37:35	0:01:23	0	2	Standing	State stop
2012-07-10 13:37:35	2012-07-10 13:37:35	0:01:23	86.848	2	Walking	State start
2012-07-10 13:39:02	2012-07-10 13:39:02	0:02:50	0	2	Walking	State stop
2012-07-10 13:39:02	2012-07-10 13:39:02	0:02:50	97.495	2	Foraging	State start
2012-07-10 13:40:39	2012-07-10 13:40:39	0:04:27	0	2	Foraging	State stop
2012-07-10 13:40:39	2012-07-10 13:40:39	0:04:27	4.847	2	Walking	State start
2012-07-10 13:40:44	2012-07-10 13:40:44	0:04:32	0	2	Walking	State stop
2012-07-10 13:40:44	2012-07-10 13:40:44	0:04:32	402.883	2	Foraging	State start
2012-07-10 13:47:27	2012-07-10 13:47:27	0:11:15	0	2	Foraging	State stop
2012-07-10 13:47:27	2012-07-10 13:47:27	0:11:15	6.158	2	Standing	State start
2012-07-10 13:47:33	2012-07-10 13:47:33	0:11:21	0	2	Standing	State stop
2012-07-10 13:47:33	2012-07-10 13:47:33	0:11:21	218.366	2	Foraging	State start
2012-07-10 13:51:11	2012-07-10 13:51:11	0:15:00	0	2	Foraging	State stop
2012-07-10 13:51:11	2012-07-10 13:51:11	0:15:00	0	2	Not in view	State stop
2012-07-11 10:00:17	2012-07-11 10:00:17	0:00:00	900	2	Not in view	State start
2012-07-11 10:00:17	2012-07-11 10:00:17	0:00:00	1.542	2	Walking	State start
2012-07-11 10:00:19	2012-07-11 10:00:19	0:00:01	0	2	Walking	State stop
2012-07-11 10:00:19	2012-07-11 10:00:19	0:00:01	75.03	2	Foraging	State start
2012-07-11 10:01:34	2012-07-11 10:01:34	0:01:16	0	2	Foraging	State stop
2012-07-11 10:01:34	2012-07-11 10:01:34	0:01:16	31.338	2	Walking	State start
2012-07-11 10:02:05	2012-07-11 10:02:05	0:01:47	0	2	Walking	State stop
2012-07-11 10:02:05	2012-07-11 10:02:05	0:01:47	28.048	2	Foraging	State start
2012-07-11 10:02:33	2012-07-11 10:02:33	0:02:15	0	2	Foraging	State stop
2012-07-11 10:02:33	2012-07-11 10:02:33	0:02:15	28.04	2	Walking	State start
2012-07-11 10:03:01	2012-07-11 10:03:01	0:02:43	0	2	Walking	State stop
2012-07-11 10:03:01	2012-07-11 10:03:01	0:02:43	13.779	2	Standing	State start
2012-07-11 10:03:15	2012-07-11 10:03:15	0:02:57	0	2	Standing	State stop
2012-07-11 10:03:15	2012-07-11 10:03:15	0:02:57	54.976	2	Walking	State start
2012-07-11 10:04:10	2012-07-11 10:04:10	0:03:52	0	2	Walking	State stop
2012-07-11 10:04:10	2012-07-11 10:04:10	0:03:52	2.409	2	Standing	State start
2012-07-11 10:04:12	2012-07-11 10:04:12	0:03:55	0	2	Standing	State stop
2012-07-11 10:04:12	2012-07-11 10:04:12	0:03:55	11.271	2	Foraging	State start
2012-07-11 10:04:24	2012-07-11 10:04:24	0:04:06	0	2	Foraging	State stop
2012-07-11 10:04:24	2012-07-11 10:04:24	0:04:06	132.55	2	Walking	State start
2012-07-11 10:06:36	2012-07-11 10:06:36	0:06:18	0	2	Walking	State stop
2012-07-11 10:06:36	2012-07-11 10:06:36	0:06:18	17.233	2	Standing	State start
2012-07-11 10:06:53	2012-07-11 10:06:53	0:06:36	0	2	Standing	State stop
2012-07-11 10:06:53	2012-07-11 10:06:53	0:06:36	69.19	2	Foraging	State start
2012-07-11 10:08:03	2012-07-11 10:08:03	0:07:45	0	2	Foraging	State stop
2012-07-11 10:08:03	2012-07-11 10:08:03	0:07:45	10.525	2	Walking	State start
2012-07-11 10:08:13	2012-07-11 10:08:13	0:07:55	0	2	Walking	State stop
2012-07-11 10:08:13	2012-07-11 10:08:13	0:07:55	246.482	2	Foraging	State start
2012-07-11 10:12:20	2012-07-11 10:12:20	0:12:02	0	2	Foraging	State stop
2012-07-11 10:12:20	2012-07-11 10:12:20	0:12:02	5.479	2	Walking	State start
2012-07-11 10:12:25	2012-07-11 10:12:25	0:12:07	0	2	Walking	State stop
2012-07-11 10:12:25	2012-07-11 10:12:25	0:12:07	172.108	2	Foraging	State start
2012-07-11 10:15:17	2012-07-11 10:15:17	0:15:00	0	2	Foraging	State stop
2012-07-11 10:15:17	2012-07-11 10:15:17	0:15:00	0	2	Not in view	State stop
2012-07-11 12:49:11	2012-07-11 12:49:11	0:00:00	900	2	Not in view	State start
2012-07-11 12:49:11	2012-07-11 12:49:11	0:00:00	1.304	2	Walking	State start
2012-07-11 12:49:12	2012-07-11 12:49:12	0:00:01	0	2	Walking	State stop
2012-07-11 12:49:12	2012-07-11 12:49:12	0:00:01	4.453	2	Foraging	State start
2012-07-11 12:49:17	2012-07-11 12:49:17	0:00:05	0	2	Foraging	State stop
2012-07-11 12:49:17	2012-07-11 12:49:17	0:00:05	2.389	2	Walking	State start
2012-07-11 12:49:19	2012-07-11 12:49:19	0:00:08	0	2	Walking	State stop
2012-07-11 12:49:19	2012-07-11 12:49:19	0:00:08	154.24	2	Foraging	State start
2012-07-11 12:51:54	2012-07-11 12:51:54	0:02:42	0	2	Foraging	State stop
2012-07-11 12:51:54	2012-07-11 12:51:54	0:02:42	21.2	2	Standing	State start
2012-07-11 12:52:15	2012-07-11 12:52:15	0:03:03	0	2	Standing	State stop
2012-07-11 12:52:15	2012-07-11 12:52:15	0:03:03	3.088	2	Walking	State start
2012-07-11 12:52:18	2012-07-11 12:52:18	0:03:06	0	2	Walking	State stop
2012-07-11 12:52:18	2012-07-11 12:52:18	0:03:06	155.47	2	Foraging	State start
2012-07-11 12:54:53	2012-07-11 12:54:53	0:05:42	0	2	Foraging	State stop
2012-07-11 12:54:53	2012-07-11 12:54:53	0:05:42	4.915	2	Walking	State start
2012-07-11 12:54:58	2012-07-11 12:54:58	0:05:47	0	2	Walking	State stop
2012-07-11 12:54:58	2012-07-11 12:54:58	0:05:47	56.231	2	Foraging	State start
2012-07-11 12:55:54	2012-07-11 12:55:54	0:06:43	0	2	Foraging	State stop
2012-07-11 12:55:54	2012-07-11 12:55:54	0:06:43	3.138	2	Walking	State start
2012-07-11 12:55:58	2012-07-11 12:55:58	0:06:46	0	2	Walking	State stop
2012-07-11 12:55:58	2012-07-11 12:55:58	0:06:46	46.57	2	Foraging	State start
2012-07-11 12:56:44	2012-07-11 12:56:44	0:07:32	0	2	Foraging	State stop
2012-07-11 12:56:44	2012-07-11 12:56:44	0:07:32	4.814	2	Walking	State start
2012-07-11 12:56:49	2012-07-11 12:56:49	0:07:37	0	2	Walking	State stop
2012-07-11 12:56:49	2012-07-11 12:56:49	0:07:37	98.067	2	Foraging	State start
2012-07-11 12:58:27	2012-07-11 12:58:27	0:09:15	0	2	Foraging	State stop
2012-07-11 12:58:27	2012-07-11 12:58:27	0:09:15	23.723	2	Walking	State start
2012-07-11 12:58:51	2012-07-11 12:58:51	0:09:39	0	2	Walking	State stop
2012-07-11 12:58:51	2012-07-11 12:58:51	0:09:39	204.973	2	Foraging	State start
2012-07-11 13:02:16	2012-07-11 13:02:16	0:13:04	0	2	Foraging	State stop
2012-07-11 13:02:16	2012-07-11 13:02:16	0:13:04	2.478	2	Walking	State start
2012-07-11 13:02:18	2012-07-11 13:02:18	0:13:07	0	2	Walking	State stop
2012-07-11 13:02:18	2012-07-11 13:02:18	0:13:07	112.947	2	Foraging	State start
2012-07-11 13:04:11	2012-07-11 13:04:11	0:15:00	0	2	Foraging	State stop
2012-07-11 13:04:11	2012-07-11 13:04:11	0:15:00	0	2	Not in view	State stop
2012-07-12 08:03:02	2012-07-12 08:03:02	0:00:00	900	2	Not in view	State start
2012-07-12 08:03:02	2012-07-12 08:03:02	0:00:00	3.523	2	Walking	State start
2012-07-12 08:03:05	2012-07-12 08:03:05	0:00:03	0	2	Walking	State stop
2012-07-12 08:03:05	2012-07-12 08:03:05	0:00:03	86.338	2	Foraging	State start
2012-07-12 08:04:32	2012-07-12 08:04:32	0:01:29	0	2	Foraging	State stop
2012-07-12 08:04:32	2012-07-12 08:04:32	0:01:29	5.852	2	Walking	State start
2012-07-12 08:04:37	2012-07-12 08:04:37	0:01:35	0	2	Walking	State stop
2012-07-12 08:04:37	2012-07-12 08:04:37	0:01:35	165.325	2	Foraging	State start
2012-07-12 08:07:23	2012-07-12 08:07:23	0:04:21	0	2	Foraging	State stop
2012-07-12 08:07:23	2012-07-12 08:07:23	0:04:21	6.691	2	Walking	State start
2012-07-12 08:07:29	2012-07-12 08:07:29	0:04:27	0	2	Walking	State stop
2012-07-12 08:07:29	2012-07-12 08:07:29	0:04:27	15.306	2	Foraging	State start
2012-07-12 08:07:45	2012-07-12 08:07:45	0:04:43	0	2	Foraging	State stop
2012-07-12 08:07:45	2012-07-12 08:07:45	0:04:43	7.005	2	Walking	State start
2012-07-12 08:07:52	2012-07-12 08:07:52	0:04:50	0	2	Walking	State stop
2012-07-12 08:07:52	2012-07-12 08:07:52	0:04:50	8.168	2	Foraging	State start
2012-07-12 08:08:00	2012-07-12 08:08:00	0:04:58	0	2	Foraging	State stop
2012-07-12 08:08:00	2012-07-12 08:08:00	0:04:58	39.146	2	Walking	State start
2012-07-12 08:08:39	2012-07-12 08:08:39	0:05:37	0	2	Walking	State stop
2012-07-12 08:08:39	2012-07-12 08:08:39	0:05:37	7.155	2	Foraging	State start
2012-07-12 08:08:46	2012-07-12 08:08:46	0:05:44	0	2	Foraging	State stop
2012-07-12 08:08:46	2012-07-12 08:08:46	0:05:44	51.5	2	Walking	State start
2012-07-12 08:09:38	2012-07-12 08:09:38	0:06:36	0	2	Walking	State stop
2012-07-12 08:09:38	2012-07-12 08:09:38	0:06:36	20.383	2	Foraging	State start
2012-07-12 08:09:58	2012-07-12 08:09:58	0:06:56	0	2	Foraging	State stop
2012-07-12 08:09:58	2012-07-12 08:09:58	0:06:56	15.672	2	Walking	State start
2012-07-12 08:10:14	2012-07-12 08:10:14	0:07:12	0	2	Walking	State stop
2012-07-12 08:10:14	2012-07-12 08:10:14	0:07:12	2.374	2	Foraging	State start
2012-07-12 08:10:16	2012-07-12 08:10:16	0:07:14	0	2	Foraging	State stop
2012-07-12 08:10:16	2012-07-12 08:10:16	0:07:14	45.437	2	Walking	State start
2012-07-12 08:11:02	2012-07-12 08:11:02	0:07:59	0	2	Walking	State stop
2012-07-12 08:11:02	2012-07-12 08:11:02	0:07:59	11.589	2	Foraging	State start
2012-07-12 08:11:13	2012-07-12 08:11:13	0:08:11	0	2	Foraging	State stop
2012-07-12 08:11:13	2012-07-12 08:11:13	0:08:11	44.505	2	Walking	State start
2012-07-12 08:11:58	2012-07-12 08:11:58	0:08:55	0	2	Walking	State stop
2012-07-12 08:11:58	2012-07-12 08:11:58	0:08:55	2.59	2	Standing	State start
2012-07-12 08:12:00	2012-07-12 08:12:00	0:08:58	0	2	Standing	State stop
2012-07-12 08:12:00	2012-07-12 08:12:00	0:08:58	23.591	2	Foraging	State start
2012-07-12 08:12:24	2012-07-12 08:12:24	0:09:22	0	2	Foraging	State stop
2012-07-12 08:12:24	2012-07-12 08:12:24	0:09:22	19.506	2	Standing	State start
2012-07-12 08:12:43	2012-07-12 08:12:43	0:09:41	0	2	Standing	State stop
2012-07-12 08:12:43	2012-07-12 08:12:43	0:09:41	70.756	2	Foraging	State start
2012-07-12 08:13:54	2012-07-12 08:13:54	0:10:52	0	2	Foraging	State stop
2012-07-12 08:13:54	2012-07-12 08:13:54	0:10:52	4.333	2	Standing	State start
2012-07-12 08:13:58	2012-07-12 08:13:58	0:10:56	0	2	Standing	State stop
2012-07-12 08:13:58	2012-07-12 08:13:58	0:10:56	243.255	2	Foraging	State start
2012-07-12 08:18:02	2012-07-12 08:18:02	0:15:00	0	2	Foraging	State stop
2012-07-12 08:18:02	2012-07-12 08:18:02	0:15:00	0	2	Not in view	State stop
2012-07-12 10:37:27	2012-07-12 10:37:27	0:00:00	900	2	Not in view	State start
2012-07-12 10:37:27	2012-07-12 10:37:27	0:00:00	1.442	2	Walking	State start
2012-07-12 10:37:28	2012-07-12 10:37:28	0:00:01	0	2	Walking	State stop
2012-07-12 10:37:28	2012-07-12 10:37:28	0:00:01	7.934	2	Foraging	State start
2012-07-12 10:37:36	2012-07-12 10:37:36	0:00:09	0	2	Foraging	State stop
2012-07-12 10:37:36	2012-07-12 10:37:36	0:00:09	15.618	2	Walking	State start
2012-07-12 10:37:52	2012-07-12 10:37:52	0:00:24	0	2	Walking	State stop
2012-07-12 10:37:52	2012-07-12 10:37:52	0:00:24	19.605	2	Foraging	State start
2012-07-12 10:38:12	2012-07-12 10:38:12	0:00:44	0	2	Foraging	State stop
2012-07-12 10:38:12	2012-07-12 10:38:12	0:00:44	3.505	2	Walking	State start
2012-07-12 10:38:15	2012-07-12 10:38:15	0:00:48	0	2	Walking	State stop
2012-07-12 10:38:15	2012-07-12 10:38:15	0:00:48	57.109	2	Foraging	State start
2012-07-12 10:39:12	2012-07-12 10:39:12	0:01:45	0	2	Foraging	State stop
2012-07-12 10:39:12	2012-07-12 10:39:12	0:01:45	2.672	2	Standing	State start
2012-07-12 10:39:15	2012-07-12 10:39:15	0:01:47	0	2	Standing	State stop
2012-07-12 10:39:15	2012-07-12 10:39:15	0:01:47	180.603	2	Foraging	State start
2012-07-12 10:42:16	2012-07-12 10:42:16	0:04:48	0	2	Foraging	State stop
2012-07-12 10:42:16	2012-07-12 10:42:16	0:04:48	20.794	2	Standing	State start
2012-07-12 10:42:36	2012-07-12 10:42:36	0:05:09	0	2	Standing	State stop
2012-07-12 10:42:36	2012-07-12 10:42:36	0:05:09	4.217	2	Grooming	State start
2012-07-12 10:42:41	2012-07-12 10:42:41	0:05:13	0	2	Grooming	State stop
2012-07-12 10:42:41	2012-07-12 10:42:41	0:05:13	10.027	2	Standing	State start
2012-07-12 10:42:51	2012-07-12 10:42:51	0:05:23	0	2	Standing	State stop
2012-07-12 10:42:51	2012-07-12 10:42:51	0:05:23	206.371	2	Foraging	State start
2012-07-12 10:46:17	2012-07-12 10:46:17	0:08:49	0	2	Foraging	State stop
2012-07-12 10:46:17	2012-07-12 10:46:17	0:08:49	8.05	2	Walking	State start
2012-07-12 10:46:25	2012-07-12 10:46:25	0:08:57	0	2	Walking	State stop
2012-07-12 10:46:25	2012-07-12 10:46:25	0:08:57	41.736	2	Foraging	State start
2012-07-12 10:47:07	2012-07-12 10:47:07	0:09:39	0	2	Foraging	State stop
2012-07-12 10:47:07	2012-07-12 10:47:07	0:09:39	3.836	2	Walking	State start
2012-07-12 10:47:11	2012-07-12 10:47:11	0:09:43	0	2	Walking	State stop
2012-07-12 10:47:11	2012-07-12 10:47:11	0:09:43	110.799	2	Foraging	State start
2012-07-12 10:49:01	2012-07-12 10:49:01	0:11:34	0	2	Foraging	State stop
2012-07-12 10:49:01	2012-07-12 10:49:01	0:11:34	5.213	2	Walking	State start
2012-07-12 10:49:07	2012-07-12 10:49:07	0:11:39	0	2	Walking	State stop
2012-07-12 10:49:07	2012-07-12 10:49:07	0:11:39	157.137	2	Foraging	State start
2012-07-12 10:51:44	2012-07-12 10:51:44	0:14:16	0	2	Foraging	State stop
2012-07-12 10:51:44	2012-07-12 10:51:44	0:14:16	4.632	2	Grooming	State start
2012-07-12 10:51:48	2012-07-12 10:51:48	0:14:21	0	2	Grooming	State stop
2012-07-12 10:51:48	2012-07-12 10:51:48	0:14:21	38.7	2	Standing	State start
2012-07-12 10:52:02	2012-07-12 10:52:02	0:14:34	0	2		Point
2012-07-12 10:52:27	2012-07-12 10:52:27	0:15:00	0	2	Not in view	State stop
2012-07-12 10:52:27	2012-07-12 10:52:27	0:15:00	0	2	Standing	State stop
2012-07-13 07:50:17	2012-07-13 07:50:17	0:00:00	900	2	Not in view	State start
2012-07-13 07:50:17	2012-07-13 07:50:17	0:00:00	1.411	2	Walking	State start
2012-07-13 07:50:19	2012-07-13 07:50:19	0:00:01	0	2	Walking	State stop
2012-07-13 07:50:19	2012-07-13 07:50:19	0:00:01	491.998	2	Foraging	State start
2012-07-13 07:58:31	2012-07-13 07:58:31	0:08:13	0	2	Foraging	State stop
2012-07-13 07:58:31	2012-07-13 07:58:31	0:08:13	3.088	2	Walking	State start
2012-07-13 07:58:34	2012-07-13 07:58:34	0:08:16	0	2	Walking	State stop
2012-07-13 07:58:34	2012-07-13 07:58:34	0:08:16	97.1	2	Foraging	State start
2012-07-13 08:00:11	2012-07-13 08:00:11	0:09:53	0	2	Foraging	State stop
2012-07-13 08:00:11	2012-07-13 08:00:11	0:09:53	14.714	2	Walking	State start
2012-07-13 08:00:25	2012-07-13 08:00:25	0:10:08	0	2	Walking	State stop
2012-07-13 08:00:25	2012-07-13 08:00:25	0:10:08	34.265	2	Foraging	State start
2012-07-13 08:01:00	2012-07-13 08:01:00	0:10:42	0	2	Foraging	State stop
2012-07-13 08:01:00	2012-07-13 08:01:00	0:10:42	63.416	2	Walking	State start
2012-07-13 08:02:03	2012-07-13 08:02:03	0:11:45	0	2	Walking	State stop
2012-07-13 08:02:03	2012-07-13 08:02:03	0:11:45	4.682	2	Standing	State start
2012-07-13 08:02:08	2012-07-13 08:02:08	0:11:50	0	2	Standing	State stop
2012-07-13 08:02:08	2012-07-13 08:02:08	0:11:50	35.97	2	Walking	State start
2012-07-13 08:02:44	2012-07-13 08:02:44	0:12:26	0	2	Walking	State stop
2012-07-13 08:02:44	2012-07-13 08:02:44	0:12:26	33.391	2	Foraging	State start
2012-07-13 08:03:17	2012-07-13 08:03:17	0:13:00	0	2	Foraging	State stop
2012-07-13 08:03:17	2012-07-13 08:03:17	0:13:00	9.744	2	Standing	State start
2012-07-13 08:03:27	2012-07-13 08:03:27	0:13:09	0	2	Standing	State stop
2012-07-13 08:03:27	2012-07-13 08:03:27	0:13:09	74.643	2	Foraging	State start
2012-07-13 08:04:42	2012-07-13 08:04:42	0:14:24	0	2	Foraging	State stop
2012-07-13 08:04:42	2012-07-13 08:04:42	0:14:24	2.722	2	Walking	State start
2012-07-13 08:04:44	2012-07-13 08:04:44	0:14:27	0	2	Walking	State stop
2012-07-13 08:04:44	2012-07-13 08:04:44	0:14:27	32.856	2	Foraging	State start
2012-07-13 08:05:17	2012-07-13 08:05:17	0:15:00	0	2	Foraging	State stop
2012-07-13 08:05:17	2012-07-13 08:05:17	0:15:00	0	2	Not in view	State stop
2012-07-13 13:24:52	2012-07-13 13:24:52	0:00:00	900	2	Not in view	State start
2012-07-13 13:24:52	2012-07-13 13:24:52	0:00:00	1.189	2	Walking	State start
2012-07-13 13:24:53	2012-07-13 13:24:53	0:00:01	0	2	Walking	State stop
2012-07-13 13:24:53	2012-07-13 13:24:53	0:00:01	297.989	2	Foraging	State start
2012-07-13 13:29:51	2012-07-13 13:29:51	0:04:59	0	2	Foraging	State stop
2012-07-13 13:29:51	2012-07-13 13:29:51	0:04:59	6.641	2	Walking	State start
2012-07-13 13:29:58	2012-07-13 13:29:58	0:05:05	0	2	Walking	State stop
2012-07-13 13:29:58	2012-07-13 13:29:58	0:05:05	79.985	2	Foraging	State start
2012-07-13 13:31:18	2012-07-13 13:31:18	0:06:25	0	2	Foraging	State stop
2012-07-13 13:31:18	2012-07-13 13:31:18	0:06:25	3.934	2	Walking	State start
2012-07-13 13:31:22	2012-07-13 13:31:22	0:06:29	0	2	Walking	State stop
2012-07-13 13:31:22	2012-07-13 13:31:22	0:06:29	158.541	2	Foraging	State start
2012-07-13 13:34:00	2012-07-13 13:34:00	0:09:08	0	2	Foraging	State stop
2012-07-13 13:34:00	2012-07-13 13:34:00	0:09:08	4.283	2	Walking	State start
2012-07-13 13:34:04	2012-07-13 13:34:04	0:09:12	0	2	Walking	State stop
2012-07-13 13:34:04	2012-07-13 13:34:04	0:09:12	75.649	2	Foraging	State start
2012-07-13 13:35:20	2012-07-13 13:35:20	0:10:28	0	2	Foraging	State stop
2012-07-13 13:35:20	2012-07-13 13:35:20	0:10:28	4.665	2	Walking	State start
2012-07-13 13:35:25	2012-07-13 13:35:25	0:10:32	0	2	Walking	State stop
2012-07-13 13:35:25	2012-07-13 13:35:25	0:10:32	18.61	2	Foraging	State start
2012-07-13 13:35:43	2012-07-13 13:35:43	0:10:51	0	2	Foraging	State stop
2012-07-13 13:35:43	2012-07-13 13:35:43	0:10:51	5.262	2	Grooming	State start
2012-07-13 13:35:49	2012-07-13 13:35:49	0:10:56	0	2	Grooming	State stop
2012-07-13 13:35:49	2012-07-13 13:35:49	0:10:56	134.738	2	Foraging	State start
2012-07-13 13:38:03	2012-07-13 13:38:03	0:13:11	0	2	Foraging	State stop
2012-07-13 13:38:03	2012-07-13 13:38:03	0:13:11	5.016	2	Walking	State start
2012-07-13 13:38:08	2012-07-13 13:38:08	0:13:16	0	2	Walking	State stop
2012-07-13 13:38:08	2012-07-13 13:38:08	0:13:16	94.211	2	Foraging	State start
2012-07-13 13:39:43	2012-07-13 13:39:43	0:14:50	0	2	Foraging	State stop
2012-07-13 13:39:43	2012-07-13 13:39:43	0:14:50	2.109	2	Walking	State start
2012-07-13 13:39:45	2012-07-13 13:39:45	0:14:52	0	2	Walking	State stop
2012-07-13 13:39:45	2012-07-13 13:39:45	0:14:52	7.178	2	Foraging	State start
2012-07-13 13:39:52	2012-07-13 13:39:52	0:15:00	0	2	Foraging	State stop
2012-07-13 13:39:52	2012-07-13 13:39:52	0:15:00	0	2	Not in view	State stop
2012-07-17 07:45:34	2012-07-17 07:45:34	0:00:00	900	2	Not in view	State start
2012-07-17 07:45:34	2012-07-17 07:45:34	0:00:00	2.162	2	Walking	State start
2012-07-17 07:45:36	2012-07-17 07:45:36	0:00:02	0	2	Walking	State stop
2012-07-17 07:45:36	2012-07-17 07:45:36	0:00:02	419.836	2	Foraging	State start
2012-07-17 07:52:36	2012-07-17 07:52:36	0:07:01	0	2	Foraging	State stop
2012-07-17 07:52:36	2012-07-17 07:52:36	0:07:01	28.106	2	Walking	State start
2012-07-17 07:53:04	2012-07-17 07:53:04	0:07:30	0	2	Walking	State stop
2012-07-17 07:53:04	2012-07-17 07:53:04	0:07:30	26.678	2	Foraging	State start
2012-07-17 07:53:31	2012-07-17 07:53:31	0:07:56	0	2	Foraging	State stop
2012-07-17 07:53:31	2012-07-17 07:53:31	0:07:56	3.204	2	Walking	State start
2012-07-17 07:53:34	2012-07-17 07:53:34	0:07:59	0	2	Walking	State stop
2012-07-17 07:53:34	2012-07-17 07:53:34	0:07:59	13.381	2	Foraging	State start
2012-07-17 07:53:47	2012-07-17 07:53:47	0:08:13	0	2	Foraging	State stop
2012-07-17 07:53:47	2012-07-17 07:53:47	0:08:13	8.576	2	Walking	State start
2012-07-17 07:53:56	2012-07-17 07:53:56	0:08:21	0	2	Walking	State stop
2012-07-17 07:53:56	2012-07-17 07:53:56	0:08:21	34.63	2	Foraging	State start
2012-07-17 07:54:30	2012-07-17 07:54:30	0:08:56	0	2	Foraging	State stop
2012-07-17 07:54:30	2012-07-17 07:54:30	0:08:56	17.398	2	Walking	State start
2012-07-17 07:54:48	2012-07-17 07:54:48	0:09:13	0	2	Walking	State stop
2012-07-17 07:54:48	2012-07-17 07:54:48	0:09:13	103.842	2	Foraging	State start
2012-07-17 07:56:32	2012-07-17 07:56:32	0:10:57	0	2	Foraging	State stop
2012-07-17 07:56:32	2012-07-17 07:56:32	0:10:57	16.251	2	Walking	State start
2012-07-17 07:56:48	2012-07-17 07:56:48	0:11:14	0	2	Walking	State stop
2012-07-17 07:56:48	2012-07-17 07:56:48	0:11:14	12.683	2	Foraging	State start
2012-07-17 07:57:01	2012-07-17 07:57:01	0:11:26	0	2	Foraging	State stop
2012-07-17 07:57:01	2012-07-17 07:57:01	0:11:26	17.365	2	Walking	State start
2012-07-17 07:57:18	2012-07-17 07:57:18	0:11:44	0	2	Walking	State stop
2012-07-17 07:57:18	2012-07-17 07:57:18	0:11:44	39.478	2	Foraging	State start
2012-07-17 07:57:57	2012-07-17 07:57:57	0:12:23	0	2	Foraging	State stop
2012-07-17 07:57:57	2012-07-17 07:57:57	0:12:23	18.767	2	Walking	State start
2012-07-17 07:58:16	2012-07-17 07:58:16	0:12:42	0	2	Walking	State stop
2012-07-17 07:58:16	2012-07-17 07:58:16	0:12:42	0.548	2	Foraging	State start
2012-07-17 07:58:17	2012-07-17 07:58:17	0:12:42	0	2	Foraging	State stop
2012-07-17 07:58:17	2012-07-17 07:58:17	0:12:42	28.821	2	Walking	State start
2012-07-17 07:58:46	2012-07-17 07:58:46	0:13:11	0	2	Walking	State stop
2012-07-17 07:58:46	2012-07-17 07:58:46	0:13:11	32.536	2	Foraging	State start
2012-07-17 07:59:18	2012-07-17 07:59:18	0:13:44	0	2	Foraging	State stop
2012-07-17 07:59:18	2012-07-17 07:59:18	0:13:44	16.104	2	Walking	State start
2012-07-17 07:59:34	2012-07-17 07:59:34	0:14:00	0	2	Walking	State stop
2012-07-17 07:59:34	2012-07-17 07:59:34	0:14:00	59.634	2	Foraging	State start
2012-07-17 08:00:34	2012-07-17 08:00:34	0:15:00	0	2	Foraging	State stop
2012-07-17 08:00:34	2012-07-17 08:00:34	0:15:00	0	2	Not in view	State stop
2012-07-17 12:13:43	2012-07-17 12:13:43	0:00:00	168.606	2	Not in view	State start
2012-07-17 12:13:43	2012-07-17 12:13:43	0:00:00	2.605	2	Walking	State start
2012-07-17 12:13:45	2012-07-17 12:13:45	0:00:02	0	2	Walking	State stop
2012-07-17 12:13:45	2012-07-17 12:13:45	0:00:02	227.79	2	Foraging	State start
2012-07-17 12:16:31	2012-07-17 12:16:31	0:02:48	0	2	Not in view	State stop
2012-07-17 12:16:31	2012-07-17 12:16:31	0:02:48	731.394	2	Yes in view	State start
2012-07-17 12:17:33	2012-07-17 12:17:33	0:03:50	0	2	Foraging	State stop
2012-07-17 12:17:33	2012-07-17 12:17:33	0:03:50	2.473	2	Walking	State start
2012-07-17 12:17:35	2012-07-17 12:17:35	0:03:52	0	2	Walking	State stop
2012-07-17 12:17:35	2012-07-17 12:17:35	0:03:52	232.386	2	Foraging	State start
2012-07-17 12:21:28	2012-07-17 12:21:28	0:07:45	0	2	Foraging	State stop
2012-07-17 12:21:28	2012-07-17 12:21:28	0:07:45	8.438	2	Walking	State start
2012-07-17 12:21:36	2012-07-17 12:21:36	0:07:53	0	2	Walking	State stop
2012-07-17 12:21:36	2012-07-17 12:21:36	0:07:53	79.488	2	Foraging	State start
2012-07-17 12:22:56	2012-07-17 12:22:56	0:09:13	0	2	Foraging	State stop
2012-07-17 12:22:56	2012-07-17 12:22:56	0:09:13	2.905	2	Walking	State start
2012-07-17 12:22:59	2012-07-17 12:22:59	0:09:16	0	2	Walking	State stop
2012-07-17 12:22:59	2012-07-17 12:22:59	0:09:16	267.746	2	Foraging	State start
2012-07-17 12:27:26	2012-07-17 12:27:26	0:13:43	0	2	Foraging	State stop
2012-07-17 12:27:26	2012-07-17 12:27:26	0:13:43	1.063	2	Walking	State start
2012-07-17 12:27:27	2012-07-17 12:27:27	0:13:44	0	2	Walking	State stop
2012-07-17 12:27:27	2012-07-17 12:27:27	0:13:44	75.106	2	Foraging	State start
2012-07-17 12:28:43	2012-07-17 12:28:43	0:15:00	0	2	Foraging	State stop
2012-07-17 12:28:43	2012-07-17 12:28:43	0:15:00	0	2	Yes in view	State stop
2012-07-18 09:13:37	2012-07-18 09:13:37	0:00:00	368.748	2	Not in view	State start
2012-07-18 09:13:37	2012-07-18 09:13:37	0:00:00	9.872	2	Walking	State start
2012-07-18 09:13:46	2012-07-18 09:13:46	0:00:09	0	2	Walking	State stop
2012-07-18 09:13:46	2012-07-18 09:13:46	0:00:09	41.718	2	Foraging	State start
2012-07-18 09:14:28	2012-07-18 09:14:28	0:00:51	0	2	Foraging	State stop
2012-07-18 09:14:28	2012-07-18 09:14:28	0:00:51	32.99	2	Walking	State start
2012-07-18 09:15:01	2012-07-18 09:15:01	0:01:24	0	2	Walking	State stop
2012-07-18 09:15:01	2012-07-18 09:15:01	0:01:24	47.944	2	Foraging	State start
2012-07-18 09:15:49	2012-07-18 09:15:49	0:02:12	0	2	Foraging	State stop
2012-07-18 09:15:49	2012-07-18 09:15:49	0:02:12	6.823	2	Walking	State start
2012-07-18 09:15:56	2012-07-18 09:15:56	0:02:19	0	2	Walking	State stop
2012-07-18 09:15:56	2012-07-18 09:15:56	0:02:19	46.732	2	Foraging	State start
2012-07-18 09:16:43	2012-07-18 09:16:43	0:03:06	0	2	Foraging	State stop
2012-07-18 09:16:43	2012-07-18 09:16:43	0:03:06	20.655	2	Walking	State start
2012-07-18 09:17:03	2012-07-18 09:17:03	0:03:26	0	2	Walking	State stop
2012-07-18 09:17:03	2012-07-18 09:17:03	0:03:26	104.334	2	Foraging	State start
2012-07-18 09:18:48	2012-07-18 09:18:48	0:05:11	0	2	Foraging	State stop
2012-07-18 09:18:48	2012-07-18 09:18:48	0:05:11	25.972	2	Walking	State start
2012-07-18 09:19:14	2012-07-18 09:19:14	0:05:37	0	2	Walking	State stop
2012-07-18 09:19:14	2012-07-18 09:19:14	0:05:37	33.517	2	Foraging	State start
2012-07-18 09:19:45	2012-07-18 09:19:45	0:06:08	0	2	Not in view	State stop
2012-07-18 09:19:45	2012-07-18 09:19:45	0:06:08	184.494	2	Yes in view	State start
2012-07-18 09:19:47	2012-07-18 09:19:47	0:06:10	0	2	Foraging	State stop
2012-07-18 09:19:47	2012-07-18 09:19:47	0:06:10	18.544	2	Walking	State start
2012-07-18 09:20:06	2012-07-18 09:20:06	0:06:29	0	2	Walking	State stop
2012-07-18 09:20:06	2012-07-18 09:20:06	0:06:29	19.975	2	Foraging	State start
2012-07-18 09:20:26	2012-07-18 09:20:26	0:06:49	0	2	Foraging	State stop
2012-07-18 09:20:26	2012-07-18 09:20:26	0:06:49	5.395	2	Walking	State start
2012-07-18 09:20:31	2012-07-18 09:20:31	0:06:54	0	2	Walking	State stop
2012-07-18 09:20:31	2012-07-18 09:20:31	0:06:54	103.11	2	Foraging	State start
2012-07-18 09:22:14	2012-07-18 09:22:14	0:08:37	0	2	Foraging	State stop
2012-07-18 09:22:14	2012-07-18 09:22:14	0:08:37	17.282	2	Walking	State start
2012-07-18 09:22:31	2012-07-18 09:22:31	0:08:54	0	2	Walking	State stop
2012-07-18 09:22:31	2012-07-18 09:22:31	0:08:54	3.337	2	Foraging	State start
2012-07-18 09:22:35	2012-07-18 09:22:35	0:08:58	0	2	Foraging	State stop
2012-07-18 09:22:35	2012-07-18 09:22:35	0:08:58	1.61	2	Standing	State start
2012-07-18 09:22:36	2012-07-18 09:22:36	0:08:59	0	2	Standing	State stop
2012-07-18 09:22:36	2012-07-18 09:22:36	0:08:59	180.435	2	Walking	State start
2012-07-18 09:22:50	2012-07-18 09:22:50	0:09:13	0	2	Yes in view	State stop
2012-07-18 09:22:50	2012-07-18 09:22:50	0:09:13	346.758	2	Not in view	State start
2012-07-18 09:25:37	2012-07-18 09:25:37	0:12:00	0	2	Walking	State stop
2012-07-18 09:25:37	2012-07-18 09:25:37	0:12:00	83.381	2	Foraging	State start
2012-07-18 09:27:00	2012-07-18 09:27:00	0:13:23	0	2	Foraging	State stop
2012-07-18 09:27:00	2012-07-18 09:27:00	0:13:23	4.649	2	Walking	State start
2012-07-18 09:27:05	2012-07-18 09:27:05	0:13:28	0	2	Walking	State stop
2012-07-18 09:27:05	2012-07-18 09:27:05	0:13:28	91.725	2	Foraging	State start
2012-07-18 09:28:37	2012-07-18 09:28:37	0:15:00	0	2	Foraging	State stop
2012-07-18 09:28:37	2012-07-18 09:28:37	0:15:00	0	2	Not in view	State stop
2012-07-18 10:58:04	2012-07-18 10:58:04	0:00:00	900	2	Not in view	State start
2012-07-18 10:58:04	2012-07-18 10:58:04	0:00:00	2.792	2	Walking	State start
2012-07-18 10:58:06	2012-07-18 10:58:06	0:00:02	0	2	Walking	State stop
2012-07-18 10:58:06	2012-07-18 10:58:06	0:00:02	234.861	2	Foraging	State start
2012-07-18 11:02:01	2012-07-18 11:02:01	0:03:57	0	2	Foraging	State stop
2012-07-18 11:02:01	2012-07-18 11:02:01	0:03:57	4.748	2	Walking	State start
2012-07-18 11:02:06	2012-07-18 11:02:06	0:04:02	0	2	Walking	State stop
2012-07-18 11:02:06	2012-07-18 11:02:06	0:04:02	1.445	2	Grooming	State start
2012-07-18 11:02:07	2012-07-18 11:02:07	0:04:03	0	2	Grooming	State stop
2012-07-18 11:02:07	2012-07-18 11:02:07	0:04:03	401.964	2	Foraging	State start
2012-07-18 11:08:49	2012-07-18 11:08:49	0:10:45	0	2	Foraging	State stop
2012-07-18 11:08:49	2012-07-18 11:08:49	0:10:45	14.994	2	Walking	State start
2012-07-18 11:09:04	2012-07-18 11:09:04	0:11:00	0	2	Walking	State stop
2012-07-18 11:09:04	2012-07-18 11:09:04	0:11:00	99.735	2	Foraging	State start
2012-07-18 11:10:44	2012-07-18 11:10:44	0:12:40	0	2	Foraging	State stop
2012-07-18 11:10:44	2012-07-18 11:10:44	0:12:40	12.7	2	Walking	State start
2012-07-18 11:10:57	2012-07-18 11:10:57	0:12:53	0	2	Walking	State stop
2012-07-18 11:10:57	2012-07-18 11:10:57	0:12:53	9.662	2	Foraging	State start
2012-07-18 11:11:06	2012-07-18 11:11:06	0:13:02	0	2	Foraging	State stop
2012-07-18 11:11:06	2012-07-18 11:11:06	0:13:02	29.533	2	Walking	State start
2012-07-18 11:11:36	2012-07-18 11:11:36	0:13:32	0	2	Walking	State stop
2012-07-18 11:11:36	2012-07-18 11:11:36	0:13:32	44.541	2	Foraging	State start
2012-07-18 11:12:20	2012-07-18 11:12:20	0:14:16	0	2	Foraging	State stop
2012-07-18 11:12:20	2012-07-18 11:12:20	0:14:16	43.025	2	Walking	State start
2012-07-18 11:13:04	2012-07-18 11:13:04	0:15:00	0	2	Not in view	State stop
2012-07-18 11:13:04	2012-07-18 11:13:04	0:15:00	0	2	Walking	State stop
2012-07-19 09:05:50	2012-07-19 09:05:50	0:00:00	900	2	Not in view	State start
2012-07-19 09:05:50	2012-07-19 09:05:50	0:00:00	3.892	2	Walking	State start
2012-07-19 09:05:54	2012-07-19 09:05:54	0:00:03	0	2	Walking	State stop
2012-07-19 09:05:54	2012-07-19 09:05:54	0:00:03	212.351	2	Foraging	State start
2012-07-19 09:09:26	2012-07-19 09:09:26	0:03:36	0	2	Foraging	State stop
2012-07-19 09:09:26	2012-07-19 09:09:26	0:03:36	4.482	2	Walking	State start
2012-07-19 09:09:31	2012-07-19 09:09:31	0:03:40	0	2	Walking	State stop
2012-07-19 09:09:31	2012-07-19 09:09:31	0:03:40	130.216	2	Foraging	State start
2012-07-19 09:11:41	2012-07-19 09:11:41	0:05:50	0	2	Foraging	State stop
2012-07-19 09:11:41	2012-07-19 09:11:41	0:05:50	4.232	2	Standing	State start
2012-07-19 09:11:45	2012-07-19 09:11:45	0:05:55	0	2	Standing	State stop
2012-07-19 09:11:45	2012-07-19 09:11:45	0:05:55	8.815	2	Grooming	State start
2012-07-19 09:11:54	2012-07-19 09:11:54	0:06:03	0	2	Grooming	State stop
2012-07-19 09:11:54	2012-07-19 09:11:54	0:06:03	121.653	2	Foraging	State start
2012-07-19 09:13:56	2012-07-19 09:13:56	0:08:05	0	2	Foraging	State stop
2012-07-19 09:13:56	2012-07-19 09:13:56	0:08:05	41.637	2	Walking	State start
2012-07-19 09:14:38	2012-07-19 09:14:38	0:08:47	0	2	Walking	State stop
2012-07-19 09:14:38	2012-07-19 09:14:38	0:08:47	30.928	2	Foraging	State start
2012-07-19 09:15:08	2012-07-19 09:15:08	0:09:18	0	2	Foraging	State stop
2012-07-19 09:15:08	2012-07-19 09:15:08	0:09:18	3.703	2	Walking	State start
2012-07-19 09:15:12	2012-07-19 09:15:12	0:09:21	0	2	Walking	State stop
2012-07-19 09:15:12	2012-07-19 09:15:12	0:09:21	50.745	2	Foraging	State start
2012-07-19 09:16:03	2012-07-19 09:16:03	0:10:12	0	2	Foraging	State stop
2012-07-19 09:16:03	2012-07-19 09:16:03	0:10:12	4.382	2	Walking	State start
2012-07-19 09:16:07	2012-07-19 09:16:07	0:10:17	0	2	Walking	State stop
2012-07-19 09:16:07	2012-07-19 09:16:07	0:10:17	4.716	2	Standing	State start
2012-07-19 09:16:12	2012-07-19 09:16:12	0:10:21	0	2	Standing	State stop
2012-07-19 09:16:12	2012-07-19 09:16:12	0:10:21	146.515	2	Foraging	State start
2012-07-19 09:18:38	2012-07-19 09:18:38	0:12:48	0	2	Foraging	State stop
2012-07-19 09:18:38	2012-07-19 09:18:38	0:12:48	5.08	2	Walking	State start
2012-07-19 09:18:44	2012-07-19 09:18:44	0:12:53	0	2	Walking	State stop
2012-07-19 09:18:44	2012-07-19 09:18:44	0:12:53	1.61	2	Standing	State start
2012-07-19 09:18:45	2012-07-19 09:18:45	0:12:54	0	2	Standing	State stop
2012-07-19 09:18:45	2012-07-19 09:18:45	0:12:54	21.333	2	Grooming	State start
2012-07-19 09:19:07	2012-07-19 09:19:07	0:13:16	0	2	Grooming	State stop
2012-07-19 09:19:07	2012-07-19 09:19:07	0:13:16	62.022	2	Foraging	State start
2012-07-19 09:20:09	2012-07-19 09:20:09	0:14:18	0	2	Foraging	State stop
2012-07-19 09:20:09	2012-07-19 09:20:09	0:14:18	4.183	2	Walking	State start
2012-07-19 09:20:13	2012-07-19 09:20:13	0:14:22	0	2	Walking	State stop
2012-07-19 09:20:13	2012-07-19 09:20:13	0:14:22	37.505	2	Foraging	State start
2012-07-19 09:20:50	2012-07-19 09:20:50	0:15:00	0	2	Foraging	State stop
2012-07-19 09:20:50	2012-07-19 09:20:50	0:15:00	0	2	Not in view	State stop
2012-07-19 11:40:07	2012-07-19 11:40:07	0:00:00	12.823	2	Not in view	State start
2012-07-19 11:40:07	2012-07-19 11:40:07	0:00:00	3.607	2	Walking	State start
2012-07-19 11:40:11	2012-07-19 11:40:11	0:00:03	0	2	Walking	State stop
2012-07-19 11:40:11	2012-07-19 11:40:11	0:00:03	60.446	2	Standing	State start
2012-07-19 11:40:20	2012-07-19 11:40:20	0:00:12	0	2	Not in view	State stop
2012-07-19 11:40:20	2012-07-19 11:40:20	0:00:12	234.741	2	Yes in view	State start
2012-07-19 11:41:11	2012-07-19 11:41:11	0:01:04	0	2	Standing	State stop
2012-07-19 11:41:11	2012-07-19 11:41:11	0:01:04	72.506	2	Walking	State start
2012-07-19 11:42:24	2012-07-19 11:42:24	0:02:16	0	2	Walking	State stop
2012-07-19 11:42:24	2012-07-19 11:42:24	0:02:16	27.508	2	Dry forage	State start
2012-07-19 11:42:51	2012-07-19 11:42:51	0:02:44	0	2	Dry forage	State stop
2012-07-19 11:42:51	2012-07-19 11:42:51	0:02:44	68.558	2	Standing	State start
2012-07-19 11:44:00	2012-07-19 11:44:00	0:03:52	0	2	Standing	State stop
2012-07-19 11:44:00	2012-07-19 11:44:00	0:03:52	3.202	2	Dry forage	State start
2012-07-19 11:44:03	2012-07-19 11:44:03	0:03:55	0	2	Dry forage	State stop
2012-07-19 11:44:03	2012-07-19 11:44:03	0:03:55	30.964	2	Walking	State start
2012-07-19 11:44:15	2012-07-19 11:44:15	0:04:07	0	2	Yes in view	State stop
2012-07-19 11:44:15	2012-07-19 11:44:15	0:04:07	652.436	2	Not in view	State start
2012-07-19 11:44:34	2012-07-19 11:44:34	0:04:26	0	2	Walking	State stop
2012-07-19 11:44:34	2012-07-19 11:44:34	0:04:26	6.74	2	Standing	State start
2012-07-19 11:44:41	2012-07-19 11:44:41	0:04:33	0	2	Standing	State stop
2012-07-19 11:44:41	2012-07-19 11:44:41	0:04:33	12.916	2	Walking	State start
2012-07-19 11:44:54	2012-07-19 11:44:54	0:04:46	0	2	Walking	State stop
2012-07-19 11:44:54	2012-07-19 11:44:54	0:04:46	4.316	2	Social	State start
2012-07-19 11:44:58	2012-07-19 11:44:58	0:04:50	0	2	Social	State stop
2012-07-19 11:44:58	2012-07-19 11:44:58	0:04:50	609.237	2	Standing	State start
2012-07-19 11:55:07	2012-07-19 11:55:07	0:15:00	0	2	Not in view	State stop
2012-07-19 11:55:07	2012-07-19 11:55:07	0:15:00	0	2	Standing	State stop
2012-07-24 08:48:23	2012-07-24 08:48:23	0:00:00	900	2	Not in view	State start
2012-07-24 08:48:23	2012-07-24 08:48:23	0:00:00	1.383	2	Walking	State start
2012-07-24 08:48:25	2012-07-24 08:48:25	0:00:01	0	2	Walking	State stop
2012-07-24 08:48:25	2012-07-24 08:48:25	0:00:01	124.391	2	Foraging	State start
2012-07-24 08:50:29	2012-07-24 08:50:29	0:02:05	0	2	Foraging	State stop
2012-07-24 08:50:29	2012-07-24 08:50:29	0:02:05	6.493	2	Walking	State start
2012-07-24 08:50:36	2012-07-24 08:50:36	0:02:12	0	2	Walking	State stop
2012-07-24 08:50:36	2012-07-24 08:50:36	0:02:12	45.119	2	Foraging	State start
2012-07-24 08:51:21	2012-07-24 08:51:21	0:02:57	0	2	Foraging	State stop
2012-07-24 08:51:21	2012-07-24 08:51:21	0:02:57	17.515	2	Walking	State start
2012-07-24 08:51:38	2012-07-24 08:51:38	0:03:14	0	2	Walking	State stop
2012-07-24 08:51:38	2012-07-24 08:51:38	0:03:14	10.11	2	Foraging	State start
2012-07-24 08:51:48	2012-07-24 08:51:48	0:03:25	0	2	Foraging	State stop
2012-07-24 08:51:48	2012-07-24 08:51:48	0:03:25	14.038	2	Walking	State start
2012-07-24 08:52:02	2012-07-24 08:52:02	0:03:39	0	2	Walking	State stop
2012-07-24 08:52:02	2012-07-24 08:52:02	0:03:39	61.69	2	Foraging	State start
2012-07-24 08:53:04	2012-07-24 08:53:04	0:04:40	0	2	Foraging	State stop
2012-07-24 08:53:04	2012-07-24 08:53:04	0:04:40	18.879	2	Walking	State start
2012-07-24 08:53:23	2012-07-24 08:53:23	0:04:59	0	2	Walking	State stop
2012-07-24 08:53:23	2012-07-24 08:53:23	0:04:59	62.405	2	Foraging	State start
2012-07-24 08:54:25	2012-07-24 08:54:25	0:06:02	0	2	Foraging	State stop
2012-07-24 08:54:25	2012-07-24 08:54:25	0:06:02	12.246	2	Walking	State start
2012-07-24 08:54:38	2012-07-24 08:54:38	0:06:14	0	2	Walking	State stop
2012-07-24 08:54:38	2012-07-24 08:54:38	0:06:14	28.464	2	Foraging	State start
2012-07-24 08:55:06	2012-07-24 08:55:06	0:06:42	0	2	Foraging	State stop
2012-07-24 08:55:06	2012-07-24 08:55:06	0:06:42	14.677	2	Walking	State start
2012-07-24 08:55:21	2012-07-24 08:55:21	0:06:57	0	2	Walking	State stop
2012-07-24 08:55:21	2012-07-24 08:55:21	0:06:57	54.933	2	Foraging	State start
2012-07-24 08:56:16	2012-07-24 08:56:16	0:07:52	0	2	Foraging	State stop
2012-07-24 08:56:16	2012-07-24 08:56:16	0:07:52	18.394	2	Walking	State start
2012-07-24 08:56:34	2012-07-24 08:56:34	0:08:10	0	2	Walking	State stop
2012-07-24 08:56:34	2012-07-24 08:56:34	0:08:10	13.43	2	Foraging	State start
2012-07-24 08:56:48	2012-07-24 08:56:48	0:08:24	0	2	Foraging	State stop
2012-07-24 08:56:48	2012-07-24 08:56:48	0:08:24	13.463	2	Walking	State start
2012-07-24 08:57:01	2012-07-24 08:57:01	0:08:37	0	2	Walking	State stop
2012-07-24 08:57:01	2012-07-24 08:57:01	0:08:37	66.136	2	Foraging	State start
2012-07-24 08:58:07	2012-07-24 08:58:07	0:09:43	0	2	Foraging	State stop
2012-07-24 08:58:07	2012-07-24 08:58:07	0:09:43	17.182	2	Walking	State start
2012-07-24 08:58:24	2012-07-24 08:58:24	0:10:00	0	2	Walking	State stop
2012-07-24 08:58:24	2012-07-24 08:58:24	0:10:00	47.015	2	Foraging	State start
2012-07-24 08:59:11	2012-07-24 08:59:11	0:10:47	0	2	Foraging	State stop
2012-07-24 08:59:11	2012-07-24 08:59:11	0:10:47	5.218	2	Walking	State start
2012-07-24 08:59:17	2012-07-24 08:59:17	0:10:53	0	2	Walking	State stop
2012-07-24 08:59:17	2012-07-24 08:59:17	0:10:53	203.914	2	Foraging	State start
2012-07-24 09:02:40	2012-07-24 09:02:40	0:14:17	0	2	Foraging	State stop
2012-07-24 09:02:40	2012-07-24 09:02:40	0:14:17	2.309	2	Walking	State start
2012-07-24 09:02:43	2012-07-24 09:02:43	0:14:19	0	2	Walking	State stop
2012-07-24 09:02:43	2012-07-24 09:02:43	0:14:19	4.879	2	Foraging	State start
2012-07-24 09:02:48	2012-07-24 09:02:48	0:14:24	0	2	Foraging	State stop
2012-07-24 09:02:48	2012-07-24 09:02:48	0:14:24	5.28	2	Walking	State start
2012-07-24 09:02:53	2012-07-24 09:02:53	0:14:29	0	2	Walking	State stop
2012-07-24 09:02:53	2012-07-24 09:02:53	0:14:29	23.774	2	Foraging	State start
2012-07-24 09:03:17	2012-07-24 09:03:17	0:14:53	0	2	Foraging	State stop
2012-07-24 09:03:17	2012-07-24 09:03:17	0:14:53	6.663	2	Walking	State start
2012-07-24 09:03:23	2012-07-24 09:03:23	0:15:00	0	2	Not in view	State stop
2012-07-24 09:03:23	2012-07-24 09:03:23	0:15:00	0	2	Walking	State stop
2012-07-24 13:02:36	2012-07-24 13:02:36	0:00:00	1.84	2	Not in view	State start
2012-07-24 13:02:36	2012-07-24 13:02:36	0:00:00	3.449	2	Walking	State start
2012-07-24 13:02:38	2012-07-24 13:02:38	0:00:01	0	2	Not in view	State stop
2012-07-24 13:02:38	2012-07-24 13:02:38	0:00:01	51.245	2	Yes in view	State start
2012-07-24 13:02:40	2012-07-24 13:02:40	0:00:03	0	2	Walking	State stop
2012-07-24 13:02:40	2012-07-24 13:02:40	0:00:03	124.474	2	Foraging	State start
2012-07-24 13:03:29	2012-07-24 13:03:29	0:00:53	0	2	Yes in view	State stop
2012-07-24 13:03:29	2012-07-24 13:03:29	0:00:53	80.085	2	Not in view	State start
2012-07-24 13:04:44	2012-07-24 13:04:44	0:02:07	0	2	Foraging	State stop
2012-07-24 13:04:44	2012-07-24 13:04:44	0:02:07	13.315	2	Walking	State start
2012-07-24 13:04:50	2012-07-24 13:04:50	0:02:13	0	2	Not in view	State stop
2012-07-24 13:04:50	2012-07-24 13:04:50	0:02:13	112.718	2	Yes in view	State start
2012-07-24 13:04:58	2012-07-24 13:04:58	0:02:21	0	2	Walking	State stop
2012-07-24 13:04:58	2012-07-24 13:04:58	0:02:21	10.143	2	Social	State start
2012-07-24 13:05:08	2012-07-24 13:05:08	0:02:31	0	2	Social	State stop
2012-07-24 13:05:08	2012-07-24 13:05:08	0:02:31	4.034	2	Walking	State start
2012-07-24 13:05:12	2012-07-24 13:05:12	0:02:35	0	2	Walking	State stop
2012-07-24 13:05:12	2012-07-24 13:05:12	0:02:35	21.582	2	Foraging	State start
2012-07-24 13:05:33	2012-07-24 13:05:33	0:02:56	0	2	Foraging	State stop
2012-07-24 13:05:33	2012-07-24 13:05:33	0:02:56	12.401	2	Walking	State start
2012-07-24 13:05:46	2012-07-24 13:05:46	0:03:09	0	2	Walking	State stop
2012-07-24 13:05:46	2012-07-24 13:05:46	0:03:09	27.243	2	Foraging	State start
2012-07-24 13:06:13	2012-07-24 13:06:13	0:03:36	0	2	Foraging	State stop
2012-07-24 13:06:13	2012-07-24 13:06:13	0:03:36	49.158	2	Walking	State start
2012-07-24 13:06:42	2012-07-24 13:06:42	0:04:05	0	2	Yes in view	State stop
2012-07-24 13:06:42	2012-07-24 13:06:42	0:04:05	108.876	2	Not in view	State start
2012-07-24 13:07:02	2012-07-24 13:07:02	0:04:25	0	2	Walking	State stop
2012-07-24 13:07:02	2012-07-24 13:07:02	0:04:25	50.335	2	Drinking	State start
2012-07-24 13:07:53	2012-07-24 13:07:53	0:05:16	0	2	Drinking	State stop
2012-07-24 13:07:53	2012-07-24 13:07:53	0:05:16	47.544	2	Walking	State start
2012-07-24 13:08:31	2012-07-24 13:08:31	0:05:54	0	2	Not in view	State stop
2012-07-24 13:08:31	2012-07-24 13:08:31	0:05:54	545.236	2	Yes in view	State start
2012-07-24 13:08:40	2012-07-24 13:08:40	0:06:03	0	2	Walking	State stop
2012-07-24 13:08:40	2012-07-24 13:08:40	0:06:03	162.43	2	Standing	State start
2012-07-24 13:11:23	2012-07-24 13:11:23	0:08:46	0	2	Standing	State stop
2012-07-24 13:11:23	2012-07-24 13:11:23	0:08:46	5.178	2	Grooming	State start
2012-07-24 13:11:28	2012-07-24 13:11:28	0:08:51	0	2	Grooming	State stop
2012-07-24 13:11:28	2012-07-24 13:11:28	0:08:51	11.439	2	Standing	State start
2012-07-24 13:11:39	2012-07-24 13:11:39	0:09:02	0	2	Standing	State stop
2012-07-24 13:11:39	2012-07-24 13:11:39	0:09:02	4.117	2	Walking	State start
2012-07-24 13:11:43	2012-07-24 13:11:43	0:09:06	0	2	Walking	State stop
2012-07-24 13:11:43	2012-07-24 13:11:43	0:09:06	58.457	2	Foraging	State start
2012-07-24 13:12:42	2012-07-24 13:12:42	0:10:05	0	2	Foraging	State stop
2012-07-24 13:12:42	2012-07-24 13:12:42	0:10:05	4.134	2	Walking	State start
2012-07-24 13:12:46	2012-07-24 13:12:46	0:10:09	0	2	Walking	State stop
2012-07-24 13:12:46	2012-07-24 13:12:46	0:10:09	4.2	2	Foraging	State start
2012-07-24 13:12:50	2012-07-24 13:12:50	0:10:13	0	2	Foraging	State stop
2012-07-24 13:12:50	2012-07-24 13:12:50	0:10:13	9.014	2	Walking	State start
2012-07-24 13:12:59	2012-07-24 13:12:59	0:10:22	0	2	Walking	State stop
2012-07-24 13:12:59	2012-07-24 13:12:59	0:10:22	277.353	2	Foraging	State start
2012-07-24 13:17:36	2012-07-24 13:17:36	0:15:00	0	2	Foraging	State stop
2012-07-24 13:17:36	2012-07-24 13:17:36	0:15:00	0	2	Yes in view	State stop
2012-07-25 09:14:20	2012-07-25 09:14:20	0:00:00	900	2	Not in view	State start
2012-07-25 09:14:20	2012-07-25 09:14:20	0:00:00	2.914	2	Walking	State start
2012-07-25 09:14:23	2012-07-25 09:14:23	0:00:02	0	2	Walking	State stop
2012-07-25 09:14:23	2012-07-25 09:14:23	0:00:02	11.268	2	Foraging	State start
2012-07-25 09:14:35	2012-07-25 09:14:35	0:00:14	0	2	Foraging	State stop
2012-07-25 09:14:35	2012-07-25 09:14:35	0:00:14	6.406	2	Walking	State start
2012-07-25 09:14:41	2012-07-25 09:14:41	0:00:20	0	2	Walking	State stop
2012-07-25 09:14:41	2012-07-25 09:14:41	0:00:20	269.028	2	Foraging	State start
2012-07-25 09:19:10	2012-07-25 09:19:10	0:04:49	0	2	Foraging	State stop
2012-07-25 09:19:10	2012-07-25 09:19:10	0:04:49	5.892	2	Standing	State start
2012-07-25 09:19:16	2012-07-25 09:19:16	0:04:55	0	2	Standing	State stop
2012-07-25 09:19:16	2012-07-25 09:19:16	0:04:55	165.614	2	Foraging	State start
2012-07-25 09:22:02	2012-07-25 09:22:02	0:07:41	0	2	Foraging	State stop
2012-07-25 09:22:02	2012-07-25 09:22:02	0:07:41	11.687	2	Walking	State start
2012-07-25 09:22:13	2012-07-25 09:22:13	0:07:52	0	2	Walking	State stop
2012-07-25 09:22:13	2012-07-25 09:22:13	0:07:52	106.155	2	Standing	State start
2012-07-25 09:23:59	2012-07-25 09:23:59	0:09:38	0	2	Standing	State stop
2012-07-25 09:23:59	2012-07-25 09:23:59	0:09:38	2.905	2	Walking	State start
2012-07-25 09:24:02	2012-07-25 09:24:02	0:09:41	0	2	Walking	State stop
2012-07-25 09:24:02	2012-07-25 09:24:02	0:09:41	120.823	2	Foraging	State start
2012-07-25 09:26:03	2012-07-25 09:26:03	0:11:42	0	2	Foraging	State stop
2012-07-25 09:26:03	2012-07-25 09:26:03	0:11:42	5.708	2	Walking	State start
2012-07-25 09:26:09	2012-07-25 09:26:09	0:11:48	0	2	Walking	State stop
2012-07-25 09:26:09	2012-07-25 09:26:09	0:11:48	9.214	2	Foraging	State start
2012-07-25 09:26:18	2012-07-25 09:26:18	0:11:57	0	2	Foraging	State stop
2012-07-25 09:26:18	2012-07-25 09:26:18	0:11:57	12.799	2	Walking	State start
2012-07-25 09:26:31	2012-07-25 09:26:31	0:12:10	0	2	Walking	State stop
2012-07-25 09:26:31	2012-07-25 09:26:31	0:12:10	29.9	2	Foraging	State start
2012-07-25 09:27:01	2012-07-25 09:27:01	0:12:40	0	2	Foraging	State stop
2012-07-25 09:27:01	2012-07-25 09:27:01	0:12:40	6.906	2	Walking	State start
2012-07-25 09:27:08	2012-07-25 09:27:08	0:12:47	0	2	Walking	State stop
2012-07-25 09:27:08	2012-07-25 09:27:08	0:12:47	3.918	2	Foraging	State start
2012-07-25 09:27:12	2012-07-25 09:27:12	0:12:51	0	2	Foraging	State stop
2012-07-25 09:27:12	2012-07-25 09:27:12	0:12:51	2.973	2	Walking	State start
2012-07-25 09:27:15	2012-07-25 09:27:15	0:12:54	0	2	Walking	State stop
2012-07-25 09:27:15	2012-07-25 09:27:15	0:12:54	125.89	2	Foraging	State start
2012-07-25 09:29:20	2012-07-25 09:29:20	0:15:00	0	2	Foraging	State stop
2012-07-25 09:29:20	2012-07-25 09:29:20	0:15:00	0	2	Not in view	State stop
2012-07-25 13:24:37	2012-07-25 13:24:37	0:00:00	4.145	2	Not in view	State start
2012-07-25 13:24:37	2012-07-25 13:24:37	0:00:00	3.105	2	Walking	State start
2012-07-25 13:24:40	2012-07-25 13:24:40	0:00:03	0	2	Walking	State stop
2012-07-25 13:24:40	2012-07-25 13:24:40	0:00:03	156.5	2	Foraging	State start
2012-07-25 13:24:41	2012-07-25 13:24:41	0:00:04	0	2	Not in view	State stop
2012-07-25 13:24:41	2012-07-25 13:24:41	0:00:04	288.854	2	Yes in view	State start
2012-07-25 13:27:16	2012-07-25 13:27:16	0:02:39	0	2	Foraging	State stop
2012-07-25 13:27:16	2012-07-25 13:27:16	0:02:39	13.613	2	Standing	State start
2012-07-25 13:27:30	2012-07-25 13:27:30	0:02:53	0	2	Standing	State stop
2012-07-25 13:27:30	2012-07-25 13:27:30	0:02:53	26.613	2	Foraging	State start
2012-07-25 13:27:57	2012-07-25 13:27:57	0:03:19	0	2	Foraging	State stop
2012-07-25 13:27:57	2012-07-25 13:27:57	0:03:19	5.262	2	Walking	State start
2012-07-25 13:28:02	2012-07-25 13:28:02	0:03:25	0	2	Walking	State stop
2012-07-25 13:28:02	2012-07-25 13:28:02	0:03:25	694.907	2	Foraging	State start
2012-07-25 13:29:30	2012-07-25 13:29:30	0:04:52	0	2	Yes in view	State stop
2012-07-25 13:29:30	2012-07-25 13:29:30	0:04:52	607.001	2	Not in view	State start
2012-07-25 13:39:37	2012-07-25 13:39:37	0:15:00	0	2	Foraging	State stop
2012-07-25 13:39:37	2012-07-25 13:39:37	0:15:00	0	2	Not in view	State stop
2012-07-26 08:57:10	2012-07-26 08:57:10	0:00:00	900	3	Not in view	State start
2012-07-26 08:57:10	2012-07-26 08:57:10	0:00:00	1.622	3	Walking	State start
2012-07-26 08:57:11	2012-07-26 08:57:11	0:00:01	0	3	Walking	State stop
2012-07-26 08:57:11	2012-07-26 08:57:11	0:00:01	101.077	3	Foraging	State start
2012-07-26 08:58:52	2012-07-26 08:58:52	0:01:42	0	3	Foraging	State stop
2012-07-26 08:58:52	2012-07-26 08:58:52	0:01:42	2.739	3	Walking	State start
2012-07-26 08:58:55	2012-07-26 08:58:55	0:01:45	0	3	Walking	State stop
2012-07-26 08:58:55	2012-07-26 08:58:55	0:01:45	158.696	3	Foraging	State start
2012-07-26 09:01:34	2012-07-26 09:01:34	0:04:24	0	3	Foraging	State stop
2012-07-26 09:01:34	2012-07-26 09:01:34	0:04:24	7.902	3	Walking	State start
2012-07-26 09:01:42	2012-07-26 09:01:42	0:04:32	0	3	Walking	State stop
2012-07-26 09:01:42	2012-07-26 09:01:42	0:04:32	299.173	3	Foraging	State start
2012-07-26 09:06:41	2012-07-26 09:06:41	0:09:31	0	3	Foraging	State stop
2012-07-26 09:06:41	2012-07-26 09:06:41	0:09:31	6.558	3	Grooming	State start
2012-07-26 09:06:47	2012-07-26 09:06:47	0:09:37	0	3	Grooming	State stop
2012-07-26 09:06:47	2012-07-26 09:06:47	0:09:37	322.233	3	Foraging	State start
2012-07-26 09:12:10	2012-07-26 09:12:10	0:15:00	0	3	Foraging	State stop
2012-07-26 09:12:10	2012-07-26 09:12:10	0:15:00	0	3	Not in view	State stop
2012-07-26 13:20:40	2012-07-26 13:20:40	0:00:00	495.093	3	Not in view	State start
2012-07-26 13:20:40	2012-07-26 13:20:40	0:00:00	6.367	3	Walking	State start
2012-07-26 13:20:46	2012-07-26 13:20:46	0:00:06	0	3	Walking	State stop
2012-07-26 13:20:46	2012-07-26 13:20:46	0:00:06	134.985	3	Foraging	State start
2012-07-26 13:23:01	2012-07-26 13:23:01	0:02:21	0	3	Foraging	State stop
2012-07-26 13:23:01	2012-07-26 13:23:01	0:02:21	11.022	3	Standing	State start
2012-07-26 13:23:12	2012-07-26 13:23:12	0:02:32	0	3	Standing	State stop
2012-07-26 13:23:12	2012-07-26 13:23:12	0:02:32	36.969	3	Walking	State start
2012-07-26 13:23:49	2012-07-26 13:23:49	0:03:09	0	3	Walking	State stop
2012-07-26 13:23:49	2012-07-26 13:23:49	0:03:09	7.455	3	Social	State start
2012-07-26 13:23:56	2012-07-26 13:23:56	0:03:16	0	3	Social	State stop
2012-07-26 13:23:56	2012-07-26 13:23:56	0:03:16	96.569	3	Standing	State start
2012-07-26 13:25:33	2012-07-26 13:25:33	0:04:53	0	3	Standing	State stop
2012-07-26 13:25:33	2012-07-26 13:25:33	0:04:53	3.138	3	Walking	State start
2012-07-26 13:25:36	2012-07-26 13:25:36	0:04:56	0	3	Walking	State stop
2012-07-26 13:25:36	2012-07-26 13:25:36	0:04:56	3.641	3	Standing	State start
2012-07-26 13:25:40	2012-07-26 13:25:40	0:05:00	0	3	Standing	State stop
2012-07-26 13:25:40	2012-07-26 13:25:40	0:05:00	19.357	3	Walking	State start
2012-07-26 13:25:59	2012-07-26 13:25:59	0:05:19	0	3	Walking	State stop
2012-07-26 13:25:59	2012-07-26 13:25:59	0:05:19	10.924	3	Standing	State start
2012-07-26 13:26:10	2012-07-26 13:26:10	0:05:30	0	3	Standing	State stop
2012-07-26 13:26:10	2012-07-26 13:26:10	0:05:30	188.621	3	Walking	State start
2012-07-26 13:28:55	2012-07-26 13:28:55	0:08:15	0	3	Not in view	State stop
2012-07-26 13:28:55	2012-07-26 13:28:55	0:08:15	404.907	3	Yes in view	State start
2012-07-26 13:29:19	2012-07-26 13:29:19	0:08:39	0	3	Walking	State stop
2012-07-26 13:29:19	2012-07-26 13:29:19	0:08:39	17.491	3	Dry forage	State start
2012-07-26 13:29:36	2012-07-26 13:29:36	0:08:56	0	3	Dry forage	State stop
2012-07-26 13:29:36	2012-07-26 13:29:36	0:08:56	5.162	3	Walking	State start
2012-07-26 13:29:41	2012-07-26 13:29:41	0:09:01	0	3	Walking	State stop
2012-07-26 13:29:41	2012-07-26 13:29:41	0:09:01	63.59	3	Standing	State start
2012-07-26 13:30:45	2012-07-26 13:30:45	0:10:05	0	3	Standing	State stop
2012-07-26 13:30:45	2012-07-26 13:30:45	0:10:05	7.736	3	Foraging	State start
2012-07-26 13:30:53	2012-07-26 13:30:53	0:10:13	0	3	Foraging	State stop
2012-07-26 13:30:53	2012-07-26 13:30:53	0:10:13	64.994	3	Standing	State start
2012-07-26 13:31:58	2012-07-26 13:31:58	0:11:18	0	3	Standing	State stop
2012-07-26 13:31:58	2012-07-26 13:31:58	0:11:18	7.288	3	Foraging	State start
2012-07-26 13:32:05	2012-07-26 13:32:05	0:11:25	0	3	Foraging	State stop
2012-07-26 13:32:05	2012-07-26 13:32:05	0:11:25	119.693	3	Standing	State start
2012-07-26 13:34:05	2012-07-26 13:34:05	0:13:25	0	3	Standing	State stop
2012-07-26 13:34:05	2012-07-26 13:34:05	0:13:25	94.998	3	Foraging	State start
2012-07-26 13:35:20	2012-07-26 13:35:20	0:14:40	0	3		Point
2012-07-26 13:35:40	2012-07-26 13:35:40	0:15:00	0	3	Foraging	State stop
2012-07-26 13:35:40	2012-07-26 13:35:40	0:15:00	0	3	Yes in view	State stop
2012-07-10 07:59:46	2012-07-10 07:59:46	0:00:00	900	3	Not in view	State start
2012-07-10 07:59:46	2012-07-10 07:59:46	0:00:00	22.331	3	Walking	State start
2012-07-10 08:00:09	2012-07-10 08:00:09	0:00:22	0	3	Walking	State stop
2012-07-10 08:00:09	2012-07-10 08:00:09	0:00:22	5.8	3	Standing	State start
2012-07-10 08:00:15	2012-07-10 08:00:15	0:00:28	0	3	Standing	State stop
2012-07-10 08:00:15	2012-07-10 08:00:15	0:00:28	2.441	3	Walking	State start
2012-07-10 08:00:17	2012-07-10 08:00:17	0:00:30	0	3	Walking	State stop
2012-07-10 08:00:17	2012-07-10 08:00:17	0:00:30	12.417	3	Foraging	State start
2012-07-10 08:00:29	2012-07-10 08:00:29	0:00:42	0	3	Foraging	State stop
2012-07-10 08:00:29	2012-07-10 08:00:29	0:00:42	3.819	3	Walking	State start
2012-07-10 08:00:33	2012-07-10 08:00:33	0:00:46	0	3	Walking	State stop
2012-07-10 08:00:33	2012-07-10 08:00:33	0:00:46	25.598	3	Foraging	State start
2012-07-10 08:00:59	2012-07-10 08:00:59	0:01:12	0	3	Foraging	State stop
2012-07-10 08:00:59	2012-07-10 08:00:59	0:01:12	40.076	3	Walking	State start
2012-07-10 08:01:39	2012-07-10 08:01:39	0:01:52	0	3	Walking	State stop
2012-07-10 08:01:39	2012-07-10 08:01:39	0:01:52	2.739	3	Standing	State start
2012-07-10 08:01:42	2012-07-10 08:01:42	0:01:55	0	3	Standing	State stop
2012-07-10 08:01:42	2012-07-10 08:01:42	0:01:55	20.868	3	Walking	State start
2012-07-10 08:02:03	2012-07-10 08:02:03	0:02:16	0	3	Walking	State stop
2012-07-10 08:02:03	2012-07-10 08:02:03	0:02:16	3.967	3	Standing	State start
2012-07-10 08:02:06	2012-07-10 08:02:06	0:02:20	0	3	Standing	State stop
2012-07-10 08:02:06	2012-07-10 08:02:06	0:02:20	234.71	3	Foraging	State start
2012-07-10 08:06:01	2012-07-10 08:06:01	0:06:14	0	3	Foraging	State stop
2012-07-10 08:06:01	2012-07-10 08:06:01	0:06:14	35.929	3	Walking	State start
2012-07-10 08:06:37	2012-07-10 08:06:37	0:06:50	0	3	Walking	State stop
2012-07-10 08:06:37	2012-07-10 08:06:37	0:06:50	64.396	3	Drinking	State start
2012-07-10 08:07:42	2012-07-10 08:07:42	0:07:55	0	3	Drinking	State stop
2012-07-10 08:07:42	2012-07-10 08:07:42	0:07:55	19.761	3	Walking	State start
2012-07-10 08:08:01	2012-07-10 08:08:01	0:08:14	0	3	Walking	State stop
2012-07-10 08:08:01	2012-07-10 08:08:01	0:08:14	21.847	3	Standing	State start
2012-07-10 08:08:23	2012-07-10 08:08:23	0:08:36	0	3	Standing	State stop
2012-07-10 08:08:23	2012-07-10 08:08:23	0:08:36	8.367	3	Walking	State start
2012-07-10 08:08:32	2012-07-10 08:08:32	0:08:45	0	3	Walking	State stop
2012-07-10 08:08:32	2012-07-10 08:08:32	0:08:45	4.732	3	Standing	State start
2012-07-10 08:08:36	2012-07-10 08:08:36	0:08:49	0	3	Standing	State stop
2012-07-10 08:08:36	2012-07-10 08:08:36	0:08:49	5.546	3	Walking	State start
2012-07-10 08:08:42	2012-07-10 08:08:42	0:08:55	0	3	Walking	State stop
2012-07-10 08:08:42	2012-07-10 08:08:42	0:08:55	4.315	3	Foraging	State start
2012-07-10 08:08:46	2012-07-10 08:08:46	0:08:59	0	3	Foraging	State stop
2012-07-10 08:08:46	2012-07-10 08:08:46	0:08:59	19.987	3	Walking	State start
2012-07-10 08:09:06	2012-07-10 08:09:06	0:09:19	0	3	Walking	State stop
2012-07-10 08:09:06	2012-07-10 08:09:06	0:09:19	340.354	3	Foraging	State start
2012-07-10 08:14:46	2012-07-10 08:14:46	0:15:00	0	3	Foraging	State stop
2012-07-10 08:14:46	2012-07-10 08:14:46	0:15:00	0	3	Not in view	State stop
2012-07-10 11:58:34	2012-07-10 11:58:34	0:00:00	900	3	Not in view	State start
2012-07-10 11:58:34	2012-07-10 11:58:34	0:00:00	1.944	3	Walking	State start
2012-07-10 11:58:36	2012-07-10 11:58:36	0:00:01	0	3	Walking	State stop
2012-07-10 11:58:36	2012-07-10 11:58:36	0:00:01	556.477	3	Foraging	State start
2012-07-10 12:07:52	2012-07-10 12:07:52	0:09:18	0	3	Foraging	State stop
2012-07-10 12:07:52	2012-07-10 12:07:52	0:09:18	9.515	3	Standing	State start
2012-07-10 12:08:02	2012-07-10 12:08:02	0:09:27	0	3	Standing	State stop
2012-07-10 12:08:02	2012-07-10 12:08:02	0:09:27	189.374	3	Foraging	State start
2012-07-10 12:11:11	2012-07-10 12:11:11	0:12:37	0	3	Foraging	State stop
2012-07-10 12:11:11	2012-07-10 12:11:11	0:12:37	4.847	3	Grooming	State start
2012-07-10 12:11:16	2012-07-10 12:11:16	0:12:42	0	3	Grooming	State stop
2012-07-10 12:11:16	2012-07-10 12:11:16	0:12:42	137.843	3	Foraging	State start
2012-07-10 12:13:34	2012-07-10 12:13:34	0:15:00	0	3	Foraging	State stop
2012-07-10 12:13:34	2012-07-10 12:13:34	0:15:00	0	3	Not in view	State stop
2012-07-11 08:45:03	2012-07-11 08:45:03	0:00:00	900	3	Not in view	State start
2012-07-11 08:45:03	2012-07-11 08:45:03	0:00:00	74.473	3	Walking	State start
2012-07-11 08:46:18	2012-07-11 08:46:18	0:01:14	0	3	Walking	State stop
2012-07-11 08:46:18	2012-07-11 08:46:18	0:01:14	78.991	3	Drinking	State start
2012-07-11 08:47:37	2012-07-11 08:47:37	0:02:33	0	3	Drinking	State stop
2012-07-11 08:47:37	2012-07-11 08:47:37	0:02:33	20.317	3	Walking	State start
2012-07-11 08:47:57	2012-07-11 08:47:57	0:02:53	0	3	Walking	State stop
2012-07-11 08:47:57	2012-07-11 08:47:57	0:02:53	19.026	3	Foraging	State start
2012-07-11 08:48:16	2012-07-11 08:48:16	0:03:12	0	3	Foraging	State stop
2012-07-11 08:48:16	2012-07-11 08:48:16	0:03:12	4.432	3	Standing	State start
2012-07-11 08:48:21	2012-07-11 08:48:21	0:03:17	0	3	Standing	State stop
2012-07-11 08:48:21	2012-07-11 08:48:21	0:03:17	25.338	3	Walking	State start
2012-07-11 08:48:46	2012-07-11 08:48:46	0:03:42	0	3	Walking	State stop
2012-07-11 08:48:46	2012-07-11 08:48:46	0:03:42	60.763	3	Foraging	State start
2012-07-11 08:49:47	2012-07-11 08:49:47	0:04:43	0	3	Foraging	State stop
2012-07-11 08:49:47	2012-07-11 08:49:47	0:04:43	9.776	3	Walking	State start
2012-07-11 08:49:56	2012-07-11 08:49:56	0:04:53	0	3	Walking	State stop
2012-07-11 08:49:56	2012-07-11 08:49:56	0:04:53	6.457	3	Standing	State start
2012-07-11 08:50:03	2012-07-11 08:50:03	0:04:59	0	3	Standing	State stop
2012-07-11 08:50:03	2012-07-11 08:50:03	0:04:59	7.855	3	Grooming	State start
2012-07-11 08:50:11	2012-07-11 08:50:11	0:05:07	0	3	Grooming	State stop
2012-07-11 08:50:11	2012-07-11 08:50:11	0:05:07	413.784	3	Foraging	State start
2012-07-11 08:57:05	2012-07-11 08:57:05	0:12:01	0	3	Foraging	State stop
2012-07-11 08:57:05	2012-07-11 08:57:05	0:12:01	4.399	3	Grooming	State start
2012-07-11 08:57:09	2012-07-11 08:57:09	0:12:05	0	3	Grooming	State stop
2012-07-11 08:57:09	2012-07-11 08:57:09	0:12:05	174.389	3	Foraging	State start
2012-07-11 09:00:03	2012-07-11 09:00:03	0:15:00	0	3	Foraging	State stop
2012-07-11 09:00:03	2012-07-11 09:00:03	0:15:00	0	3	Not in view	State stop
2012-07-11 11:30:29	2012-07-11 11:30:29	0:00:00	900	3	Not in view	State start
2012-07-11 11:30:29	2012-07-11 11:30:29	0:00:00	20.091	3	Walking	State start
2012-07-11 11:30:49	2012-07-11 11:30:49	0:00:20	0	3	Walking	State stop
2012-07-11 11:30:49	2012-07-11 11:30:49	0:00:20	435.216	3	Foraging	State start
2012-07-11 11:38:05	2012-07-11 11:38:05	0:07:35	0	3	Foraging	State stop
2012-07-11 11:38:05	2012-07-11 11:38:05	0:07:35	444.693	3	Ruminating	State start
2012-07-11 11:43:44	2012-07-11 11:43:44	0:13:14	0	3		Point
2012-07-11 11:45:29	2012-07-11 11:45:29	0:15:00	0	3	Not in view	State stop
2012-07-11 11:45:29	2012-07-11 11:45:29	0:15:00	0	3	Ruminating	State stop
2012-07-12 09:14:59	2012-07-12 09:14:59	0:00:00	900	3	Not in view	State start
2012-07-12 09:14:59	2012-07-12 09:14:59	0:00:00	3.675	3	Walking	State start
2012-07-12 09:15:03	2012-07-12 09:15:03	0:00:03	0	3	Walking	State stop
2012-07-12 09:15:03	2012-07-12 09:15:03	0:00:03	47.892	3	Foraging	State start
2012-07-12 09:15:51	2012-07-12 09:15:51	0:00:51	0	3	Foraging	State stop
2012-07-12 09:15:51	2012-07-12 09:15:51	0:00:51	30.011	3	Walking	State start
2012-07-12 09:16:21	2012-07-12 09:16:21	0:01:21	0	3	Walking	State stop
2012-07-12 09:16:21	2012-07-12 09:16:21	0:01:21	7.09	3	Standing	State start
2012-07-12 09:16:28	2012-07-12 09:16:28	0:01:28	0	3	Standing	State stop
2012-07-12 09:16:28	2012-07-12 09:16:28	0:01:28	96.917	3	Foraging	State start
2012-07-12 09:18:05	2012-07-12 09:18:05	0:03:05	0	3	Foraging	State stop
2012-07-12 09:18:05	2012-07-12 09:18:05	0:03:05	2.54	3	Walking	State start
2012-07-12 09:18:07	2012-07-12 09:18:07	0:03:08	0	3	Walking	State stop
2012-07-12 09:18:07	2012-07-12 09:18:07	0:03:08	93.996	3	Foraging	State start
2012-07-12 09:19:41	2012-07-12 09:19:41	0:04:42	0	3	Foraging	State stop
2012-07-12 09:19:41	2012-07-12 09:19:41	0:04:42	17.133	3	Walking	State start
2012-07-12 09:19:58	2012-07-12 09:19:58	0:04:59	0	3	Walking	State stop
2012-07-12 09:19:58	2012-07-12 09:19:58	0:04:59	10.393	3	Foraging	State start
2012-07-12 09:20:09	2012-07-12 09:20:09	0:05:09	0	3	Foraging	State stop
2012-07-12 09:20:09	2012-07-12 09:20:09	0:05:09	1.709	3	Walking	State start
2012-07-12 09:20:10	2012-07-12 09:20:10	0:05:11	0	3	Walking	State stop
2012-07-12 09:20:10	2012-07-12 09:20:10	0:05:11	18.959	3	Foraging	State start
2012-07-12 09:20:29	2012-07-12 09:20:29	0:05:30	0	3	Foraging	State stop
2012-07-12 09:20:29	2012-07-12 09:20:29	0:05:30	5.23	3	Walking	State start
2012-07-12 09:20:35	2012-07-12 09:20:35	0:05:35	0	3	Walking	State stop
2012-07-12 09:20:35	2012-07-12 09:20:35	0:05:35	244.578	3	Foraging	State start
2012-07-12 09:24:39	2012-07-12 09:24:39	0:09:40	0	3	Foraging	State stop
2012-07-12 09:24:39	2012-07-12 09:24:39	0:09:40	4.267	3	Walking	State start
2012-07-12 09:24:43	2012-07-12 09:24:43	0:09:44	0	3	Walking	State stop
2012-07-12 09:24:43	2012-07-12 09:24:43	0:09:44	279.815	3	Foraging	State start
2012-07-12 09:29:23	2012-07-12 09:29:23	0:14:24	0	3	Foraging	State stop
2012-07-12 09:29:23	2012-07-12 09:29:23	0:14:24	4.084	3	Walking	State start
2012-07-12 09:29:27	2012-07-12 09:29:27	0:14:28	0	3	Walking	State stop
2012-07-12 09:29:27	2012-07-12 09:29:27	0:14:28	31.711	3	Foraging	State start
2012-07-12 09:29:59	2012-07-12 09:29:59	0:15:00	0	3	Foraging	State stop
2012-07-12 09:29:59	2012-07-12 09:29:59	0:15:00	0	3	Not in view	State stop
2012-07-12 11:01:02	2012-07-12 11:01:02	0:00:00	900	3	Not in view	State start
2012-07-12 11:01:02	2012-07-12 11:01:02	0:00:00	1.578	3	Walking	State start
2012-07-12 11:01:03	2012-07-12 11:01:03	0:00:01	0	3	Walking	State stop
2012-07-12 11:01:03	2012-07-12 11:01:03	0:00:01	35.14	3	Foraging	State start
2012-07-12 11:01:38	2012-07-12 11:01:38	0:00:36	0	3	Foraging	State stop
2012-07-12 11:01:38	2012-07-12 11:01:38	0:00:36	10.26	3	Walking	State start
2012-07-12 11:01:49	2012-07-12 11:01:49	0:00:46	0	3	Walking	State stop
2012-07-12 11:01:49	2012-07-12 11:01:49	0:00:46	31.857	3	Foraging	State start
2012-07-12 11:02:20	2012-07-12 11:02:20	0:01:18	0	3	Foraging	State stop
2012-07-12 11:02:20	2012-07-12 11:02:20	0:01:18	42.495	3	Walking	State start
2012-07-12 11:03:03	2012-07-12 11:03:03	0:02:01	0	3	Walking	State stop
2012-07-12 11:03:03	2012-07-12 11:03:03	0:02:01	16.136	3	Standing	State start
2012-07-12 11:03:19	2012-07-12 11:03:19	0:02:17	0	3	Standing	State stop
2012-07-12 11:03:19	2012-07-12 11:03:19	0:02:17	109.98	3	Drinking	State start
2012-07-12 11:05:09	2012-07-12 11:05:09	0:04:07	0	3	Drinking	State stop
2012-07-12 11:05:09	2012-07-12 11:05:09	0:04:07	4.975	3	Walking	State start
2012-07-12 11:05:14	2012-07-12 11:05:14	0:04:12	0	3	Walking	State stop
2012-07-12 11:05:14	2012-07-12 11:05:14	0:04:12	7.523	3	Standing	State start
2012-07-12 11:05:22	2012-07-12 11:05:22	0:04:19	0	3	Standing	State stop
2012-07-12 11:05:22	2012-07-12 11:05:22	0:04:19	27.905	3	Walking	State start
2012-07-12 11:05:49	2012-07-12 11:05:49	0:04:47	0	3	Walking	State stop
2012-07-12 11:05:49	2012-07-12 11:05:49	0:04:47	17.647	3	Standing	State start
2012-07-12 11:06:07	2012-07-12 11:06:07	0:05:05	0	3	Standing	State stop
2012-07-12 11:06:07	2012-07-12 11:06:07	0:05:05	4.582	3	Foraging	State start
2012-07-12 11:06:12	2012-07-12 11:06:12	0:05:10	0	3	Foraging	State stop
2012-07-12 11:06:12	2012-07-12 11:06:12	0:05:10	6.757	3	Walking	State start
2012-07-12 11:06:18	2012-07-12 11:06:18	0:05:16	0	3	Walking	State stop
2012-07-12 11:06:18	2012-07-12 11:06:18	0:05:16	3.253	3	Dry forage	State start
2012-07-12 11:06:22	2012-07-12 11:06:22	0:05:20	0	3	Dry forage	State stop
2012-07-12 11:06:22	2012-07-12 11:06:22	0:05:20	35.814	3	Walking	State start
2012-07-12 11:06:57	2012-07-12 11:06:57	0:05:55	0	3	Walking	State stop
2012-07-12 11:06:57	2012-07-12 11:06:57	0:05:55	28.703	3	Foraging	State start
2012-07-12 11:07:26	2012-07-12 11:07:26	0:06:24	0	3	Foraging	State stop
2012-07-12 11:07:26	2012-07-12 11:07:26	0:06:24	7.438	3	Walking	State start
2012-07-12 11:07:34	2012-07-12 11:07:34	0:06:32	0	3	Walking	State stop
2012-07-12 11:07:34	2012-07-12 11:07:34	0:06:32	109.952	3	Foraging	State start
2012-07-12 11:09:24	2012-07-12 11:09:24	0:08:21	0	3	Foraging	State stop
2012-07-12 11:09:24	2012-07-12 11:09:24	0:08:21	13.829	3	Standing	State start
2012-07-12 11:09:37	2012-07-12 11:09:37	0:08:35	0	3	Standing	State stop
2012-07-12 11:09:37	2012-07-12 11:09:37	0:08:35	27.576	3	Foraging	State start
2012-07-12 11:10:05	2012-07-12 11:10:05	0:09:03	0	3	Foraging	State stop
2012-07-12 11:10:05	2012-07-12 11:10:05	0:09:03	8.702	3	Walking	State start
2012-07-12 11:10:14	2012-07-12 11:10:14	0:09:12	0	3	Walking	State stop
2012-07-12 11:10:14	2012-07-12 11:10:14	0:09:12	5.163	3	Standing	State start
2012-07-12 11:10:19	2012-07-12 11:10:19	0:09:17	0	3	Standing	State stop
2012-07-12 11:10:19	2012-07-12 11:10:19	0:09:17	1.361	3	Walking	State start
2012-07-12 11:10:20	2012-07-12 11:10:20	0:09:18	0	3	Walking	State stop
2012-07-12 11:10:20	2012-07-12 11:10:20	0:09:18	133.478	3	Foraging	State start
2012-07-12 11:12:34	2012-07-12 11:12:34	0:11:32	0	3	Foraging	State stop
2012-07-12 11:12:34	2012-07-12 11:12:34	0:11:32	39.406	3	Walking	State start
2012-07-12 11:13:13	2012-07-12 11:13:13	0:12:11	0	3	Walking	State stop
2012-07-12 11:13:13	2012-07-12 11:13:13	0:12:11	50.7	3	Foraging	State start
2012-07-12 11:14:04	2012-07-12 11:14:04	0:13:02	0	3	Foraging	State stop
2012-07-12 11:14:04	2012-07-12 11:14:04	0:13:02	7.653	3	Walking	State start
2012-07-12 11:14:11	2012-07-12 11:14:11	0:13:09	0	3	Walking	State stop
2012-07-12 11:14:11	2012-07-12 11:14:11	0:13:09	97.19	3	Foraging	State start
2012-07-12 11:15:49	2012-07-12 11:15:49	0:14:47	0	3	Foraging	State stop
2012-07-12 11:15:49	2012-07-12 11:15:49	0:14:47	4.97	3	Walking	State start
2012-07-12 11:15:54	2012-07-12 11:15:54	0:14:52	0	3	Walking	State stop
2012-07-12 11:15:54	2012-07-12 11:15:54	0:14:52	7.977	3	Foraging	State start
2012-07-12 11:16:02	2012-07-12 11:16:02	0:15:00	0	3	Foraging	State stop
2012-07-12 11:16:02	2012-07-12 11:16:02	0:15:00	0	3	Not in view	State stop
2012-07-13 09:45:11	2012-07-13 09:45:11	0:00:00	900	3	Not in view	State start
2012-07-13 09:45:11	2012-07-13 09:45:11	0:00:00	2.636	3	Walking	State start
2012-07-13 09:45:13	2012-07-13 09:45:13	0:00:02	0	3	Walking	State stop
2012-07-13 09:45:13	2012-07-13 09:45:13	0:00:02	640.186	3	Foraging	State start
2012-07-13 09:55:53	2012-07-13 09:55:53	0:10:42	0	3	Foraging	State stop
2012-07-13 09:55:53	2012-07-13 09:55:53	0:10:42	7.006	3	Walking	State start
2012-07-13 09:56:00	2012-07-13 09:56:00	0:10:49	0	3	Walking	State stop
2012-07-13 09:56:00	2012-07-13 09:56:00	0:10:49	13.032	3	Foraging	State start
2012-07-13 09:56:13	2012-07-13 09:56:13	0:11:02	0	3	Foraging	State stop
2012-07-13 09:56:13	2012-07-13 09:56:13	0:11:02	1.411	3	Walking	State start
2012-07-13 09:56:15	2012-07-13 09:56:15	0:11:04	0	3	Walking	State stop
2012-07-13 09:56:15	2012-07-13 09:56:15	0:11:04	49.179	3	Foraging	State start
2012-07-13 09:57:04	2012-07-13 09:57:04	0:11:53	0	3	Foraging	State stop
2012-07-13 09:57:04	2012-07-13 09:57:04	0:11:53	12.287	3	Walking	State start
2012-07-13 09:57:16	2012-07-13 09:57:16	0:12:05	0	3	Walking	State stop
2012-07-13 09:57:16	2012-07-13 09:57:16	0:12:05	11.107	3	Standing	State start
2012-07-13 09:57:27	2012-07-13 09:57:27	0:12:16	0	3	Standing	State stop
2012-07-13 09:57:27	2012-07-13 09:57:27	0:12:16	10.624	3	Foraging	State start
2012-07-13 09:57:38	2012-07-13 09:57:38	0:12:27	0	3	Foraging	State stop
2012-07-13 09:57:38	2012-07-13 09:57:38	0:12:27	10.409	3	Walking	State start
2012-07-13 09:57:48	2012-07-13 09:57:48	0:12:37	0	3	Walking	State stop
2012-07-13 09:57:48	2012-07-13 09:57:48	0:12:37	142.123	3	Foraging	State start
2012-07-13 10:00:11	2012-07-13 10:00:11	0:15:00	0	3	Foraging	State stop
2012-07-13 10:00:11	2012-07-13 10:00:11	0:15:00	0	3	Not in view	State stop
2012-07-13 10:51:17	2012-07-13 10:51:17	0:00:00	900	3	Not in view	State start
2012-07-13 10:51:17	2012-07-13 10:51:17	0:00:00	18.586	3	Walking	State start
2012-07-13 10:51:35	2012-07-13 10:51:35	0:00:18	0	3	Walking	State stop
2012-07-13 10:51:35	2012-07-13 10:51:35	0:00:18	305.488	3	Foraging	State start
2012-07-13 10:56:41	2012-07-13 10:56:41	0:05:24	0	3	Foraging	State stop
2012-07-13 10:56:41	2012-07-13 10:56:41	0:05:24	16.369	3	Walking	State start
2012-07-13 10:56:57	2012-07-13 10:56:57	0:05:40	0	3	Walking	State stop
2012-07-13 10:56:57	2012-07-13 10:56:57	0:05:40	1.295	3	Standing	State start
2012-07-13 10:56:58	2012-07-13 10:56:58	0:05:41	0	3	Standing	State stop
2012-07-13 10:56:58	2012-07-13 10:56:58	0:05:41	22.461	3	Foraging	State start
2012-07-13 10:57:21	2012-07-13 10:57:21	0:06:04	0	3	Foraging	State stop
2012-07-13 10:57:21	2012-07-13 10:57:21	0:06:04	12.053	3	Walking	State start
2012-07-13 10:57:33	2012-07-13 10:57:33	0:06:16	0	3	Walking	State stop
2012-07-13 10:57:33	2012-07-13 10:57:33	0:06:16	248.338	3	Foraging	State start
2012-07-13 11:01:41	2012-07-13 11:01:41	0:10:24	0	3	Foraging	State stop
2012-07-13 11:01:41	2012-07-13 11:01:41	0:10:24	1.013	3	Walking	State start
2012-07-13 11:01:42	2012-07-13 11:01:42	0:10:25	0	3	Walking	State stop
2012-07-13 11:01:42	2012-07-13 11:01:42	0:10:25	39.926	3	Foraging	State start
2012-07-13 11:02:22	2012-07-13 11:02:22	0:11:05	0	3	Foraging	State stop
2012-07-13 11:02:22	2012-07-13 11:02:22	0:11:05	23.744	3	Walking	State start
2012-07-13 11:02:46	2012-07-13 11:02:46	0:11:29	0	3	Walking	State stop
2012-07-13 11:02:46	2012-07-13 11:02:46	0:11:29	141.726	3	Foraging	State start
2012-07-13 11:05:08	2012-07-13 11:05:08	0:13:50	0	3	Foraging	State stop
2012-07-13 11:05:08	2012-07-13 11:05:08	0:13:50	11.887	3	Walking	State start
2012-07-13 11:05:19	2012-07-13 11:05:19	0:14:02	0	3	Walking	State stop
2012-07-13 11:05:19	2012-07-13 11:05:19	0:14:02	23.524	3	Foraging	State start
2012-07-13 11:05:43	2012-07-13 11:05:43	0:14:26	0	3	Foraging	State stop
2012-07-13 11:05:43	2012-07-13 11:05:43	0:14:26	33.59	3	Walking	State start
2012-07-13 11:06:17	2012-07-13 11:06:17	0:15:00	0	3	Not in view	State stop
2012-07-13 11:06:17	2012-07-13 11:06:17	0:15:00	0	3	Walking	State stop
2012-07-17 08:59:47	2012-07-17 08:59:47	0:00:00	900	3	Not in view	State start
2012-07-17 08:59:47	2012-07-17 08:59:47	0:00:00	3.761	3	Walking	State start
2012-07-17 08:59:50	2012-07-17 08:59:50	0:00:03	0	3	Walking	State stop
2012-07-17 08:59:50	2012-07-17 08:59:50	0:00:03	47.64	3	Foraging	State start
2012-07-17 09:00:38	2012-07-17 09:00:38	0:00:51	0	3	Foraging	State stop
2012-07-17 09:00:38	2012-07-17 09:00:38	0:00:51	2.39	3	Walking	State start
2012-07-17 09:00:40	2012-07-17 09:00:40	0:00:53	0	3	Walking	State stop
2012-07-17 09:00:40	2012-07-17 09:00:40	0:00:53	38.633	3	Foraging	State start
2012-07-17 09:01:19	2012-07-17 09:01:19	0:01:32	0	3	Foraging	State stop
2012-07-17 09:01:19	2012-07-17 09:01:19	0:01:32	10.177	3	Walking	State start
2012-07-17 09:01:29	2012-07-17 09:01:29	0:01:42	0	3	Walking	State stop
2012-07-17 09:01:29	2012-07-17 09:01:29	0:01:42	181.703	3	Foraging	State start
2012-07-17 09:04:31	2012-07-17 09:04:31	0:04:44	0	3	Foraging	State stop
2012-07-17 09:04:31	2012-07-17 09:04:31	0:04:44	4.715	3	Walking	State start
2012-07-17 09:04:36	2012-07-17 09:04:36	0:04:49	0	3	Walking	State stop
2012-07-17 09:04:36	2012-07-17 09:04:36	0:04:49	7.952	3	Foraging	State start
2012-07-17 09:04:43	2012-07-17 09:04:43	0:04:56	0	3	Foraging	State stop
2012-07-17 09:04:43	2012-07-17 09:04:43	0:04:56	5.943	3	Walking	State start
2012-07-17 09:04:49	2012-07-17 09:04:49	0:05:02	0	3	Walking	State stop
2012-07-17 09:04:49	2012-07-17 09:04:49	0:05:02	61.308	3	Foraging	State start
2012-07-17 09:05:51	2012-07-17 09:05:51	0:06:04	0	3	Foraging	State stop
2012-07-17 09:05:51	2012-07-17 09:05:51	0:06:04	31.594	3	Walking	State start
2012-07-17 09:06:22	2012-07-17 09:06:22	0:06:35	0	3	Walking	State stop
2012-07-17 09:06:22	2012-07-17 09:06:22	0:06:35	15.787	3	Foraging	State start
2012-07-17 09:06:38	2012-07-17 09:06:38	0:06:51	0	3	Foraging	State stop
2012-07-17 09:06:38	2012-07-17 09:06:38	0:06:51	17.791	3	Walking	State start
2012-07-17 09:06:56	2012-07-17 09:06:56	0:07:09	0	3	Walking	State stop
2012-07-17 09:06:56	2012-07-17 09:06:56	0:07:09	12.683	3	Foraging	State start
2012-07-17 09:07:09	2012-07-17 09:07:09	0:07:22	0	3	Foraging	State stop
2012-07-17 09:07:09	2012-07-17 09:07:09	0:07:22	96.266	3	Walking	State start
2012-07-17 09:08:45	2012-07-17 09:08:45	0:08:58	0	3	Walking	State stop
2012-07-17 09:08:45	2012-07-17 09:08:45	0:08:58	160.137	3	Foraging	State start
2012-07-17 09:11:25	2012-07-17 09:11:25	0:11:38	0	3	Foraging	State stop
2012-07-17 09:11:25	2012-07-17 09:11:25	0:11:38	2.986	3	Standing	State start
2012-07-17 09:11:28	2012-07-17 09:11:28	0:11:41	0	3	Standing	State stop
2012-07-17 09:11:28	2012-07-17 09:11:28	0:11:41	198.534	3	Foraging	State start
2012-07-17 09:14:47	2012-07-17 09:14:47	0:15:00	0	3	Foraging	State stop
2012-07-17 09:14:47	2012-07-17 09:14:47	0:15:00	0	3	Not in view	State stop
2012-07-17 11:52:38	2012-07-17 11:52:38	0:00:00	5.489	3	Not in view	State start
2012-07-17 11:52:38	2012-07-17 11:52:38	0:00:00	1.326	3	Walking	State start
2012-07-17 11:52:39	2012-07-17 11:52:39	0:00:01	0	3	Walking	State stop
2012-07-17 11:52:39	2012-07-17 11:52:39	0:00:01	414.428	3	Foraging	State start
2012-07-17 11:52:43	2012-07-17 11:52:43	0:00:05	0	3	Not in view	State stop
2012-07-17 11:52:43	2012-07-17 11:52:43	0:00:05	211.38	3	Yes in view	State start
2012-07-17 11:56:15	2012-07-17 11:56:15	0:03:36	0	3	Yes in view	State stop
2012-07-17 11:56:15	2012-07-17 11:56:15	0:03:36	683.131	3	Not in view	State start
2012-07-17 11:59:33	2012-07-17 11:59:33	0:06:55	0	3	Foraging	State stop
2012-07-17 11:59:33	2012-07-17 11:59:33	0:06:55	22.85	3	Grooming	State start
2012-07-17 11:59:56	2012-07-17 11:59:56	0:07:18	0	3	Grooming	State stop
2012-07-17 11:59:56	2012-07-17 11:59:56	0:07:18	224.253	3	Foraging	State start
2012-07-17 12:03:41	2012-07-17 12:03:41	0:11:02	0	3	Foraging	State stop
2012-07-17 12:03:41	2012-07-17 12:03:41	0:11:02	237.143	3	Ruminating	State start
2012-07-17 12:07:38	2012-07-17 12:07:38	0:15:00	0	3	Not in view	State stop
2012-07-17 12:07:38	2012-07-17 12:07:38	0:15:00	0	3	Ruminating	State stop
2012-07-18 08:46:29	2012-07-18 08:46:29	0:00:00	544.657	3	Not in view	State start
2012-07-18 08:46:29	2012-07-18 08:46:29	0:00:00	1.298	3	Walking	State start
2012-07-18 08:46:31	2012-07-18 08:46:31	0:00:01	0	3	Walking	State stop
2012-07-18 08:46:31	2012-07-18 08:46:31	0:00:01	333.825	3	Foraging	State start
2012-07-18 08:52:04	2012-07-18 08:52:04	0:05:35	0	3	Foraging	State stop
2012-07-18 08:52:04	2012-07-18 08:52:04	0:05:35	89.532	3	Walking	State start
2012-07-18 08:53:34	2012-07-18 08:53:34	0:07:04	0	3	Walking	State stop
2012-07-18 08:53:34	2012-07-18 08:53:34	0:07:04	8.302	3	Foraging	State start
2012-07-18 08:53:42	2012-07-18 08:53:42	0:07:12	0	3	Foraging	State stop
2012-07-18 08:53:42	2012-07-18 08:53:42	0:07:12	13.396	3	Walking	State start
2012-07-18 08:53:56	2012-07-18 08:53:56	0:07:26	0	3	Walking	State stop
2012-07-18 08:53:56	2012-07-18 08:53:56	0:07:26	20.636	3	Foraging	State start
2012-07-18 08:54:16	2012-07-18 08:54:16	0:07:46	0	3	Foraging	State stop
2012-07-18 08:54:16	2012-07-18 08:54:16	0:07:46	7.918	3	Walking	State start
2012-07-18 08:54:24	2012-07-18 08:54:24	0:07:54	0	3	Walking	State stop
2012-07-18 08:54:24	2012-07-18 08:54:24	0:07:54	1.826	3	Social	State start
2012-07-18 08:54:26	2012-07-18 08:54:26	0:07:56	0	3	Social	State stop
2012-07-18 08:54:26	2012-07-18 08:54:26	0:07:56	8.401	3	Walking	State start
2012-07-18 08:54:34	2012-07-18 08:54:34	0:08:05	0	3	Walking	State stop
2012-07-18 08:54:34	2012-07-18 08:54:34	0:08:05	350.778	3	Foraging	State start
2012-07-18 08:55:34	2012-07-18 08:55:34	0:09:04	0	3	Not in view	State stop
2012-07-18 08:55:34	2012-07-18 08:55:34	0:09:04	195.449	3	Yes in view	State start
2012-07-18 08:58:49	2012-07-18 08:58:49	0:12:20	0	3	Yes in view	State stop
2012-07-18 08:58:49	2012-07-18 08:58:49	0:12:20	159.894	3	Not in view	State start
2012-07-18 09:00:25	2012-07-18 09:00:25	0:13:55	0	3	Foraging	State stop
[truncated: 4,689 more rows]

## Sheet: GPS location data
original order	data point	date	GMT time	lat	lon	collar-nr
708	708	10.07.2012	11:01:00	52.0101	5.62241	01
709	709	10.07.2012	11:02:00	52.0101	5.62234	01
710	710	10.07.2012	11:03:00	52.0101	5.62234	01
711	711	10.07.2012	11:04:00	52.01	5.6223	01
712	712	10.07.2012	11:05:00	52.01	5.62232	01
713	713	10.07.2012	11:06:00	52.0099	5.62235	01
714	714	10.07.2012	11:07:00	52.01	5.62242	01
715	715	10.07.2012	11:08:00	52.01	5.6222	01
716	716	10.07.2012	11:09:00	52.01	5.62214	01
717	717	10.07.2012	11:10:00	52.01	5.62187	01
718	718	10.07.2012	11:11:00	52.01	5.62186	01
719	719	10.07.2012	11:12:00	52.0101	5.62195	01
720	720	10.07.2012	11:13:00	52.0101	5.62199	01
721	721	10.07.2012	11:14:00	52.0101	5.62214	01
722	722	10.07.2012	11:15:00	52.0101	5.62222	01
723	723	10.07.2012	11:16:00	52.0101	5.6223	01
1214	1214	11.07.2012	08:27:00	52.0097	5.62011	01
1215	1215	11.07.2012	08:28:00	52.0097	5.62007	01
1216	1216	11.07.2012	08:29:00	52.0098	5.61996	01
1217	1217	11.07.2012	08:30:00	52.0098	5.62006	01
1218	1218	11.07.2012	08:31:00	52.0098	5.62044	01
1219	1219	11.07.2012	08:32:00	52.01	5.62148	01
1220	1220	11.07.2012	08:33:00	52.0101	5.62214	01
1221	1221	11.07.2012	08:34:00	52.0102	5.62331	01
1222	1222	11.07.2012	08:35:00	52.0103	5.62349	01
1223	1223	11.07.2012	08:36:00	52.0104	5.62318	01
1224	1224	11.07.2012	08:37:00	52.0104	5.62199	01
1225	1225	11.07.2012	08:38:00	52.0104	5.62079	01
1226	1226	11.07.2012	08:39:00	52.0103	5.61964	01
1227	1227	11.07.2012	08:40:00	52.0102	5.61919	01
1228	1228	11.07.2012	08:41:00	52.0101	5.61931	01
1229	1229	11.07.2012	08:42:00	52.01	5.61934	01
1230	1230	11.07.2012	08:43:00	52.0101	5.61941	01
1513	1513	11.07.2012	13:26:00	52.0104	5.62228	01
1514	1514	11.07.2012	13:27:00	52.0103	5.62302	01
1515	1515	11.07.2012	13:28:00	52.0101	5.62309	01
1516	1516	11.07.2012	13:29:00	52.0101	5.62307	01
1517	1517	11.07.2012	13:30:00	52.01	5.62257	01
1518	1518	11.07.2012	13:31:00	52.0098	5.62199	01
1519	1519	11.07.2012	13:32:00	52.0098	5.62141	01
1520	1520	11.07.2012	13:33:00	52.0098	5.62138	01
1521	1521	11.07.2012	13:34:00	52.0098	5.62128	01
1522	1522	11.07.2012	13:35:00	52.0098	5.62118	01
1523	1523	11.07.2012	13:36:00	52.0098	5.62109	01
1524	1524	11.07.2012	13:37:00	52.0098	5.62105	01
1525	1525	11.07.2012	13:38:00	52.0098	5.62102	01
1526	1526	11.07.2012	13:39:00	52.0098	5.62099	01
1527	1527	11.07.2012	13:40:00	52.0097	5.62093	01
1528	1528	11.07.2012	13:41:00	52.0096	5.62088	01
1529	1529	11.07.2012	13:42:00	52.0096	5.62083	01
1903	1903	12.07.2012	08:56:00	52.0105	5.62245	01
1904	1904	12.07.2012	08:57:00	52.0106	5.62297	01
1905	1905	12.07.2012	08:58:00	52.0102	5.62307	01
1906	1906	12.07.2012	08:59:00	52.01	5.62249	01
1907	1907	12.07.2012	09:00:00	52.01	5.62245	01
1908	1908	12.07.2012	09:01:00	52.0099	5.62133	01
1909	1909	12.07.2012	09:02:00	52.0099	5.62116	01
1910	1910	12.07.2012	09:03:00	52.0099	5.62041	01
1911	1911	12.07.2012	09:04:00	52.0099	5.62018	01
1912	1912	12.07.2012	09:05:00	52.0098	5.62016	01
1913	1913	12.07.2012	09:06:00	52.0099	5.61987	01
1914	1914	12.07.2012	09:07:00	52.0098	5.61967	01
1915	1915	12.07.2012	09:08:00	52.0098	5.61957	01
1916	1916	12.07.2012	09:09:00	52.0098	5.61937	01
1917	1917	12.07.2012	09:10:00	52.0097	5.61932	01
1918	1918	12.07.2012	09:11:00	52.0097	5.61933	01
1919	1919	12.07.2012	09:12:00	52.0096	5.61937	01
2046	2046	12.07.2012	11:19:00	52.0102	5.6207	01
2047	2047	12.07.2012	11:20:00	52.0103	5.62138	01
2048	2048	12.07.2012	11:21:00	52.0103	5.62147	01
2049	2049	12.07.2012	11:22:00	52.0103	5.62154	01
2050	2050	12.07.2012	11:23:00	52.0102	5.62186	01
2051	2051	12.07.2012	11:24:00	52.0102	5.62199	01
2052	2052	12.07.2012	11:25:00	52.0102	5.62201	01
2053	2053	12.07.2012	11:26:00	52.0102	5.62214	01
2054	2054	12.07.2012	11:27:00	52.0103	5.6222	01
2055	2055	12.07.2012	11:28:00	52.0102	5.6223	01
2056	2056	12.07.2012	11:29:00	52.0102	5.62233	01
2057	2057	12.07.2012	11:30:00	52.0103	5.62242	01
2058	2058	12.07.2012	11:31:00	52.0103	5.6225	01
2059	2059	12.07.2012	11:32:00	52.0104	5.62257	01
2060	2060	12.07.2012	11:33:00	52.0104	5.6226	01
2061	2061	12.07.2012	11:34:00	52.0104	5.62266	01
2062	2062	12.07.2012	11:35:00	52.0104	5.62267	01
2565	2565	13.07.2012	08:58:00	52.01	5.61941	01
2566	2566	13.07.2012	08:59:00	52.01	5.6205	01
2567	2567	13.07.2012	09:00:00	52.0101	5.62158	01
2568	2568	13.07.2012	09:01:00	52.0103	5.62274	01
2569	2569	13.07.2012	09:02:00	52.0103	5.62321	01
2570	2570	13.07.2012	09:03:00	52.0103	5.62303	01
2571	2571	13.07.2012	09:04:00	52.0104	5.62206	01
2572	2572	13.07.2012	09:05:00	52.0104	5.62095	01
2573	2573	13.07.2012	09:06:00	52.0102	5.6198	01
2574	2574	13.07.2012	09:07:00	52.01	5.61931	01
2575	2575	13.07.2012	09:08:00	52.01	5.6193	01
2576	2576	13.07.2012	09:09:00	52.01	5.61927	01
2577	2577	13.07.2012	09:10:00	52.01	5.61933	01
2578	2578	13.07.2012	09:11:00	52.01	5.61939	01
2579	2579	13.07.2012	09:12:00	52.0101	5.61938	01
2580	2580	13.07.2012	09:13:00	52.0101	5.6193	01
2581	2581	13.07.2012	09:14:00	52.0102	5.61924	01
2814	2814	13.07.2012	13:09:00	52.0103	5.62165	01
2815	2815	13.07.2012	13:10:00	52.0103	5.62192	01
2816	2816	13.07.2012	13:11:00	52.0102	5.62201	01
2817	2817	13.07.2012	13:12:00	52.0102	5.62253	01
2818	2818	13.07.2012	13:13:00	52.0102	5.62291	01
2819	2819	13.07.2012	13:14:00	52.0103	5.62298	01
2820	2820	13.07.2012	13:15:00	52.0103	5.62311	01
2821	2821	13.07.2012	13:16:00	52.0103	5.62332	01
2822	2822	13.07.2012	13:17:00	52.0103	5.62338	01
2823	2823	13.07.2012	13:18:00	52.0101	5.62331	01
2824	2824	13.07.2012	13:19:00	52.0101	5.62322	01
2825	2825	13.07.2012	13:20:00	52.0101	5.62291	01
2826	2826	13.07.2012	13:21:00	52.01	5.62247	01
2827	2827	13.07.2012	13:22:00	52.01	5.62223	01
2828	2828	13.07.2012	13:23:00	52.01	5.62185	01
2829	2829	13.07.2012	13:24:00	52.0099	5.62161	01
26828	111	17.07.2012	0.334028	52.01	5.62267	01
26829	112	17.07.2012	0.334722	52.01	5.62282	01
26830	113	17.07.2012	0.335417	52.01	5.62288	01
26831	114	17.07.2012	0.336111	52.0101	5.62292	01
26832	115	17.07.2012	0.336806	52.0101	5.62302	01
26833	116	17.07.2012	0.3375	52.0101	5.62305	01
26834	117	17.07.2012	0.338194	52.0101	5.6231	01
26835	118	17.07.2012	0.338889	52.0101	5.62314	01
26836	119	17.07.2012	0.339583	52.0101	5.62318	01
26837	120	17.07.2012	0.340278	52.0101	5.62328	01
26838	121	17.07.2012	0.340972	52.0102	5.62324	01
26839	122	17.07.2012	0.341667	52.0101	5.62315	01
26840	123	17.07.2012	0.342361	52.01	5.62216	01
26841	124	17.07.2012	0.343056	52.0099	5.62086	01
26842	125	17.07.2012	0.34375	52.0097	5.61975	01
26843	126	17.07.2012	0.344444	52.0097	5.61966	01
26844	127	17.07.2012	0.345139	52.0097	5.61962	01
27080	363	17.07.2012	0.509028	52.0103	5.62256	01
27081	364	17.07.2012	0.509722	52.0103	5.62272	01
27082	365	17.07.2012	0.510417	52.0103	5.62282	01
27083	366	17.07.2012	0.511111	52.0103	5.62293	01
27084	367	17.07.2012	0.511806	52.0103	5.623	01
27085	368	17.07.2012	0.5125	52.0103	5.62306	01
27086	369	17.07.2012	0.513194	52.0103	5.62314	01
27087	370	17.07.2012	0.513889	52.0103	5.62319	01
27088	371	17.07.2012	0.514583	52.0102	5.62322	01
27089	372	17.07.2012	0.515278	52.0102	5.62326	01
27090	373	17.07.2012	0.515972	52.0101	5.62321	01
27091	374	17.07.2012	0.516667	52.0101	5.62318	01
27092	375	17.07.2012	0.517361	52.0101	5.62316	01
27093	376	17.07.2012	0.518056	52.0101	5.62317	01
27094	377	17.07.2012	0.51875	52.0101	5.62325	01
27095	378	17.07.2012	0.519444	52.01	5.62327	01
27096	379	17.07.2012	0.520139	52.01	5.62299	01
27463	746	18.07.2012	07:36:00	52.01	5.62198	01
27464	747	18.07.2012	07:37:00	52.0101	5.62286	01
27465	748	18.07.2012	07:38:00	52.0101	5.62292	01
27466	749	18.07.2012	07:39:00	52.0102	5.62355	01
27467	750	18.07.2012	07:40:00	52.0101	5.62367	01
27468	751	18.07.2012	07:41:00	52.0101	5.62419	01
27469	752	18.07.2012	07:42:00	52.0101	5.62418	01
27470	753	18.07.2012	07:43:00	52.0101	5.62412	01
27471	754	18.07.2012	07:44:00	52.0099	5.62326	01
27472	755	18.07.2012	07:45:00	52.01	5.6224	01
27473	756	18.07.2012	07:46:00	52.0099	5.62178	01
27474	757	18.07.2012	07:47:00	52.0099	5.62129	01
27475	758	18.07.2012	07:48:00	52.0099	5.6212	01
27476	759	18.07.2012	07:49:00	52.0099	5.62114	01
27477	760	18.07.2012	07:50:00	52.0099	5.62104	01
27478	761	18.07.2012	07:51:00	52.0099	5.62095	01
27479	762	18.07.2012	07:52:00	52.0099	5.62072	01
27696	979	18.07.2012	11:29:00	52.0101	5.62318	01
27697	980	18.07.2012	11:30:00	52.0101	5.62315	01
27698	981	18.07.2012	11:31:00	52.01	5.62277	01
27699	982	18.07.2012	11:32:00	52.01	5.62258	01
27700	983	18.07.2012	11:33:00	52.0099	5.62169	01
27701	984	18.07.2012	11:34:00	52.0099	5.62167	01
27702	985	18.07.2012	11:35:00	52.0099	5.62161	01
27703	986	18.07.2012	11:36:00	52.0098	5.62115	01
27704	987	18.07.2012	11:37:00	52.0097	5.61998	01
27705	988	18.07.2012	11:38:00	52.0098	5.61975	01
27706	989	18.07.2012	11:39:00	52.0097	5.61974	01
27707	990	18.07.2012	11:40:00	52.0097	5.6198	01
27708	991	18.07.2012	11:41:00	52.0097	5.61986	01
27709	992	18.07.2012	11:42:00	52.0097	5.61993	01
27710	993	18.07.2012	11:43:00	52.0097	5.62004	01
27711	994	18.07.2012	11:44:00	52.0098	5.62025	01
27712	995	18.07.2012	11:45:00	52.0098	5.62081	01
28159	1442	19.07.2012	08:12:00	52.0098	5.61955	01
28160	1443	19.07.2012	08:13:00	52.0098	5.61956	01
28161	1444	19.07.2012	08:14:00	52.0098	5.61963	01
28162	1445	19.07.2012	08:15:00	52.0098	5.61964	01
28163	1446	19.07.2012	08:16:00	52.0098	5.61974	01
28164	1447	19.07.2012	08:17:00	52.0098	5.61977	01
28165	1448	19.07.2012	08:18:00	52.0098	5.61977	01
28166	1449	19.07.2012	08:19:00	52.0098	5.61979	01
28167	1450	19.07.2012	08:20:00	52.0098	5.61982	01
28168	1451	19.07.2012	08:21:00	52.0099	5.61988	01
28169	1452	19.07.2012	08:22:00	52.0099	5.62003	01
28170	1453	19.07.2012	08:23:00	52.0099	5.62007	01
28171	1454	19.07.2012	08:24:00	52.0099	5.62013	01
28172	1455	19.07.2012	08:25:00	52.0099	5.62022	01
28173	1456	19.07.2012	08:26:00	52.0099	5.62023	01
28174	1457	19.07.2012	08:27:00	52.0099	5.62029	01
28175	1458	19.07.2012	08:28:00	52.0099	5.62032	01
28451	1734	19.07.2012	13:04:00	52.01	5.62317	01
28452	1735	19.07.2012	13:05:00	52.0101	5.62317	01
28453	1736	19.07.2012	13:06:00	52.01	5.62313	01
28454	1737	19.07.2012	13:07:00	52.01	5.62305	01
28455	1738	19.07.2012	13:08:00	52.01	5.62286	01
28456	1739	19.07.2012	13:09:00	52.01	5.62274	01
28457	1740	19.07.2012	13:10:00	52.01	5.62271	01
28458	1741	19.07.2012	13:11:00	52.01	5.6225	01
28459	1742	19.07.2012	13:12:00	52.01	5.62241	01
28460	1743	19.07.2012	13:13:00	52.01	5.62242	01
28461	1744	19.07.2012	13:14:00	52.0101	5.62242	01
28462	1745	19.07.2012	13:15:00	52.0101	5.62247	01
28463	1746	19.07.2012	13:16:00	52.0102	5.62263	01
28464	1747	19.07.2012	13:17:00	52.0102	5.62267	01
28465	1748	19.07.2012	13:18:00	52.0102	5.62299	01
28466	1749	19.07.2012	13:19:00	52.0102	5.62304	01
28467	1750	19.07.2012	13:20:00	52.0102	5.62309	01
47457	127	24.07.2012	08:16:00	52.0105	5.62486	01
47458	128	24.07.2012	08:17:00	52.0104	5.62419	01
47459	129	24.07.2012	08:18:00	52.0103	5.62384	01
47460	130	24.07.2012	08:19:00	52.01	5.62316	01
47461	131	24.07.2012	08:20:00	52.0099	5.62198	01
47462	132	24.07.2012	08:21:00	52.0098	5.62148	01
47463	133	24.07.2012	08:22:00	52.0098	5.62039	01
47464	134	24.07.2012	08:23:00	52.0097	5.61936	01
47465	135	24.07.2012	08:24:00	52.0097	5.6194	01
47466	136	24.07.2012	08:25:00	52.0096	5.61967	01
47467	137	24.07.2012	08:26:00	52.0097	5.61993	01
47468	138	24.07.2012	08:27:00	52.0099	5.6207	01
47469	139	24.07.2012	08:28:00	52.01	5.62186	01
47470	140	24.07.2012	08:29:00	52.0102	5.62303	01
47471	141	24.07.2012	08:30:00	52.0103	5.62326	01
47472	142	24.07.2012	08:31:00	52.0104	5.6231	01
47473	143	24.07.2012	08:32:00	52.0105	5.62284	01
47759	429	24.07.2012	13:18:00	52.0098	5.62249	01
47760	430	24.07.2012	13:19:00	52.0099	5.62252	01
47761	431	24.07.2012	13:20:00	52.0099	5.62249	01
47762	432	24.07.2012	13:21:00	52.0099	5.62247	01
47763	433	24.07.2012	13:22:00	52.01	5.6225	01
47764	434	24.07.2012	13:23:00	52.0101	5.62243	01
47765	435	24.07.2012	13:24:00	52.01	5.62239	01
47766	436	24.07.2012	13:25:00	52.01	5.62234	01
47767	437	24.07.2012	13:26:00	52.01	5.62229	01
47768	438	24.07.2012	13:27:00	52.0099	5.6222	01
47769	439	24.07.2012	13:28:00	52.0099	5.62219	01
47770	440	24.07.2012	13:29:00	52.0099	5.62211	01
47771	441	24.07.2012	13:30:00	52.0098	5.62197	01
47772	442	24.07.2012	13:31:00	52.0098	5.62185	01
47773	443	24.07.2012	13:32:00	52.0098	5.62179	01
47774	444	24.07.2012	13:33:00	52.0097	5.62096	01
47775	445	24.07.2012	13:34:00	52.0096	5.61992	01
53847	15	25.07.2012	0.260417	52.0105	5.62495	01
53848	16	25.07.2012	0.261111	52.0105	5.62497	01
53849	17	25.07.2012	0.261806	52.0104	5.62471	01
53850	18	25.07.2012	0.2625	52.0103	5.62382	01
53851	19	25.07.2012	0.263194	52.0103	5.62357	01
53852	20	25.07.2012	0.263889	52.0103	5.62356	01
53853	21	25.07.2012	0.264583	52.0103	5.62345	01
53854	22	25.07.2012	0.265278	52.0101	5.62383	01
53855	23	25.07.2012	0.265972	52.0101	5.62492	01
53856	24	25.07.2012	0.266667	52.0102	5.62537	01
53857	25	25.07.2012	0.267361	52.0103	5.62555	01
53858	26	25.07.2012	0.268056	52.0103	5.62562	01
53859	27	25.07.2012	0.26875	52.0103	5.62563	01
53860	28	25.07.2012	0.269444	52.0102	5.6257	01
53861	29	25.07.2012	0.270139	52.0102	5.6257	01
53862	30	25.07.2012	0.270833	52.0102	5.62571	01
53863	31	25.07.2012	0.271528	52.0102	5.62552	01
54121	289	25.07.2012	0.450694	52.01	5.62349	01
54122	290	25.07.2012	0.451389	52.0099	5.62339	01
54123	291	25.07.2012	0.452083	52.0099	5.62297	01
54124	292	25.07.2012	0.452778	52.0099	5.62296	01
54125	293	25.07.2012	0.453472	52.0099	5.62269	01
54126	294	25.07.2012	0.454167	52.0099	5.6227	01
54127	295	25.07.2012	0.454861	52.0099	5.62271	01
54128	296	25.07.2012	0.455556	52.0099	5.62268	01
54129	297	25.07.2012	0.45625	52.0099	5.62269	01
54130	298	25.07.2012	0.456944	52.0099	5.62268	01
54131	299	25.07.2012	0.457639	52.0099	5.62269	01
54132	300	25.07.2012	0.458333	52.0099	5.62268	01
54133	301	25.07.2012	0.459028	52.0099	5.62269	01
54134	302	25.07.2012	0.459722	52.0099	5.62268	01
54135	303	25.07.2012	0.460417	52.0099	5.62269	01
54136	304	25.07.2012	0.461111	52.0099	5.62268	01
54137	305	25.07.2012	0.461806	52.0099	5.62269	01
54533	701	26.07.2012	06:41:00	52.0104	5.62461	01
54534	702	26.07.2012	06:42:00	52.0103	5.62378	01
54535	703	26.07.2012	06:43:00	52.0103	5.62377	01
54536	704	26.07.2012	06:44:00	52.0103	5.62381	01
54537	705	26.07.2012	06:45:00	52.0103	5.62372	01
54538	706	26.07.2012	06:46:00	52.0103	5.62366	01
54539	707	26.07.2012	06:47:00	52.0101	5.62359	01
54540	708	26.07.2012	06:48:00	52.0101	5.62465	01
54541	709	26.07.2012	06:49:00	52.0102	5.6255	01
54542	710	26.07.2012	06:50:00	52.0102	5.62566	01
54543	711	26.07.2012	06:51:00	52.0102	5.62571	01
54544	712	26.07.2012	06:52:00	52.0102	5.62516	01
54545	713	26.07.2012	06:53:00	52.01	5.6244	01
54546	714	26.07.2012	06:54:00	52.0102	5.62373	01
54547	715	26.07.2012	06:55:00	52.0103	5.62372	01
54548	716	26.07.2012	06:56:00	52.0103	5.62371	01
54549	717	26.07.2012	06:57:00	52.0102	5.62289	01
54793	961	26.07.2012	11:01:00	52.0101	5.62292	01
54794	962	26.07.2012	11:02:00	52.0102	5.62293	01
54795	963	26.07.2012	11:03:00	52.0102	5.62314	01
54796	964	26.07.2012	11:04:00	52.0104	5.62332	01
54797	965	26.07.2012	11:05:00	52.0104	5.62333	01
54798	966	26.07.2012	11:06:00	52.0103	5.62332	01
54799	967	26.07.2012	11:07:00	52.0104	5.62336	01
54800	968	26.07.2012	11:08:00	52.0103	5.62357	01
54801	969	26.07.2012	11:09:00	52.0103	5.6238	01
54802	970	26.07.2012	11:10:00	52.0103	5.62383	01
54803	971	26.07.2012	11:11:00	52.0101	5.62369	01
54804	972	26.07.2012	11:12:00	52.0101	5.62369	01
54805	973	26.07.2012	11:13:00	52.01	5.62362	01
54806	974	26.07.2012	11:14:00	52.01	5.62359	01
54807	975	26.07.2012	11:15:00	52.0099	5.62342	01
54808	976	26.07.2012	11:16:00	52.0099	5.62345	01
54809	977	26.07.2012	11:17:00	52.0099	5.62345	01
3146	152	10.07.2012	08:35:00	52.0098	5.62116	02
3147	153	10.07.2012	08:36:00	52.0099	5.62111	02
3148	154	10.07.2012	08:37:00	52.0099	5.62095	02
3149	155	10.07.2012	08:38:00	52.0098	5.62075	02
3150	156	10.07.2012	08:39:00	52.0099	5.62021	02
3151	157	10.07.2012	08:40:00	52.0099	5.62019	02
3152	158	10.07.2012	08:41:00	52.0099	5.62022	02
3153	159	10.07.2012	08:42:00	52.0098	5.62028	02
3154	160	10.07.2012	08:43:00	52.0099	5.62034	02
3155	161	10.07.2012	08:44:00	52.0099	5.62045	02
3156	162	10.07.2012	08:45:00	52.0099	5.62065	02
3157	163	10.07.2012	08:46:00	52.01	5.62105	02
3158	164	10.07.2012	08:47:00	52.0099	5.62147	02
3159	165	10.07.2012	08:48:00	52.0099	5.62165	02
3160	166	10.07.2012	08:49:00	52.0099	5.62199	02
3161	167	10.07.2012	08:50:00	52.01	5.62237	02
3162	168	10.07.2012	08:51:00	52.01	5.62245	02
3447	453	10.07.2012	13:36:00	52.0099	5.6217	02
3448	454	10.07.2012	13:37:00	52.0099	5.62177	02
3449	455	10.07.2012	13:38:00	52.0099	5.62209	02
3450	456	10.07.2012	13:39:00	52.01	5.62298	02
3451	457	10.07.2012	13:40:00	52.0101	5.62319	02
3452	458	10.07.2012	13:41:00	52.0101	5.6233	02
3453	459	10.07.2012	13:42:00	52.0101	5.62337	02
3454	460	10.07.2012	13:43:00	52.0101	5.62335	02
3455	461	10.07.2012	13:44:00	52.0101	5.62333	02
3456	462	10.07.2012	13:45:00	52.0101	5.62334	02
3457	463	10.07.2012	13:46:00	52.0101	5.62326	02
3458	464	10.07.2012	13:47:00	52.0102	5.62332	02
3459	465	10.07.2012	13:48:00	52.0101	5.62327	02
3460	466	10.07.2012	13:49:00	52.0101	5.62324	02
3461	467	10.07.2012	13:50:00	52.0101	5.62321	02
3462	468	10.07.2012	13:51:00	52.0101	5.62317	02
4264	1270	11.07.2012	12:49:00	52.0102	5.62111	02
4265	1271	11.07.2012	12:50:00	52.0102	5.62125	02
4266	1272	11.07.2012	12:51:00	52.0101	5.62135	02
4267	1273	11.07.2012	12:52:00	52.0101	5.62145	02
4268	1274	11.07.2012	12:53:00	52.0101	5.62152	02
4269	1275	11.07.2012	12:54:00	52.0101	5.62172	02
4270	1276	11.07.2012	12:55:00	52.0102	5.62188	02
4271	1277	11.07.2012	12:56:00	52.0103	5.62198	02
4272	1278	11.07.2012	12:57:00	52.0103	5.62207	02
4273	1279	11.07.2012	12:58:00	52.0103	5.62211	02
4274	1280	11.07.2012	12:59:00	52.0103	5.62216	02
4275	1281	11.07.2012	13:00:00	52.0103	5.62226	02
4276	1282	11.07.2012	13:01:00	52.0104	5.62219	02
4277	1283	11.07.2012	13:02:00	52.0104	5.62215	02
4278	1284	11.07.2012	13:03:00	52.0104	5.62204	02
4279	1285	11.07.2012	13:04:00	52.0104	5.62199	02
4280	1286	11.07.2012	13:05:00	52.0104	5.62196	02
4638	1644	12.07.2012	08:03:00	52.01	5.62288	02
4639	1645	12.07.2012	08:04:00	52.01	5.62302	02
4640	1646	12.07.2012	08:05:00	52.01	5.62324	02
4641	1647	12.07.2012	08:06:00	52.01	5.62322	02
4642	1648	12.07.2012	08:07:00	52.01	5.62308	02
4643	1649	12.07.2012	08:08:00	52.01	5.62262	02
4644	1650	12.07.2012	08:09:00	52.0099	5.62167	02
4645	1651	12.07.2012	08:10:00	52.0098	5.62111	02
4646	1652	12.07.2012	08:11:00	52.0097	5.62016	02
4647	1653	12.07.2012	08:12:00	52.0098	5.61938	02
4648	1654	12.07.2012	08:13:00	52.0098	5.61935	02
4649	1655	12.07.2012	08:14:00	52.0098	5.61943	02
4650	1656	12.07.2012	08:15:00	52.0098	5.61946	02
4651	1657	12.07.2012	08:16:00	52.0098	5.61951	02
4652	1658	12.07.2012	08:17:00	52.0098	5.61959	02
4653	1659	12.07.2012	08:18:00	52.0098	5.6197	02
4654	1660	12.07.2012	08:19:00	52.0098	5.6199	02
4792	1798	12.07.2012	0.442361	52.0099	5.6206	02
4793	1799	12.07.2012	0.443056	52.0099	5.62029	02
4794	1800	12.07.2012	0.44375	52.0099	5.62013	02
4795	1801	12.07.2012	0.444444	52.0099	5.62001	02
4796	1802	12.07.2012	0.445139	52.0099	5.61995	02
4797	1803	12.07.2012	0.445833	52.0098	5.61986	02
4798	1804	12.07.2012	0.446528	52.0098	5.61986	02
4799	1805	12.07.2012	0.447222	52.0098	5.61982	02
4800	1806	12.07.2012	0.447917	52.0098	5.61999	02
4801	1807	12.07.2012	0.448611	52.0098	5.62005	02
4802	1808	12.07.2012	0.449306	52.0099	5.62029	02
4803	1809	12.07.2012	0.45	52.0099	5.62044	02
4804	1810	12.07.2012	0.450694	52.0099	5.62063	02
4805	1811	12.07.2012	0.451389	52.0099	5.62071	02
4806	1812	12.07.2012	0.452083	52.0099	5.62078	02
4807	1813	12.07.2012	0.452778	52.01	5.62087	02
4808	1814	12.07.2012	0.453472	52.01	5.62092	02
28783	95	17.07.2012	0.322917	52.01	5.62209	02
28784	96	17.07.2012	0.323611	52.01	5.62224	02
28785	97	17.07.2012	0.324306	52.01	5.62233	02
28786	98	17.07.2012	0.325	52.01	5.62243	02
28787	99	17.07.2012	0.325694	52.01	5.62248	02
28788	100	17.07.2012	0.326389	52.0101	5.6226	02
28789	101	17.07.2012	0.327083	52.0101	5.62216	02
28790	102	17.07.2012	0.327778	52.01	5.62167	02
28791	103	17.07.2012	0.328472	52.0099	5.62096	02
28792	104	17.07.2012	0.329167	52.0099	5.62057	02
28793	105	17.07.2012	0.329861	52.0099	5.62019	02
28794	106	17.07.2012	0.330556	52.0099	5.62034	02
28795	107	17.07.2012	0.33125	52.0099	5.62096	02
28796	108	17.07.2012	0.331944	52.0099	5.6217	02
28797	109	17.07.2012	0.332639	52.01	5.62228	02
28798	110	17.07.2012	0.333333	52.01	5.62236	02
28799	111	17.07.2012	0.334028	52.01	5.62252	02
29051	363	17.07.2012	0.509028	52.0102	5.62223	02
29052	364	17.07.2012	0.509722	52.0102	5.62241	02
29053	365	17.07.2012	0.510417	52.0102	5.62245	02
29054	366	17.07.2012	0.511111	52.0102	5.62248	02
29055	367	17.07.2012	0.511806	52.0102	5.62251	02
29056	368	17.07.2012	0.5125	52.0102	5.62259	02
29057	369	17.07.2012	0.513194	52.0102	5.6226	02
29058	370	17.07.2012	0.513889	52.0102	5.6226	02
29059	371	17.07.2012	0.514583	52.0102	5.62257	02
29060	372	17.07.2012	0.515278	52.0102	5.62258	02
29061	373	17.07.2012	0.515972	52.0101	5.62258	02
29062	374	17.07.2012	0.516667	52.0101	5.62259	02
29063	375	17.07.2012	0.517361	52.0101	5.62256	02
29064	376	17.07.2012	0.518056	52.0101	5.62256	02
29065	377	17.07.2012	0.51875	52.0101	5.62256	02
29066	378	17.07.2012	0.519444	52.0101	5.62257	02
29067	379	17.07.2012	0.520139	52.0101	5.62259	02
29530	842	18.07.2012	09:13:00	52.0099	5.62044	02
29531	843	18.07.2012	09:14:00	52.0099	5.62109	02
29532	844	18.07.2012	09:15:00	52.0099	5.62141	02
29533	845	18.07.2012	09:16:00	52.0099	5.62172	02
29534	846	18.07.2012	09:17:00	52.0099	5.62197	02
29535	847	18.07.2012	09:18:00	52.01	5.62233	02
29536	848	18.07.2012	09:19:00	52.01	5.62241	02
29537	849	18.07.2012	09:20:00	52.01	5.62274	02
29538	850	18.07.2012	09:21:00	52.0101	5.62319	02
29539	851	18.07.2012	09:22:00	52.0101	5.62317	02
29540	852	18.07.2012	09:23:00	52.0103	5.62306	02
29541	853	18.07.2012	09:24:00	52.0103	5.62202	02
29542	854	18.07.2012	09:25:00	52.0104	5.62096	02
29543	855	18.07.2012	09:26:00	52.0103	5.61999	02
29544	856	18.07.2012	09:27:00	52.0103	5.61991	02
29545	857	18.07.2012	09:28:00	52.0103	5.61973	02
29546	858	18.07.2012	09:29:00	52.0103	5.61967	02
29635	947	18.07.2012	10:58:00	52.0105	5.62184	02
29636	948	18.07.2012	10:59:00	52.0106	5.62186	02
29637	949	18.07.2012	11:00:00	52.0106	5.62195	02
29638	950	18.07.2012	11:01:00	52.0106	5.62204	02
29639	951	18.07.2012	11:02:00	52.0106	5.62213	02
29640	952	18.07.2012	11:03:00	52.0106	5.62228	02
29641	953	18.07.2012	11:04:00	52.0106	5.62239	02
29642	954	18.07.2012	11:05:00	52.0106	5.62249	02
29643	955	18.07.2012	11:06:00	52.0106	5.62259	02
29644	956	18.07.2012	11:07:00	52.0107	5.62278	02
29645	957	18.07.2012	11:08:00	52.0106	5.6228	02
29646	958	18.07.2012	11:09:00	52.0106	5.62276	02
29647	959	18.07.2012	11:10:00	52.0106	5.62243	02
29648	960	18.07.2012	11:11:00	52.0106	5.6223	02
29649	961	18.07.2012	11:12:00	52.0105	5.62155	02
29650	962	18.07.2012	11:13:00	52.0104	5.62118	02
29651	963	18.07.2012	11:14:00	52.0103	5.62071	02
30182	1494	19.07.2012	09:05:00	52.0098	5.61993	02
30183	1495	19.07.2012	09:06:00	52.0098	5.61989	02
30184	1496	19.07.2012	09:07:00	52.0099	5.61989	02
30185	1497	19.07.2012	09:08:00	52.0098	5.62001	02
30186	1498	19.07.2012	09:09:00	52.0099	5.62002	02
30187	1499	19.07.2012	09:10:00	52.0099	5.62014	02
30188	1500	19.07.2012	09:11:00	52.0099	5.62019	02
30189	1501	19.07.2012	09:12:00	52.0099	5.62026	02
30190	1502	19.07.2012	09:13:00	52.0099	5.6203	02
30191	1503	19.07.2012	09:14:00	52.0099	5.62034	02
30192	1504	19.07.2012	09:15:00	52.0099	5.62104	02
30193	1505	19.07.2012	09:16:00	52.0099	5.62119	02
30194	1506	19.07.2012	09:17:00	52.0099	5.62126	02
30195	1507	19.07.2012	09:18:00	52.0099	5.62138	02
30196	1508	19.07.2012	09:19:00	52.0099	5.6215	02
30197	1509	19.07.2012	09:20:00	52.0099	5.62154	02
30198	1510	19.07.2012	09:21:00	52.0099	5.62165	02
30338	1650	19.07.2012	11:41:00	52.0104	5.62297	02
30339	1651	19.07.2012	11:42:00	52.0104	5.62303	02
30340	1652	19.07.2012	11:43:00	52.0104	5.62334	02
30341	1653	19.07.2012	11:44:00	52.0104	5.62334	02
30342	1654	19.07.2012	11:45:00	52.0102	5.62372	02
30343	1655	19.07.2012	11:46:00	52.0102	5.62381	02
30344	1656	19.07.2012	11:47:00	52.0102	5.62383	02
30345	1657	19.07.2012	11:48:00	52.0102	5.62384	02
30346	1658	19.07.2012	11:49:00	52.0102	5.62383	02
30347	1659	19.07.2012	11:50:00	52.0102	5.62383	02
30348	1660	19.07.2012	11:51:00	52.0102	5.62386	02
30349	1661	19.07.2012	11:52:00	52.0102	5.62386	02
30350	1662	19.07.2012	11:53:00	52.0102	5.62382	02
30351	1663	19.07.2012	11:54:00	52.0102	5.62382	02
30352	1664	19.07.2012	11:55:00	52.0101	5.62382	02
30353	1665	19.07.2012	11:56:00	52.0102	5.62381	02
48139	158	24.07.2012	08:48:00	52.0098	5.61936	02
48140	159	24.07.2012	08:49:00	52.0098	5.61946	02
48141	160	24.07.2012	08:50:00	52.0098	5.61955	02
48142	161	24.07.2012	08:51:00	52.0099	5.61971	02
48143	162	24.07.2012	08:52:00	52.0099	5.62034	02
48144	163	24.07.2012	08:53:00	52.0099	5.62063	02
48145	164	24.07.2012	08:54:00	52.0099	5.62078	02
48146	165	24.07.2012	08:55:00	52.01	5.62124	02
48147	166	24.07.2012	08:56:00	52.0099	5.62141	02
48148	167	24.07.2012	08:57:00	52.0099	5.62194	02
48149	168	24.07.2012	08:58:00	52.01	5.62219	02
48150	169	24.07.2012	08:59:00	52.01	5.62237	02
48151	170	24.07.2012	09:00:00	52.01	5.62248	02
48152	171	24.07.2012	09:01:00	52.0101	5.6226	02
48153	172	24.07.2012	09:02:00	52.0101	5.62261	02
48154	173	24.07.2012	09:03:00	52.0101	5.62234	02
48155	174	24.07.2012	09:04:00	52.0101	5.62216	02
48393	412	24.07.2012	13:02:00	52.01	5.62278	02
48394	413	24.07.2012	13:03:00	52.01	5.6227	02
48395	414	24.07.2012	13:04:00	52.01	5.62267	02
48396	415	24.07.2012	13:05:00	52.0099	5.62284	02
48397	416	24.07.2012	13:06:00	52.01	5.62312	02
48398	417	24.07.2012	13:07:00	52.0103	5.62379	02
48399	418	24.07.2012	13:08:00	52.0101	5.62361	02
48400	419	24.07.2012	13:09:00	52.0099	5.62352	02
48401	420	24.07.2012	13:10:00	52.01	5.62356	02
48402	421	24.07.2012	13:11:00	52.01	5.62356	02
48403	422	24.07.2012	13:12:00	52.01	5.62346	02
48404	423	24.07.2012	13:13:00	52.0101	5.62323	02
48405	424	24.07.2012	13:14:00	52.0101	5.62312	02
48406	425	24.07.2012	13:15:00	52.0101	5.62312	02
48407	426	24.07.2012	13:16:00	52.0101	5.62303	02
48408	427	24.07.2012	13:17:00	52.0101	5.62297	02
48409	428	24.07.2012	13:18:00	52.0102	5.62292	02
55348	193	25.07.2012	0.384722	52.0099	5.62021	02
55349	194	25.07.2012	0.385417	52.0099	5.62005	02
55350	195	25.07.2012	0.386111	52.0099	5.62009	02
55351	196	25.07.2012	0.386806	52.0098	5.62013	02
55352	197	25.07.2012	0.3875	52.0099	5.62022	02
55353	198	25.07.2012	0.388194	52.0099	5.62025	02
55354	199	25.07.2012	0.388889	52.0099	5.62031	02
55355	200	25.07.2012	0.389583	52.0099	5.62035	02
55356	201	25.07.2012	0.390278	52.0098	5.62041	02
55357	202	25.07.2012	0.390972	52.0098	5.62043	02
55358	203	25.07.2012	0.391667	52.0098	5.62051	02
55359	204	25.07.2012	0.392361	52.0098	5.62059	02
55360	205	25.07.2012	0.393056	52.0098	5.62087	02
55361	206	25.07.2012	0.39375	52.0099	5.62105	02
55362	207	25.07.2012	0.394444	52.0099	5.62112	02
55363	208	25.07.2012	0.395139	52.0099	5.62123	02
55364	209	25.07.2012	0.395833	52.0099	5.62129	02
55598	443	25.07.2012	0.558333	52.0103	5.62286	02
55599	444	25.07.2012	0.559028	52.0103	5.62296	02
55600	445	25.07.2012	0.559722	52.0103	5.62293	02
55601	446	25.07.2012	0.560417	52.0103	5.62305	02
55602	447	25.07.2012	0.561111	52.0103	5.62292	02
55603	448	25.07.2012	0.561806	52.0102	5.62284	02
55604	449	25.07.2012	0.5625	52.0102	5.62275	02
55605	450	25.07.2012	0.563194	52.0102	5.62267	02
55606	451	25.07.2012	0.563889	52.0102	5.62261	02
55607	452	25.07.2012	0.564583	52.0102	5.62253	02
55608	453	25.07.2012	0.565278	52.0102	5.62249	02
55609	454	25.07.2012	0.565972	52.0102	5.62242	02
55610	455	25.07.2012	0.566667	52.0102	5.62236	02
55611	456	25.07.2012	0.567361	52.0103	5.62233	02
55612	457	25.07.2012	0.568056	52.0103	5.62237	02
55613	458	25.07.2012	0.56875	52.0104	5.62242	02
55614	459	25.07.2012	0.569444	52.0105	5.62253	02
55963	808	26.07.2012	08:29:00	52.0099	5.62065	02
55964	809	26.07.2012	08:30:00	52.0099	5.62063	02
55965	810	26.07.2012	08:31:00	52.0099	5.62058	02
55966	811	26.07.2012	08:32:00	52.0099	5.62068	02
55967	812	26.07.2012	08:33:00	52.0099	5.62072	02
55968	813	26.07.2012	08:34:00	52.01	5.62078	02
55969	814	26.07.2012	08:35:00	52.0099	5.62081	02
55970	815	26.07.2012	08:36:00	52.01	5.62092	02
55971	816	26.07.2012	08:37:00	52.01	5.62097	02
55972	817	26.07.2012	08:38:00	52.01	5.62105	02
55973	818	26.07.2012	08:39:00	52.01	5.62111	02
55974	819	26.07.2012	08:40:00	52.0099	5.62116	02
55975	820	26.07.2012	08:41:00	52.0099	5.62122	02
55976	821	26.07.2012	08:42:00	52.01	5.62128	02
55977	822	26.07.2012	08:43:00	52.01	5.62133	02
55978	823	26.07.2012	08:44:00	52.01	5.62138	02
55979	824	26.07.2012	08:45:00	52.01	5.62147	02
56131	976	26.07.2012	11:17:00	52.01	5.62278	02
56132	977	26.07.2012	11:18:00	52.0099	5.62273	02
56133	978	26.07.2012	11:19:00	52.0098	5.6227	02
56134	979	26.07.2012	11:20:00	52.0099	5.62267	02
56135	980	26.07.2012	11:21:00	52.0099	5.62263	02
56136	981	26.07.2012	11:22:00	52.0099	5.62259	02
56137	982	26.07.2012	11:23:00	52.01	5.62262	02
56138	983	26.07.2012	11:24:00	52.01	5.62262	02
56139	984	26.07.2012	11:25:00	52.01	5.62259	02
56140	985	26.07.2012	11:26:00	52.01	5.62255	02
56141	986	26.07.2012	11:27:00	52.01	5.62245	02
56142	987	26.07.2012	11:28:00	52.01	5.6224	02
56143	988	26.07.2012	11:29:00	52.0099	5.62281	02
56144	989	26.07.2012	11:30:00	52.0099	5.6228	02
56145	990	26.07.2012	11:31:00	52.0099	5.62283	02
56146	991	26.07.2012	11:32:00	52.0099	5.62286	02
56147	992	26.07.2012	11:33:00	52.0099	5.62283	02
5295	117	10.07.2012	07:59:00	52.01	5.62158	03
5296	118	10.07.2012	08:00:00	52.0101	5.62187	03
5297	119	10.07.2012	08:01:00	52.0101	5.6222	03
5298	120	10.07.2012	08:02:00	52.0102	5.62295	03
5299	121	10.07.2012	08:03:00	52.0102	5.62311	03
5300	122	10.07.2012	08:04:00	52.0102	5.62314	03
5301	123	10.07.2012	08:05:00	52.0102	5.62319	03
5302	124	10.07.2012	08:06:00	52.0102	5.62325	03
5303	125	10.07.2012	08:07:00	52.0103	5.62379	03
5304	126	10.07.2012	08:08:00	52.0103	5.62366	03
5305	127	10.07.2012	08:09:00	52.0103	5.62321	03
5306	128	10.07.2012	08:10:00	52.0104	5.62302	03
5307	129	10.07.2012	08:11:00	52.0104	5.62292	03
5308	130	10.07.2012	08:12:00	52.0104	5.62293	03
5309	131	10.07.2012	08:13:00	52.0104	5.62288	03
5310	132	10.07.2012	08:14:00	52.0104	5.62287	03
5311	133	10.07.2012	08:15:00	52.0104	5.62281	03
5534	356	10.07.2012	11:58:00	52.0101	5.62298	03
5535	357	10.07.2012	11:59:00	52.0101	5.62302	03
5536	358	10.07.2012	12:00:00	52.0101	5.62308	03
5537	359	10.07.2012	12:01:00	52.0101	5.62312	03
5538	360	10.07.2012	12:02:00	52.0101	5.62313	03
5539	361	10.07.2012	12:03:00	52.0102	5.62317	03
5540	362	10.07.2012	12:04:00	52.0102	5.62311	03
5541	363	10.07.2012	12:05:00	52.0102	5.62308	03
5542	364	10.07.2012	12:06:00	52.0102	5.62303	03
5543	365	10.07.2012	12:07:00	52.0102	5.62299	03
5544	366	10.07.2012	12:08:00	52.0102	5.62299	03
5545	367	10.07.2012	12:09:00	52.0102	5.62293	03
5546	368	10.07.2012	12:10:00	52.0102	5.62286	03
5547	369	10.07.2012	12:11:00	52.0102	5.62284	03
5548	370	10.07.2012	12:12:00	52.0102	5.62279	03
5549	371	10.07.2012	12:13:00	52.0102	5.6227	03
5550	372	10.07.2012	12:14:00	52.0102	5.62268	03
6001	823	11.07.2012	08:45:00	52.0104	5.62273	03
6002	824	11.07.2012	08:46:00	52.0102	5.62353	03
6003	825	11.07.2012	08:47:00	52.0102	5.62379	03
6004	826	11.07.2012	08:48:00	52.0103	5.62363	03
6005	827	11.07.2012	08:49:00	52.0102	5.62333	03
6006	828	11.07.2012	08:50:00	52.0101	5.6231	03
6007	829	11.07.2012	08:51:00	52.0101	5.62308	03
6008	830	11.07.2012	08:52:00	52.0101	5.62307	03
6009	831	11.07.2012	08:53:00	52.0101	5.62307	03
6010	832	11.07.2012	08:54:00	52.01	5.62308	03
6011	833	11.07.2012	08:55:00	52.0101	5.62312	03
6012	834	11.07.2012	08:56:00	52.0101	5.62313	03
6013	835	11.07.2012	08:57:00	52.0101	5.62314	03
6014	836	11.07.2012	08:58:00	52.0101	5.62309	03
6015	837	11.07.2012	08:59:00	52.0101	5.62305	03
6016	838	11.07.2012	09:00:00	52.0101	5.62301	03
6017	839	11.07.2012	09:01:00	52.0101	5.62291	03
6166	988	11.07.2012	11:30:00	52.0101	5.62243	03
6167	989	11.07.2012	11:31:00	52.01	5.62279	03
6168	990	11.07.2012	11:32:00	52.01	5.62287	03
6169	991	11.07.2012	11:33:00	52.01	5.62287	03
6170	992	11.07.2012	11:34:00	52.0101	5.6229	03
6171	993	11.07.2012	11:35:00	52.0101	5.62291	03
6172	994	11.07.2012	11:36:00	52.0101	5.62289	03
6173	995	11.07.2012	11:37:00	52.01	5.62292	03
6174	996	11.07.2012	11:38:00	52.01	5.62292	03
6175	997	11.07.2012	11:39:00	52.01	5.62295	03
6176	998	11.07.2012	11:40:00	52.01	5.62295	03
6177	999	11.07.2012	11:41:00	52.01	5.62296	03
6178	1000	11.07.2012	11:42:00	52.01	5.62296	03
6179	1001	11.07.2012	11:43:00	52.01	5.62294	03
6180	1002	11.07.2012	11:44:00	52.01	5.62294	03
6181	1003	11.07.2012	11:45:00	52.01	5.62294	03
6182	1004	11.07.2012	11:46:00	52.01	5.62294	03
6689	1511	12.07.2012	0.384722	52.0104	5.62183	03
6690	1512	12.07.2012	0.385417	52.0103	5.62134	03
6691	1513	12.07.2012	0.386111	52.0102	5.62106	03
6692	1514	12.07.2012	0.386806	52.0102	5.62102	03
6693	1515	12.07.2012	0.3875	52.0103	5.62106	03
6694	1516	12.07.2012	0.388194	52.0103	5.62114	03
6695	1517	12.07.2012	0.388889	52.0103	5.62153	03
6696	1518	12.07.2012	0.389583	52.0104	5.62181	03
6697	1519	12.07.2012	0.390278	52.0104	5.6219	03
6698	1520	12.07.2012	0.390972	52.0104	5.62191	03
6699	1521	12.07.2012	0.391667	52.0105	5.62196	03
6700	1522	12.07.2012	0.392361	52.0105	5.62207	03
6701	1523	12.07.2012	0.393056	52.0106	5.62212	03
6702	1524	12.07.2012	0.39375	52.0106	5.62225	03
6703	1525	12.07.2012	0.394444	52.0105	5.62231	03
6704	1526	12.07.2012	0.395139	52.0105	5.62229	03
6705	1527	12.07.2012	0.395833	52.0104	5.62221	03
7806	2628	13.07.2012	09:45:00	52.01	5.6223	03
7807	2629	13.07.2012	09:46:00	52.01	5.6223	03
7808	2630	13.07.2012	09:47:00	52.01	5.62234	03
7809	2631	13.07.2012	09:48:00	52.01	5.62238	03
7810	2632	13.07.2012	09:49:00	52.0099	5.62238	03
7811	2633	13.07.2012	09:50:00	52.0099	5.62236	03
7812	2634	13.07.2012	09:51:00	52.0099	5.62243	03
7813	2635	13.07.2012	09:52:00	52.0099	5.62251	03
7814	2636	13.07.2012	09:53:00	52.01	5.62254	03
7815	2637	13.07.2012	09:54:00	52.01	5.62256	03
7816	2638	13.07.2012	09:55:00	52.01	5.62261	03
7817	2639	13.07.2012	09:56:00	52.01	5.62252	03
7818	2640	13.07.2012	09:57:00	52.01	5.62248	03
7819	2641	13.07.2012	09:58:00	52.0099	5.62214	03
7820	2642	13.07.2012	09:59:00	52.0098	5.622	03
7821	2643	13.07.2012	10:00:00	52.0098	5.6219	03
7822	2644	13.07.2012	10:01:00	52.0098	5.62161	03
7872	2694	13.07.2012	10:51:00	52.0101	5.62262	03
7873	2695	13.07.2012	10:52:00	52.0101	5.62303	03
7874	2696	13.07.2012	10:53:00	52.0101	5.62309	03
7875	2697	13.07.2012	10:54:00	52.0101	5.62314	03
7876	2698	13.07.2012	10:55:00	52.0102	5.62313	03
7877	2699	13.07.2012	10:56:00	52.0102	5.62315	03
7878	2700	13.07.2012	10:57:00	52.0104	5.62316	03
7879	2701	13.07.2012	10:58:00	52.0106	5.62309	03
7880	2702	13.07.2012	10:59:00	52.0106	5.62311	03
7881	2703	13.07.2012	11:00:00	52.0106	5.62309	03
7882	2704	13.07.2012	11:01:00	52.0106	5.62311	03
7883	2705	13.07.2012	11:02:00	52.0104	5.62298	03
7884	2706	13.07.2012	11:03:00	52.0105	5.6225	03
7885	2707	13.07.2012	11:04:00	52.0106	5.6224	03
7886	2708	13.07.2012	11:05:00	52.0106	5.62218	03
7887	2709	13.07.2012	11:06:00	52.0105	5.62153	03
7888	2710	13.07.2012	11:07:00	52.0104	5.62045	03
30833	169	17.07.2012	0.374306	52.0101	5.6225	03
30834	170	17.07.2012	0.375	52.0101	5.62286	03
30835	171	17.07.2012	0.375694	52.0101	5.62308	03
30836	172	17.07.2012	0.376389	52.0101	5.62306	03
30837	173	17.07.2012	0.377083	52.0101	5.62295	03
30838	174	17.07.2012	0.377778	52.0101	5.62282	03
30839	175	17.07.2012	0.378472	52.01	5.62268	03
30840	176	17.07.2012	0.379167	52.0101	5.62208	03
30841	177	17.07.2012	0.379861	52.01	5.62121	03
30842	178	17.07.2012	0.380556	52.0099	5.62027	03
30843	179	17.07.2012	0.38125	52.0099	5.62014	03
30844	180	17.07.2012	0.381944	52.0099	5.61996	03
30845	181	17.07.2012	0.382639	52.0099	5.61993	03
30846	182	17.07.2012	0.383333	52.0099	5.61978	03
30847	183	17.07.2012	0.384028	52.0099	5.61968	03
30848	184	17.07.2012	0.384722	52.0099	5.61963	03
30849	185	17.07.2012	0.385417	52.0099	5.61978	03
31006	342	17.07.2012	0.494444	52.0101	5.62309	03
31007	343	17.07.2012	0.495139	52.0101	5.62303	03
31008	344	17.07.2012	0.495833	52.0101	5.62292	03
31009	345	17.07.2012	0.496528	52.0101	5.62281	03
31010	346	17.07.2012	0.497222	52.0101	5.62274	03
31011	347	17.07.2012	0.497917	52.0101	5.62268	03
31012	348	17.07.2012	0.498611	52.0101	5.62259	03
31013	349	17.07.2012	0.499306	52.0101	5.62253	03
31014	350	17.07.2012	0.5	52.0102	5.62252	03
31015	351	17.07.2012	0.500694	52.0102	5.62255	03
31016	352	17.07.2012	0.501389	52.0102	5.62261	03
31017	353	17.07.2012	0.502083	52.0102	5.62267	03
31018	354	17.07.2012	0.502778	52.0102	5.62267	03
31019	355	17.07.2012	0.503472	52.0102	5.62268	03
31020	356	17.07.2012	0.504167	52.0102	5.62267	03
31021	357	17.07.2012	0.504861	52.0102	5.6227	03
31022	358	17.07.2012	0.505556	52.0102	5.6227	03
31480	816	18.07.2012	08:46:00	52.0099	5.62002	03
31481	817	18.07.2012	08:47:00	52.0099	5.62013	03
31482	818	18.07.2012	08:48:00	52.0099	5.62023	03
31483	819	18.07.2012	08:49:00	52.0099	5.62036	03
31484	820	18.07.2012	08:50:00	52.0099	5.62045	03
31485	821	18.07.2012	08:51:00	52.0099	5.62052	03
31486	822	18.07.2012	08:52:00	52.01	5.6206	03
31487	823	18.07.2012	08:53:00	52.01	5.62123	03
31488	824	18.07.2012	08:54:00	52.01	5.62207	03
31489	825	18.07.2012	08:55:00	52.01	5.62255	03
31490	826	18.07.2012	08:56:00	52.01	5.62276	03
31491	827	18.07.2012	08:57:00	52.01	5.62282	03
31492	828	18.07.2012	08:58:00	52.01	5.62285	03
31493	829	18.07.2012	08:59:00	52.01	5.62277	03
31494	830	18.07.2012	09:00:00	52.01	5.6227	03
31495	831	18.07.2012	09:01:00	52.01	5.62252	03
31496	832	18.07.2012	09:02:00	52.01	5.6222	03
31627	963	18.07.2012	11:13:00	52.0105	5.62232	03
31628	964	18.07.2012	11:14:00	52.0105	5.62234	03
31629	965	18.07.2012	11:15:00	52.0105	5.62239	03
31630	966	18.07.2012	11:16:00	52.0105	5.62241	03
31631	967	18.07.2012	11:17:00	52.0106	5.62244	03
31632	968	18.07.2012	11:18:00	52.0105	5.62251	03
31633	969	18.07.2012	11:19:00	52.0105	5.62252	03
31634	970	18.07.2012	11:20:00	52.0103	5.6234	03
31635	971	18.07.2012	11:21:00	52.0103	5.62381	03
31636	972	18.07.2012	11:22:00	52.0102	5.62379	03
31637	973	18.07.2012	11:23:00	52.0102	5.62381	03
31638	974	18.07.2012	11:24:00	52.0102	5.62379	03
31639	975	18.07.2012	11:25:00	52.0102	5.62381	03
31640	976	18.07.2012	11:26:00	52.0103	5.62371	03
31641	977	18.07.2012	11:27:00	52.0104	5.62333	03
31642	978	18.07.2012	11:28:00	52.0105	5.62331	03
31643	979	18.07.2012	11:29:00	52.0106	5.62328	03
32124	1460	19.07.2012	08:30:00	52.0103	5.62122	03
32125	1461	19.07.2012	08:31:00	52.0103	5.6213	03
32126	1462	19.07.2012	08:32:00	52.0103	5.62137	03
32127	1463	19.07.2012	08:33:00	52.0103	5.62142	03
32128	1464	19.07.2012	08:34:00	52.0103	5.62148	03
32129	1465	19.07.2012	08:35:00	52.0104	5.62146	03
32130	1466	19.07.2012	08:36:00	52.0104	5.62141	03
32131	1467	19.07.2012	08:37:00	52.0103	5.62137	03
32132	1468	19.07.2012	08:38:00	52.0103	5.62134	03
32133	1469	19.07.2012	08:39:00	52.0102	5.62129	03
32134	1470	19.07.2012	08:40:00	52.0102	5.62108	03
32135	1471	19.07.2012	08:41:00	52.0102	5.62099	03
32136	1472	19.07.2012	08:42:00	52.0103	5.62094	03
32137	1473	19.07.2012	08:43:00	52.0102	5.62088	03
32138	1474	19.07.2012	08:44:00	52.0103	5.62088	03
32139	1475	19.07.2012	08:45:00	52.0103	5.62091	03
32140	1476	19.07.2012	08:46:00	52.0103	5.62094	03
32272	1608	19.07.2012	10:58:00	52.0101	5.62318	03
32273	1609	19.07.2012	10:59:00	52.0101	5.62322	03
32274	1610	19.07.2012	11:00:00	52.0101	5.62325	03
32275	1611	19.07.2012	11:01:00	52.0102	5.62332	03
32276	1612	19.07.2012	11:02:00	52.0102	5.62325	03
32277	1613	19.07.2012	11:03:00	52.0104	5.6232	03
32278	1614	19.07.2012	11:04:00	52.0104	5.62317	03
32279	1615	19.07.2012	11:05:00	52.0105	5.62316	03
32280	1616	19.07.2012	11:06:00	52.0105	5.62316	03
32281	1617	19.07.2012	11:07:00	52.0106	5.6231	03
32282	1618	19.07.2012	11:08:00	52.0106	5.62321	03
32283	1619	19.07.2012	11:09:00	52.0106	5.62306	03
32284	1620	19.07.2012	11:10:00	52.0106	5.62293	03
32285	1621	19.07.2012	11:11:00	52.0106	5.6229	03
32286	1622	19.07.2012	11:12:00	52.0106	5.6228	03
32287	1623	19.07.2012	11:13:00	52.0106	5.62273	03
32288	1624	19.07.2012	11:14:00	52.0106	5.62264	03
48884	254	24.07.2012	10:24:00	52.0102	5.62228	03
48885	255	24.07.2012	10:25:00	52.0102	5.62239	03
48886	256	24.07.2012	10:26:00	52.0103	5.62261	03
48887	257	24.07.2012	10:27:00	52.0103	5.62268	03
48888	258	24.07.2012	10:28:00	52.0103	5.62282	03
48889	259	24.07.2012	10:29:00	52.0103	5.62339	03
48890	260	24.07.2012	10:30:00	52.0103	5.62386	03
48891	261	24.07.2012	10:31:00	52.0102	5.62373	03
48892	262	24.07.2012	10:32:00	52.0104	5.62334	03
48893	263	24.07.2012	10:33:00	52.0104	5.62333	03
48894	264	24.07.2012	10:34:00	52.0104	5.62331	03
48895	265	24.07.2012	10:35:00	52.0104	5.62333	03
48896	266	24.07.2012	10:36:00	52.0104	5.6233	03
48897	267	24.07.2012	10:37:00	52.0104	5.62302	03
48898	268	24.07.2012	10:38:00	52.0105	5.62252	03
48899	269	24.07.2012	10:39:00	52.0104	5.62244	03
48900	270	24.07.2012	10:40:00	52.0104	5.62223	03
49027	397	24.07.2012	12:47:00	52.01	5.62328	03
49028	398	24.07.2012	12:48:00	52.0103	5.62362	03
49029	399	24.07.2012	12:49:00	52.0103	5.62378	03
49030	400	24.07.2012	12:50:00	52.0102	5.62375	03
49031	401	24.07.2012	12:51:00	52.0102	5.62361	03
49032	402	24.07.2012	12:52:00	52.0102	5.6232	03
49033	403	24.07.2012	12:53:00	52.0102	5.62314	03
49034	404	24.07.2012	12:54:00	52.0102	5.6231	03
49035	405	24.07.2012	12:55:00	52.0102	5.62308	03
49036	406	24.07.2012	12:56:00	52.0101	5.62294	03
49037	407	24.07.2012	12:57:00	52.0101	5.6228	03
49038	408	24.07.2012	12:58:00	52.0101	5.62269	03
49039	409	24.07.2012	12:59:00	52.0101	5.62262	03
49040	410	24.07.2012	13:00:00	52.0101	5.62246	03
49041	411	24.07.2012	13:01:00	52.0101	5.62243	03
49042	412	24.07.2012	13:02:00	52.0101	5.62227	03
49043	413	24.07.2012	13:03:00	52.0101	5.62222	03
56711	234	25.07.2012	0.4125	52.0097	5.62115	03
56712	235	25.07.2012	0.413194	52.0097	5.62113	03
56713	236	25.07.2012	0.413889	52.0097	5.62114	03
56714	237	25.07.2012	0.414583	52.0097	5.62115	03
56715	238	25.07.2012	0.415278	52.0097	5.62118	03
56716	239	25.07.2012	0.415972	52.0097	5.62115	03
56717	240	25.07.2012	0.416667	52.0097	5.62116	03
56718	241	25.07.2012	0.417361	52.0097	5.62119	03
56719	242	25.07.2012	0.418056	52.0097	5.62116	03
56720	243	25.07.2012	0.41875	52.0097	5.62118	03
56721	244	25.07.2012	0.419444	52.0097	5.62118	03
56722	245	25.07.2012	0.420139	52.0097	5.62118	03
56723	246	25.07.2012	0.420833	52.0097	5.62116	03
56724	247	25.07.2012	0.421528	52.0097	5.62118	03
56725	248	25.07.2012	0.422222	52.0097	5.62118	03
56726	249	25.07.2012	0.422917	52.0097	5.62116	03
56727	250	25.07.2012	0.423611	52.0097	5.62119	03
56890	413	25.07.2012	0.536806	52.0106	5.62326	03
56891	414	25.07.2012	0.5375	52.0105	5.62325	03
56892	415	25.07.2012	0.538194	52.0104	5.62327	03
56893	416	25.07.2012	0.538889	52.0104	5.62328	03
56894	417	25.07.2012	0.539583	52.0103	5.62328	03
56895	418	25.07.2012	0.540278	52.0103	5.62324	03
56896	419	25.07.2012	0.540972	52.0103	5.6232	03
56897	420	25.07.2012	0.541667	52.0103	5.62316	03
56898	421	25.07.2012	0.542361	52.0103	5.62314	03
56899	422	25.07.2012	0.543056	52.0103	5.6231	03
56900	423	25.07.2012	0.54375	52.0103	5.62307	03
56901	424	25.07.2012	0.544444	52.0103	5.62305	03
56902	425	25.07.2012	0.545139	52.0103	5.62299	03
56903	426	25.07.2012	0.545833	52.0103	5.62298	03
56904	427	25.07.2012	0.546528	52.0103	5.62295	03
56905	428	25.07.2012	0.547222	52.0103	5.62291	03
56906	429	25.07.2012	0.547917	52.0103	5.62288	03
57314	837	26.07.2012	08:57:00	52.0102	5.62058	03
57315	838	26.07.2012	08:58:00	52.0102	5.62049	03
57316	839	26.07.2012	08:59:00	52.0101	5.62043	03
57317	840	26.07.2012	09:00:00	52.0101	5.62041	03
57318	841	26.07.2012	09:01:00	52.0101	5.62032	03
57319	842	26.07.2012	09:02:00	52.0101	5.62013	03
57320	843	26.07.2012	09:03:00	52.0101	5.62002	03
57321	844	26.07.2012	09:04:00	52.01	5.62002	03
57322	845	26.07.2012	09:05:00	52.01	5.61992	03
57323	846	26.07.2012	09:06:00	52.01	5.6199	03
57324	847	26.07.2012	09:07:00	52.01	5.61987	03
57325	848	26.07.2012	09:08:00	52.01	5.61979	03
57326	849	26.07.2012	09:09:00	52.01	5.61976	03
57327	850	26.07.2012	09:10:00	52.01	5.61974	03
57328	851	26.07.2012	09:11:00	52.01	5.61986	03
57329	852	26.07.2012	09:12:00	52.01	5.61997	03
57330	853	26.07.2012	09:13:00	52.01	5.62006	03
57577	1100	26.07.2012	13:20:00	52.0101	5.62015	03
57578	1101	26.07.2012	13:21:00	52.0101	5.62009	03
57579	1102	26.07.2012	13:22:00	52.0101	5.62001	03
57580	1103	26.07.2012	13:23:00	52.0102	5.61992	03
57581	1104	26.07.2012	13:24:00	52.0103	5.61996	03
57582	1105	26.07.2012	13:25:00	52.0103	5.61997	03
57583	1106	26.07.2012	13:26:00	52.0104	5.62059	03
57584	1107	26.07.2012	13:27:00	52.0105	5.62163	03
57585	1108	26.07.2012	13:28:00	52.0105	5.62253	03
57586	1109	26.07.2012	13:29:00	52.0104	5.62325	03
57587	1110	26.07.2012	13:30:00	52.0104	5.62327	03
57588	1111	26.07.2012	13:31:00	52.0104	5.62327	03
57589	1112	26.07.2012	13:32:00	52.0104	5.62324	03
57590	1113	26.07.2012	13:33:00	52.0104	5.62325	03
57591	1114	26.07.2012	13:34:00	52.0104	5.62319	03
57592	1115	26.07.2012	13:35:00	52.0104	5.62321	03
57593	1116	26.07.2012	13:36:00	52.0103	5.62321	03
8284	79	10.07.2012	07:22:00	52.01	5.62077	04
8285	80	10.07.2012	07:23:00	52.0101	5.62088	04
8286	81	10.07.2012	07:24:00	52.0101	5.62094	04
8287	82	10.07.2012	07:25:00	52.0102	5.62124	04
8288	83	10.07.2012	07:26:00	52.0102	5.62154	04
8289	84	10.07.2012	07:27:00	52.0102	5.62181	04
8290	85	10.07.2012	07:28:00	52.0102	5.62202	04
8291	86	10.07.2012	07:29:00	52.0102	5.62208	04
8292	87	10.07.2012	07:30:00	52.0102	5.62227	04
8293	88	10.07.2012	07:31:00	52.0103	5.62226	04
8294	89	10.07.2012	07:32:00	52.0103	5.62213	04
8295	90	10.07.2012	07:33:00	52.0103	5.62198	04
8296	91	10.07.2012	07:34:00	52.0101	5.62092	04
8297	92	10.07.2012	07:35:00	52.0099	5.61976	04
8298	93	10.07.2012	07:36:00	52.0099	5.6197	04
8299	94	10.07.2012	07:37:00	52.0099	5.61965	04
8300	95	10.07.2012	07:38:00	52.0099	5.61958	04
8519	314	10.07.2012	11:17:00	52.0103	5.62313	04
8520	315	10.07.2012	11:18:00	52.01	5.62338	04
8521	316	10.07.2012	11:19:00	52.01	5.62338	04
8522	317	10.07.2012	11:20:00	52.01	5.62338	04
8523	318	10.07.2012	11:21:00	52.01	5.62326	04
8524	319	10.07.2012	11:22:00	52.01	5.62305	04
8525	320	10.07.2012	11:23:00	52.0099	5.62299	04
8526	321	10.07.2012	11:24:00	52.0099	5.62287	04
8527	322	10.07.2012	11:25:00	52.0099	5.62268	04
8528	323	10.07.2012	11:26:00	52.0099	5.62246	04
8529	324	10.07.2012	11:27:00	52.0098	5.62171	04
8530	325	10.07.2012	11:28:00	52.0098	5.62072	04
8531	326	10.07.2012	11:29:00	52.0097	5.61974	04
8532	327	10.07.2012	11:30:00	52.0096	5.61954	04
8533	328	10.07.2012	11:31:00	52.0096	5.61941	04
8534	329	10.07.2012	11:32:00	52.0096	5.61934	04
8535	330	10.07.2012	11:33:00	52.0097	5.61952	04
9066	861	11.07.2012	09:24:00	52.0102	5.61971	04
9067	862	11.07.2012	09:25:00	52.0102	5.61968	04
9068	863	11.07.2012	09:26:00	52.0101	5.61961	04
9069	864	11.07.2012	09:27:00	52.0101	5.61955	04
9070	865	11.07.2012	09:28:00	52.0101	5.61953	04
9071	866	11.07.2012	09:29:00	52.0101	5.61948	04
9072	867	11.07.2012	09:30:00	52.01	5.61955	04
9073	868	11.07.2012	09:31:00	52.01	5.61956	04
9074	869	11.07.2012	09:32:00	52.01	5.61944	04
9075	870	11.07.2012	09:33:00	52.01	5.61938	04
9076	871	11.07.2012	09:34:00	52.01	5.61933	04
9077	872	11.07.2012	09:35:00	52.01	5.61928	04
9078	873	11.07.2012	09:36:00	52.01	5.61924	04
9079	874	11.07.2012	09:37:00	52.0101	5.61924	04
9080	875	11.07.2012	09:38:00	52.0101	5.61924	04
9081	876	11.07.2012	09:39:00	52.0101	5.61921	04
9082	877	11.07.2012	09:40:00	52.0102	5.61916	04
9173	968	11.07.2012	11:11:00	52.0102	5.62106	04
9174	969	11.07.2012	11:12:00	52.0101	5.62109	04
9175	970	11.07.2012	11:13:00	52.0101	5.62104	04
9176	971	11.07.2012	11:14:00	52.0101	5.62101	04
9177	972	11.07.2012	11:15:00	52.01	5.62091	04
9178	973	11.07.2012	11:16:00	52.0101	5.62085	04
9179	974	11.07.2012	11:17:00	52.0101	5.6207	04
9180	975	11.07.2012	11:18:00	52.0101	5.62055	04
9181	976	11.07.2012	11:19:00	52.01	5.62029	04
9182	977	11.07.2012	11:20:00	52.01	5.62023	04
9183	978	11.07.2012	11:21:00	52.01	5.62014	04
9184	979	11.07.2012	11:22:00	52.0099	5.62006	04
9185	980	11.07.2012	11:23:00	52.0099	5.62003	04
9186	981	11.07.2012	11:24:00	52.0099	5.61994	04
9187	982	11.07.2012	11:25:00	52.0099	5.61989	04
9188	983	11.07.2012	11:26:00	52.0099	5.61978	04
9609	1404	12.07.2012	0.310417	52.0105	5.62498	04
9610	1405	12.07.2012	0.311111	52.0105	5.62497	04
9611	1406	12.07.2012	0.311806	52.0104	5.62492	04
9612	1407	12.07.2012	0.3125	52.0103	5.62436	04
9613	1408	12.07.2012	0.313194	52.0101	5.62384	04
9614	1409	12.07.2012	0.313889	52.0101	5.62473	04
9615	1410	12.07.2012	0.314583	52.0104	5.62554	04
9616	1411	12.07.2012	0.315278	52.0105	5.62561	04
9617	1412	12.07.2012	0.315972	52.0105	5.62566	04
9618	1413	12.07.2012	0.316667	52.0105	5.62573	04
9619	1414	12.07.2012	0.317361	52.0105	5.62576	04
9620	1415	12.07.2012	0.318056	52.0105	5.62576	04
9621	1416	12.07.2012	0.31875	52.0104	5.62578	04
9622	1417	12.07.2012	0.319444	52.0104	5.62583	04
9623	1418	12.07.2012	0.320139	52.0103	5.62583	04
9624	1419	12.07.2012	0.320833	52.0103	5.62535	04
9625	1420	12.07.2012	0.321528	52.0101	5.62427	04
9914	1709	12.07.2012	0.522222	52.0104	5.62007	04
9915	1710	12.07.2012	0.522917	52.0104	5.62011	04
9916	1711	12.07.2012	0.523611	52.0103	5.62011	04
9917	1712	12.07.2012	0.524306	52.0103	5.62005	04
9918	1713	12.07.2012	0.525	52.0103	5.62001	04
9919	1714	12.07.2012	0.525694	52.0103	5.61996	04
9920	1715	12.07.2012	0.526389	52.0103	5.61993	04
9921	1716	12.07.2012	0.527083	52.0103	5.6199	04
9922	1717	12.07.2012	0.527778	52.0103	5.61986	04
9923	1718	12.07.2012	0.528472	52.0103	5.61983	04
9924	1719	12.07.2012	0.529167	52.0103	5.61981	04
9925	1720	12.07.2012	0.529861	52.0103	5.61978	04
9926	1721	12.07.2012	0.530556	52.0103	5.61975	04
9927	1722	12.07.2012	0.53125	52.0103	5.61967	04
9928	1723	12.07.2012	0.531944	52.0103	5.61964	04
9929	1724	12.07.2012	0.532639	52.0103	5.61964	04
9930	1725	12.07.2012	0.533333	52.0103	5.61959	04
10260	2055	13.07.2012	07:18:00	52.0104	5.62473	04
10261	2056	13.07.2012	07:19:00	52.0103	5.62439	04
10262	2057	13.07.2012	07:20:00	52.0102	5.62377	04
10263	2058	13.07.2012	07:21:00	52.0101	5.6245	04
10264	2059	13.07.2012	07:22:00	52.0103	5.62531	04
10265	2060	13.07.2012	07:23:00	52.0105	5.62568	04
10266	2061	13.07.2012	07:24:00	52.0105	5.62573	04
10267	2062	13.07.2012	07:25:00	52.0105	5.62574	04
10268	2063	13.07.2012	07:26:00	52.0105	5.62576	04
10269	2064	13.07.2012	07:27:00	52.0105	5.62577	04
10270	2065	13.07.2012	07:28:00	52.0105	5.62578	04
10271	2066	13.07.2012	07:29:00	52.0104	5.62578	04
10272	2067	13.07.2012	07:30:00	52.0104	5.62582	04
10273	2068	13.07.2012	07:31:00	52.0104	5.62582	04
10274	2069	13.07.2012	07:32:00	52.0104	5.62583	04
10275	2070	13.07.2012	07:33:00	52.0101	5.6253	04
10276	2071	13.07.2012	07:34:00	52.0101	5.62483	04
32861	215	17.07.2012	0.406944	52.01	5.62063	04
32862	216	17.07.2012	0.407639	52.01	5.62074	04
32863	217	17.07.2012	0.408333	52.01	5.62088	04
32864	218	17.07.2012	0.409028	52.01	5.62097	04
32865	219	17.07.2012	0.409722	52.01	5.62108	04
32866	220	17.07.2012	0.410417	52.01	5.62124	04
32867	221	17.07.2012	0.411111	52.0101	5.62136	04
32868	222	17.07.2012	0.411806	52.0101	5.62145	04
32869	223	17.07.2012	0.4125	52.0101	5.62158	04
32870	224	17.07.2012	0.413194	52.0101	5.62167	04
32871	225	17.07.2012	0.413889	52.0101	5.62174	04
32872	226	17.07.2012	0.414583	52.0101	5.62188	04
32873	227	17.07.2012	0.415278	52.0101	5.62194	04
32874	228	17.07.2012	0.415972	52.0101	5.62198	04
32875	229	17.07.2012	0.416667	52.0101	5.6219	04
32876	230	17.07.2012	0.417361	52.0101	5.62155	04
32877	231	17.07.2012	0.418056	52.01	5.62136	04
32936	290	17.07.2012	0.459028	52.0102	5.62252	04
32937	291	17.07.2012	0.459722	52.0102	5.62275	04
32938	292	17.07.2012	0.460417	52.0102	5.6229	04
32939	293	17.07.2012	0.461111	52.0102	5.62297	04
32940	294	17.07.2012	0.461806	52.0102	5.6231	04
32941	295	17.07.2012	0.4625	52.0102	5.62327	04
32942	296	17.07.2012	0.463194	52.0103	5.62381	04
32943	297	17.07.2012	0.463889	52.0102	5.62366	04
32944	298	17.07.2012	0.464583	52.0105	5.62327	04
32945	299	17.07.2012	0.465278	52.0105	5.62319	04
32946	300	17.07.2012	0.465972	52.0105	5.62305	04
32947	301	17.07.2012	0.466667	52.0105	5.62278	04
32948	302	17.07.2012	0.467361	52.0104	5.62263	04
32949	303	17.07.2012	0.468056	52.0104	5.62256	04
32950	304	17.07.2012	0.46875	52.0104	5.62239	04
32951	305	17.07.2012	0.469444	52.0104	5.62206	04
32952	306	17.07.2012	0.470139	52.0105	5.62193	04
33527	881	18.07.2012	09:52:00	52.0097	5.61948	04
33528	882	18.07.2012	09:53:00	52.0097	5.6195	04
33529	883	18.07.2012	09:54:00	52.0097	5.61948	04
33530	884	18.07.2012	09:55:00	52.0097	5.61948	04
33531	885	18.07.2012	09:56:00	52.0097	5.61948	04
33532	886	18.07.2012	09:57:00	52.0097	5.6195	04
33533	887	18.07.2012	09:58:00	52.0097	5.61948	04
33534	888	18.07.2012	09:59:00	52.0097	5.61948	04
33535	889	18.07.2012	10:00:00	52.0097	5.61948	04
33536	890	18.07.2012	10:01:00	52.0097	5.61948	04
33537	891	18.07.2012	10:02:00	52.0097	5.61951	04
33538	892	18.07.2012	10:03:00	52.0097	5.61948	04
33539	893	18.07.2012	10:04:00	52.0097	5.61948	04
33540	894	18.07.2012	10:05:00	52.0097	5.6196	04
33541	895	18.07.2012	10:06:00	52.0099	5.62036	04
33542	896	18.07.2012	10:07:00	52.01	5.62138	04
33543	897	18.07.2012	10:08:00	52.0101	5.62242	04
33698	1052	18.07.2012	12:43:00	52.0103	5.62072	04
33699	1053	18.07.2012	12:44:00	52.0103	5.62117	04
33700	1054	18.07.2012	12:45:00	52.0104	5.62133	04
33701	1055	18.07.2012	12:46:00	52.0104	5.62148	04
33702	1056	18.07.2012	12:47:00	52.0105	5.62169	04
33703	1057	18.07.2012	12:48:00	52.0105	5.62184	04
33704	1058	18.07.2012	12:49:00	52.0105	5.62195	04
33705	1059	18.07.2012	12:50:00	52.0105	5.62208	04
33706	1060	18.07.2012	12:51:00	52.0105	5.62211	04
33707	1061	18.07.2012	12:52:00	52.0105	5.62211	04
33708	1062	18.07.2012	12:53:00	52.0105	5.62203	04
33709	1063	18.07.2012	12:54:00	52.0105	5.62197	04
33710	1064	18.07.2012	12:55:00	52.0105	5.62178	04
33711	1065	18.07.2012	12:56:00	52.0105	5.62168	04
33712	1066	18.07.2012	12:57:00	52.0105	5.62161	04
33713	1067	18.07.2012	12:58:00	52.0105	5.6216	04
33714	1068	18.07.2012	12:59:00	52.0105	5.62153	04
34122	1476	19.07.2012	08:48:00	52.01	5.61943	04
34123	1477	19.07.2012	08:49:00	52.0101	5.61951	04
34124	1478	19.07.2012	08:50:00	52.0102	5.61955	04
34125	1479	19.07.2012	08:51:00	52.0102	5.61958	04
34126	1480	19.07.2012	08:52:00	52.0102	5.61969	04
34127	1481	19.07.2012	08:53:00	52.0103	5.61972	04
34128	1482	19.07.2012	08:54:00	52.0102	5.61977	04
34129	1483	19.07.2012	08:55:00	52.0102	5.61979	04
34130	1484	19.07.2012	08:56:00	52.0102	5.61976	04
34131	1485	19.07.2012	08:57:00	52.0102	5.61973	04
34132	1486	19.07.2012	08:58:00	52.0102	5.61962	04
34133	1487	19.07.2012	08:59:00	52.0101	5.61946	04
34134	1488	19.07.2012	09:00:00	52.0101	5.61941	04
34135	1489	19.07.2012	09:01:00	52.0101	5.61936	04
34136	1490	19.07.2012	09:02:00	52.01	5.61937	04
34137	1491	19.07.2012	09:03:00	52.01	5.61938	04
34138	1492	19.07.2012	09:04:00	52.01	5.61935	04
34409	1763	19.07.2012	13:35:00	52.0105	5.62206	04
34410	1764	19.07.2012	13:36:00	52.0105	5.62203	04
34411	1765	19.07.2012	13:37:00	52.0106	5.62195	04
34412	1766	19.07.2012	13:38:00	52.0106	5.6219	04
34413	1767	19.07.2012	13:39:00	52.0106	5.6218	04
34414	1768	19.07.2012	13:40:00	52.0106	5.62173	04
34415	1769	19.07.2012	13:41:00	52.0105	5.62167	04
34416	1770	19.07.2012	13:42:00	52.0105	5.62162	04
34417	1771	19.07.2012	13:43:00	52.0105	5.6215	04
34418	1772	19.07.2012	13:44:00	52.0105	5.62143	04
34419	1773	19.07.2012	13:45:00	52.0105	5.62137	04
34420	1774	19.07.2012	13:46:00	52.0104	5.62163	04
34421	1775	19.07.2012	13:47:00	52.0104	5.62167	04
34422	1776	19.07.2012	13:48:00	52.0103	5.6217	04
34423	1777	19.07.2012	13:49:00	52.0104	5.62176	04
34424	1778	19.07.2012	13:50:00	52.0104	5.62192	04
34425	1779	19.07.2012	13:51:00	52.0104	5.62197	04
49503	223	24.07.2012	09:53:00	52.0102	5.62351	04
49504	224	24.07.2012	09:54:00	52.0102	5.62383	04
49505	225	24.07.2012	09:55:00	52.0103	5.62343	04
49506	226	24.07.2012	09:56:00	52.0104	5.62331	04
49507	227	24.07.2012	09:57:00	52.0104	5.6233	04
49508	228	24.07.2012	09:58:00	52.0104	5.62334	04
49509	229	24.07.2012	09:59:00	52.0104	5.62331	04
49510	230	24.07.2012	10:00:00	52.0104	5.62331	04
49511	231	24.07.2012	10:01:00	52.0104	5.62331	04
49512	232	24.07.2012	10:02:00	52.0104	5.6233	04
49513	233	24.07.2012	10:03:00	52.0104	5.62329	04
49514	234	24.07.2012	10:04:00	52.0104	5.62327	04
49515	235	24.07.2012	10:05:00	52.0104	5.6233	04
49516	236	24.07.2012	10:06:00	52.0104	5.62336	04
49517	237	24.07.2012	10:07:00	52.0104	5.6233	04
49518	238	24.07.2012	10:08:00	52.0104	5.6233	04
49519	239	24.07.2012	10:09:00	52.0104	5.62333	04
49569	289	24.07.2012	10:59:00	52.0103	5.62295	04
49570	290	24.07.2012	11:00:00	52.0103	5.62304	04
49571	291	24.07.2012	11:01:00	52.0103	5.62296	04
49572	292	24.07.2012	11:02:00	52.0103	5.62283	04
49573	293	24.07.2012	11:03:00	52.0104	5.6225	04
49574	294	24.07.2012	11:04:00	52.0105	5.62235	04
49575	295	24.07.2012	11:05:00	52.0105	5.62233	04
49576	296	24.07.2012	11:06:00	52.0105	5.62226	04
49577	297	24.07.2012	11:07:00	52.0105	5.62201	04
49578	298	24.07.2012	11:08:00	52.0105	5.6219	04
49579	299	24.07.2012	11:09:00	52.0105	5.62183	04
49580	300	24.07.2012	11:10:00	52.0105	5.62173	04
49581	301	24.07.2012	11:11:00	52.0105	5.62155	04
49582	302	24.07.2012	11:12:00	52.0105	5.62155	04
49583	303	24.07.2012	11:13:00	52.0104	5.62159	04
49584	304	24.07.2012	11:14:00	52.0104	5.62149	04
49585	305	24.07.2012	11:15:00	52.0104	5.62149	04
58010	210	25.07.2012	0.396528	52.0098	5.62214	04
58011	211	25.07.2012	0.397222	52.0098	5.62226	04
58012	212	25.07.2012	0.397917	52.01	5.62277	04
58013	213	25.07.2012	0.398611	52.0104	5.62302	04
58014	214	25.07.2012	0.399306	52.0106	5.62238	04
58015	215	25.07.2012	0.4	52.0106	5.62231	04
58016	216	25.07.2012	0.400694	52.0106	5.62228	04
58017	217	25.07.2012	0.401389	52.0106	5.62224	04
58018	218	25.07.2012	0.402083	52.0105	5.62174	04
58019	219	25.07.2012	0.402778	52.0104	5.62069	04
58020	220	25.07.2012	0.403472	52.0103	5.61954	04
58021	221	25.07.2012	0.404167	52.0103	5.61935	04
58022	222	25.07.2012	0.404861	52.0103	5.61935	04
58023	223	25.07.2012	0.405556	52.0103	5.61933	04
58024	224	25.07.2012	0.40625	52.0102	5.61942	04
58025	225	25.07.2012	0.406944	52.0102	5.61946	04
58026	226	25.07.2012	0.407639	52.0102	5.6196	04
58178	378	25.07.2012	0.513194	52.0104	5.62333	04
58179	379	25.07.2012	0.513889	52.0104	5.62334	04
58180	380	25.07.2012	0.514583	52.0104	5.62334	04
58181	381	25.07.2012	0.515278	52.0104	5.62333	04
58182	382	25.07.2012	0.515972	52.0104	5.62333	04
58183	383	25.07.2012	0.516667	52.0104	5.62332	04
58184	384	25.07.2012	0.517361	52.0104	5.62333	04
58185	385	25.07.2012	0.518056	52.0104	5.62333	04
58186	386	25.07.2012	0.51875	52.0104	5.62333	04
58187	387	25.07.2012	0.519444	52.0104	5.62334	04
58188	388	25.07.2012	0.520139	52.0104	5.62334	04
58189	389	25.07.2012	0.520833	52.0104	5.62333	04
58190	390	25.07.2012	0.521528	52.0104	5.62334	04
58191	391	25.07.2012	0.522222	52.0104	5.62332	04
58192	392	25.07.2012	0.522917	52.0104	5.62332	04
58193	393	25.07.2012	0.523611	52.0104	5.62332	04
58194	394	25.07.2012	0.524306	52.0104	5.62333	04
58585	785	26.07.2012	08:06:00	52.0103	5.62144	04
58586	786	26.07.2012	08:07:00	52.0103	5.62151	04
58587	787	26.07.2012	08:08:00	52.0103	5.62166	04
58588	788	26.07.2012	08:09:00	52.0103	5.62183	04
58589	789	26.07.2012	08:10:00	52.0103	5.62191	04
58590	790	26.07.2012	08:11:00	52.0103	5.62201	04
58591	791	26.07.2012	08:12:00	52.0103	5.62209	04
58592	792	26.07.2012	08:13:00	52.0103	5.62215	04
58593	793	26.07.2012	08:14:00	52.0103	5.62221	04
58594	794	26.07.2012	08:15:00	52.0103	5.62256	04
58595	795	26.07.2012	08:16:00	52.0103	5.62266	04
58596	796	26.07.2012	08:17:00	52.0104	5.62288	04
58597	797	26.07.2012	08:18:00	52.0103	5.62376	04
58598	798	26.07.2012	08:19:00	52.0103	5.62376	04
58599	799	26.07.2012	08:20:00	52.0103	5.62351	04
58600	800	26.07.2012	08:21:00	52.0104	5.62317	04
58601	801	26.07.2012	08:22:00	52.0105	5.62291	04
58882	1082	26.07.2012	13:03:00	52.0105	5.62165	04
58883	1083	26.07.2012	13:04:00	52.0104	5.62178	04
58884	1084	26.07.2012	13:05:00	52.0105	5.62183	04
58885	1085	26.07.2012	13:06:00	52.0105	5.62193	04
58886	1086	26.07.2012	13:07:00	52.0105	5.62199	04
58887	1087	26.07.2012	13:08:00	52.0104	5.62216	04
58888	1088	26.07.2012	13:09:00	52.0104	5.62219	04
58889	1089	26.07.2012	13:10:00	52.0105	5.62227	04
58890	1090	26.07.2012	13:11:00	52.0105	5.62233	04
58891	1091	26.07.2012	13:12:00	52.0105	5.62241	04
58892	1092	26.07.2012	13:13:00	52.0106	5.62245	04
58893	1093	26.07.2012	13:14:00	52.0107	5.62251	04
58894	1094	26.07.2012	13:15:00	52.0107	5.62255	04
58895	1095	26.07.2012	13:16:00	52.0106	5.62263	04
58896	1096	26.07.2012	13:17:00	52.0105	5.62328	04
58897	1097	26.07.2012	13:18:00	52.0105	5.62329	04
58898	1098	26.07.2012	13:19:00	52.0103	5.62378	04
11235	224	10.07.2012	09:52:00	52.0102	5.61926	05
11236	225	10.07.2012	09:53:00	52.0102	5.61973	05
11237	226	10.07.2012	09:54:00	52.0102	5.62018	05
11238	227	10.07.2012	09:55:00	52.0102	5.62028	05
11239	228	10.07.2012	09:56:00	52.0103	5.62044	05
11240	229	10.07.2012	09:57:00	52.0103	5.62046	05
11241	230	10.07.2012	09:58:00	52.0103	5.62043	05
11242	231	10.07.2012	09:59:00	52.0103	5.62033	05
11243	232	10.07.2012	10:00:00	52.0103	5.62012	05
11244	233	10.07.2012	10:01:00	52.0103	5.62006	05
11245	234	10.07.2012	10:02:00	52.0103	5.61984	05
11246	235	10.07.2012	10:03:00	52.0104	5.61991	05
11247	236	10.07.2012	10:04:00	52.0104	5.61989	05
11248	237	10.07.2012	10:05:00	52.0104	5.61986	05
11249	238	10.07.2012	10:06:00	52.0103	5.61972	05
11250	239	10.07.2012	10:07:00	52.0103	5.61969	05
11251	240	10.07.2012	10:08:00	52.0103	5.61965	05
11346	335	10.07.2012	11:43:00	52.0099	5.62282	05
11347	336	10.07.2012	11:44:00	52.0099	5.62291	05
11348	337	10.07.2012	11:45:00	52.0099	5.62295	05
11349	338	10.07.2012	11:46:00	52.0099	5.62294	05
11350	339	10.07.2012	11:47:00	52.0099	5.62295	05
11351	340	10.07.2012	11:48:00	52.0099	5.62294	05
11352	341	10.07.2012	11:49:00	52.0099	5.62297	05
11353	342	10.07.2012	11:50:00	52.0099	5.62297	05
11354	343	10.07.2012	11:51:00	52.01	5.62299	05
11355	344	10.07.2012	11:52:00	52.01	5.62295	05
11356	345	10.07.2012	11:53:00	52.01	5.62288	05
11357	346	10.07.2012	11:54:00	52.01	5.62289	05
11358	347	10.07.2012	11:55:00	52.01	5.62267	05
11359	348	10.07.2012	11:56:00	52.01	5.62256	05
11360	349	10.07.2012	11:57:00	52.0099	5.62242	05
11361	350	10.07.2012	11:58:00	52.0099	5.62235	05
11848	837	11.07.2012	09:05:00	52.0103	5.62284	05
11849	838	11.07.2012	09:06:00	52.0103	5.62292	05
11850	839	11.07.2012	09:07:00	52.0102	5.62259	05
11851	840	11.07.2012	09:08:00	52.0104	5.62162	05
11852	841	11.07.2012	09:09:00	52.0104	5.62078	05
11853	842	11.07.2012	09:10:00	52.0104	5.62048	05
11854	843	11.07.2012	09:11:00	52.0104	5.62048	05
11855	844	11.07.2012	09:12:00	52.0104	5.62048	05
11856	845	11.07.2012	09:13:00	52.0104	5.62042	05
11857	846	11.07.2012	09:14:00	52.0104	5.6204	05
11858	847	11.07.2012	09:15:00	52.0103	5.62017	05
11859	848	11.07.2012	09:16:00	52.0103	5.62008	05
11860	849	11.07.2012	09:17:00	52.0103	5.62009	05
11861	850	11.07.2012	09:18:00	52.0103	5.62005	05
11862	851	11.07.2012	09:19:00	52.0102	5.62005	05
11863	852	11.07.2012	09:20:00	52.0102	5.62002	05
11864	853	11.07.2012	09:21:00	52.0102	5.61989	05
12033	1022	11.07.2012	12:10:00	52.0102	5.62037	05
12034	1023	11.07.2012	12:11:00	52.0102	5.62039	05
12035	1024	11.07.2012	12:12:00	52.0102	5.62037	05
12036	1025	11.07.2012	12:13:00	52.0102	5.62036	05
12037	1026	11.07.2012	12:14:00	52.0102	5.62001	05
12038	1027	11.07.2012	12:15:00	52.0101	5.61958	05
12039	1028	11.07.2012	12:16:00	52.0102	5.61935	05
12040	1029	11.07.2012	12:17:00	52.0102	5.61932	05
12041	1030	11.07.2012	12:18:00	52.0103	5.61926	05
12042	1031	11.07.2012	12:19:00	52.0103	5.61922	05
12043	1032	11.07.2012	12:20:00	52.0102	5.61924	05
12044	1033	11.07.2012	12:21:00	52.0102	5.61928	05
12045	1034	11.07.2012	12:22:00	52.0104	5.61958	05
12046	1035	11.07.2012	12:23:00	52.0103	5.61967	05
12047	1036	11.07.2012	12:24:00	52.0104	5.62017	05
12048	1037	11.07.2012	12:25:00	52.0106	5.62136	05
12049	1038	11.07.2012	12:26:00	52.0106	5.62235	05
12478	1467	12.07.2012	0.358333	52.0102	5.62377	05
12479	1468	12.07.2012	0.359028	52.0101	5.62309	05
12480	1469	12.07.2012	0.359722	52.0099	5.62229	05
12481	1470	12.07.2012	0.360417	52.0098	5.62109	05
12482	1471	12.07.2012	0.361111	52.0098	5.61992	05
12483	1472	12.07.2012	0.361806	52.0098	5.61953	05
12484	1473	12.07.2012	0.3625	52.0097	5.61935	05
12485	1474	12.07.2012	0.363194	52.0097	5.61937	05
12486	1475	12.07.2012	0.363889	52.0096	5.61983	05
12487	1476	12.07.2012	0.364583	52.0096	5.61992	05
12488	1477	12.07.2012	0.365278	52.0096	5.62017	05
12489	1478	12.07.2012	0.365972	52.0096	5.62031	05
12490	1479	12.07.2012	0.366667	52.0097	5.62068	05
12491	1480	12.07.2012	0.367361	52.0097	5.62076	05
12492	1481	12.07.2012	0.368056	52.0097	5.62086	05
12493	1482	12.07.2012	0.36875	52.0097	5.62102	05
12698	1687	12.07.2012	0.511111	52.0102	5.62012	05
12699	1688	12.07.2012	0.511806	52.0103	5.61976	05
12700	1689	12.07.2012	0.5125	52.0102	5.61927	05
12701	1690	12.07.2012	0.513194	52.0102	5.61923	05
12702	1691	12.07.2012	0.513889	52.0102	5.61918	05
12703	1692	12.07.2012	0.514583	52.0103	5.61922	05
12704	1693	12.07.2012	0.515278	52.0103	5.6192	05
12705	1694	12.07.2012	0.515972	52.0102	5.61921	05
12706	1695	12.07.2012	0.516667	52.0102	5.61946	05
12707	1696	12.07.2012	0.517361	52.0102	5.61968	05
12708	1697	12.07.2012	0.518056	52.0103	5.61971	05
12709	1698	12.07.2012	0.51875	52.0103	5.61974	05
12710	1699	12.07.2012	0.519444	52.0103	5.6198	05
12711	1700	12.07.2012	0.520139	52.0103	5.61984	05
12712	1701	12.07.2012	0.520833	52.0103	5.61989	05
12713	1702	12.07.2012	0.521528	52.0102	5.61994	05
12714	1703	12.07.2012	0.522222	52.0103	5.61997	05
13076	2065	13.07.2012	07:33:00	52.0102	5.62534	05
13077	2066	13.07.2012	07:34:00	52.0101	5.62473	05
13078	2067	13.07.2012	07:35:00	52.0101	5.62382	05
13079	2068	13.07.2012	07:36:00	52.0103	5.62381	05
13080	2069	13.07.2012	07:37:00	52.0103	5.62337	05
13081	2070	13.07.2012	07:38:00	52.0101	5.62217	05
13082	2071	13.07.2012	07:39:00	52.01	5.62086	05
13083	2072	13.07.2012	07:40:00	52.0099	5.61997	05
13084	2073	13.07.2012	07:41:00	52.0098	5.61974	05
13085	2074	13.07.2012	07:42:00	52.0098	5.61976	05
13086	2075	13.07.2012	07:43:00	52.0098	5.61974	05
13087	2076	13.07.2012	07:44:00	52.0098	5.61977	05
13088	2077	13.07.2012	07:45:00	52.0098	5.61975	05
13089	2078	13.07.2012	07:46:00	52.0098	5.61974	05
13090	2079	13.07.2012	07:47:00	52.0098	5.61972	05
13091	2080	13.07.2012	07:48:00	52.0098	5.61974	05
13092	2081	13.07.2012	07:49:00	52.0098	5.62031	05
13325	2314	13.07.2012	11:42:00	52.0103	5.62335	05
13326	2315	13.07.2012	11:43:00	52.0104	5.62333	05
13327	2316	13.07.2012	11:44:00	52.0104	5.62334	05
13328	2317	13.07.2012	11:45:00	52.0104	5.62333	05
13329	2318	13.07.2012	11:46:00	52.0104	5.62333	05
13330	2319	13.07.2012	11:47:00	52.0104	5.62333	05
13331	2320	13.07.2012	11:48:00	52.0104	5.62333	05
13332	2321	13.07.2012	11:49:00	52.0104	5.62332	05
13333	2322	13.07.2012	11:50:00	52.0104	5.62332	05
13334	2323	13.07.2012	11:51:00	52.0104	5.62333	05
13335	2324	13.07.2012	11:52:00	52.0104	5.62333	05
13336	2325	13.07.2012	11:53:00	52.0104	5.62333	05
13337	2326	13.07.2012	11:54:00	52.0105	5.62344	05
13338	2327	13.07.2012	11:55:00	52.0104	5.62334	05
13339	2328	13.07.2012	11:56:00	52.0104	5.62337	05
13340	2329	13.07.2012	11:57:00	52.0104	5.62337	05
13341	2330	13.07.2012	11:58:00	52.0104	5.62338	05
34813	184	17.07.2012	0.385417	52.0102	5.61925	05
34814	185	17.07.2012	0.386111	52.0102	5.61929	05
34815	186	17.07.2012	0.386806	52.0102	5.6195	05
34816	187	17.07.2012	0.3875	52.0102	5.6197	05
34817	188	17.07.2012	0.388194	52.0103	5.61998	05
34818	189	17.07.2012	0.388889	52.0102	5.62015	05
34819	190	17.07.2012	0.389583	52.0103	5.62067	05
34820	191	17.07.2012	0.390278	52.0103	5.62085	05
34821	192	17.07.2012	0.390972	52.0103	5.62088	05
34822	193	17.07.2012	0.391667	52.0103	5.62103	05
34823	194	17.07.2012	0.392361	52.0103	5.62106	05
34824	195	17.07.2012	0.393056	52.0103	5.62113	05
34825	196	17.07.2012	0.39375	52.0103	5.62105	05
34826	197	17.07.2012	0.394444	52.0103	5.62095	05
34827	198	17.07.2012	0.395139	52.0103	5.6208	05
34828	199	17.07.2012	0.395833	52.0103	5.62058	05
34829	200	17.07.2012	0.396528	52.0103	5.62043	05
35680	1051	18.07.2012	07:52:00	52.0101	5.62397	05
35681	1052	18.07.2012	07:53:00	52.0102	5.62289	05
35682	1053	18.07.2012	07:54:00	52.0101	5.62178	05
35683	1054	18.07.2012	07:55:00	52.01	5.62083	05
35684	1055	18.07.2012	07:56:00	52.0099	5.61976	05
35685	1056	18.07.2012	07:57:00	52.0097	5.6195	05
35686	1057	18.07.2012	07:58:00	52.0097	5.61948	05
35687	1058	18.07.2012	07:59:00	52.0097	5.61949	05
35688	1059	18.07.2012	08:00:00	52.0097	5.61946	05
35689	1060	18.07.2012	08:01:00	52.0097	5.61945	05
35690	1061	18.07.2012	08:02:00	52.0097	5.61949	05
35691	1062	18.07.2012	08:03:00	52.0097	5.61955	05
35692	1063	18.07.2012	08:04:00	52.0097	5.61955	05
35693	1064	18.07.2012	08:05:00	52.0097	5.6198	05
35694	1065	18.07.2012	08:06:00	52.0097	5.62013	05
35695	1066	18.07.2012	08:07:00	52.0096	5.62019	05
35696	1067	18.07.2012	08:08:00	52.0096	5.62025	05
36014	1385	18.07.2012	13:26:00	52.0105	5.62218	05
36015	1386	18.07.2012	13:27:00	52.0105	5.62215	05
36016	1387	18.07.2012	13:28:00	52.0106	5.62213	05
36017	1388	18.07.2012	13:29:00	52.0105	5.62213	05
36018	1389	18.07.2012	13:30:00	52.0105	5.62215	05
36019	1390	18.07.2012	13:31:00	52.0105	5.62216	05
36020	1391	18.07.2012	13:32:00	52.0106	5.62215	05
36021	1392	18.07.2012	13:33:00	52.0105	5.62217	05
36022	1393	18.07.2012	13:34:00	52.0103	5.62266	05
36023	1394	18.07.2012	13:35:00	52.0102	5.62336	05
36024	1395	18.07.2012	13:36:00	52.0102	5.62374	05
36025	1396	18.07.2012	13:37:00	52.0103	5.62379	05
36026	1397	18.07.2012	13:38:00	52.0102	5.62385	05
36027	1398	18.07.2012	13:39:00	52.0102	5.62381	05
36028	1399	18.07.2012	13:40:00	52.0102	5.62378	05
36029	1400	18.07.2012	13:41:00	52.0102	5.62381	05
36030	1401	18.07.2012	13:42:00	52.0103	5.6235	05
36312	1683	19.07.2012	07:24:00	52.0105	5.62507	05
36313	1684	19.07.2012	07:25:00	52.0105	5.62494	05
36314	1685	19.07.2012	07:26:00	52.0103	5.62402	05
36315	1686	19.07.2012	07:27:00	52.0103	5.6236	05
36316	1687	19.07.2012	07:28:00	52.0103	5.62366	05
36317	1688	19.07.2012	07:29:00	52.0102	5.62367	05
36318	1689	19.07.2012	07:30:00	52.0102	5.6237	05
36319	1690	19.07.2012	07:31:00	52.0103	5.62378	05
36320	1691	19.07.2012	07:32:00	52.0103	5.62376	05
36321	1692	19.07.2012	07:33:00	52.0102	5.62378	05
36322	1693	19.07.2012	07:34:00	52.0102	5.6232	05
36323	1694	19.07.2012	07:35:00	52.0101	5.62234	05
36324	1695	19.07.2012	07:36:00	52.0101	5.62236	05
36325	1696	19.07.2012	07:37:00	52.0101	5.62307	05
36326	1697	19.07.2012	07:38:00	52.01	5.6241	05
36327	1698	19.07.2012	07:39:00	52.0101	5.62523	05
36328	1699	19.07.2012	07:40:00	52.0102	5.6255	05
36588	1959	19.07.2012	12:00:00	52.0104	5.62338	05
36589	1960	19.07.2012	12:01:00	52.0104	5.62338	05
36590	1961	19.07.2012	12:02:00	52.0104	5.62337	05
36591	1962	19.07.2012	12:03:00	52.0104	5.62338	05
36592	1963	19.07.2012	12:04:00	52.0104	5.62338	05
36593	1964	19.07.2012	12:05:00	52.0104	5.62338	05
36594	1965	19.07.2012	12:06:00	52.0104	5.62338	05
36595	1966	19.07.2012	12:07:00	52.0104	5.62339	05
36596	1967	19.07.2012	12:08:00	52.0104	5.62334	05
36597	1968	19.07.2012	12:09:00	52.0104	5.62331	05
36598	1969	19.07.2012	12:10:00	52.0104	5.62331	05
36599	1970	19.07.2012	12:11:00	52.0103	5.62331	05
36600	1971	19.07.2012	12:12:00	52.0104	5.62329	05
36601	1972	19.07.2012	12:13:00	52.0103	5.62329	05
36602	1973	19.07.2012	12:14:00	52.0104	5.62333	05
36603	1974	19.07.2012	12:15:00	52.0103	5.6233	05
36604	1975	19.07.2012	12:16:00	52.0104	5.62328	05
50139	209	24.07.2012	09:38:00	52.0103	5.62383	05
50140	210	24.07.2012	09:39:00	52.0102	5.62381	05
50141	211	24.07.2012	09:40:00	52.0103	5.6236	05
50142	212	24.07.2012	09:41:00	52.0102	5.62332	05
50143	213	24.07.2012	09:42:00	52.0099	5.62277	05
50144	214	24.07.2012	09:43:00	52.0099	5.62274	05
50145	215	24.07.2012	09:44:00	52.0099	5.6227	05
50146	216	24.07.2012	09:45:00	52.0098	5.62269	05
50147	217	24.07.2012	09:46:00	52.0099	5.62267	05
50148	218	24.07.2012	09:47:00	52.0099	5.62266	05
50149	219	24.07.2012	09:48:00	52.0098	5.62268	05
50150	220	24.07.2012	09:49:00	52.0099	5.62268	05
50151	221	24.07.2012	09:50:00	52.0098	5.62269	05
50152	222	24.07.2012	09:51:00	52.0099	5.62269	05
50153	223	24.07.2012	09:52:00	52.0099	5.62267	05
50154	224	24.07.2012	09:53:00	52.0098	5.62269	05
50155	225	24.07.2012	09:54:00	52.0099	5.62266	05
50251	321	24.07.2012	11:30:00	52.0097	5.62136	05
50252	322	24.07.2012	11:31:00	52.0097	5.62134	05
50253	323	24.07.2012	11:32:00	52.0098	5.62133	05
50254	324	24.07.2012	11:33:00	52.0098	5.62135	05
50255	325	24.07.2012	11:34:00	52.0099	5.62222	05
50256	326	24.07.2012	11:35:00	52.01	5.62283	05
50257	327	24.07.2012	11:36:00	52.0104	5.62335	05
50258	328	24.07.2012	11:37:00	52.0104	5.62335	05
50259	329	24.07.2012	11:38:00	52.0104	5.62335	05
50260	330	24.07.2012	11:39:00	52.0104	5.62335	05
50261	331	24.07.2012	11:40:00	52.0104	5.62335	05
50262	332	24.07.2012	11:41:00	52.0104	5.62337	05
50263	333	24.07.2012	11:42:00	52.0104	5.62336	05
50264	334	24.07.2012	11:43:00	52.0104	5.62337	05
50265	335	24.07.2012	11:44:00	52.0104	5.62335	05
50266	336	24.07.2012	11:45:00	52.0104	5.62336	05
50267	337	24.07.2012	11:46:00	52.0104	5.62336	05
59232	110	25.07.2012	0.326389	52.0102	5.62213	05
59233	111	25.07.2012	0.327083	52.0102	5.62246	05
59234	112	25.07.2012	0.327778	52.0103	5.62296	05
59235	113	25.07.2012	0.328472	52.0099	5.62349	05
59236	114	25.07.2012	0.329167	52.0099	5.62352	05
59237	115	25.07.2012	0.329861	52.0099	5.6235	05
59238	116	25.07.2012	0.330556	52.0099	5.62352	05
59239	117	25.07.2012	0.33125	52.01	5.62352	05
59240	118	25.07.2012	0.331944	52.01	5.62352	05
59241	119	25.07.2012	0.332639	52.0099	5.6235	05
59242	120	25.07.2012	0.333333	52.01	5.62352	05
59243	121	25.07.2012	0.334028	52.0099	5.6235	05
59244	122	25.07.2012	0.334722	52.0099	5.6235	05
59245	123	25.07.2012	0.335417	52.0099	5.6235	05
59246	124	25.07.2012	0.336111	52.01	5.62351	05
59247	125	25.07.2012	0.336806	52.0099	5.62352	05
59248	126	25.07.2012	0.3375	52.0099	5.6235	05
59517	395	25.07.2012	0.524306	52.0106	5.62325	05
59518	396	25.07.2012	0.525	52.0106	5.62325	05
59519	397	25.07.2012	0.525694	52.0106	5.62327	05
59520	398	25.07.2012	0.526389	52.0107	5.62328	05
59521	399	25.07.2012	0.527083	52.0106	5.62327	05
59522	400	25.07.2012	0.527778	52.0106	5.62326	05
59523	401	25.07.2012	0.528472	52.0106	5.62328	05
59524	402	25.07.2012	0.529167	52.0106	5.62328	05
59525	403	25.07.2012	0.529861	52.0106	5.62329	05
59526	404	25.07.2012	0.530556	52.0106	5.6233	05
59527	405	25.07.2012	0.53125	52.0106	5.62331	05
59528	406	25.07.2012	0.531944	52.0105	5.62327	05
59529	407	25.07.2012	0.532639	52.0106	5.62329	05
59530	408	25.07.2012	0.533333	52.0106	5.62335	05
59531	409	25.07.2012	0.534028	52.0106	5.62328	05
59532	410	25.07.2012	0.534722	52.0106	5.62332	05
59533	411	25.07.2012	0.535417	52.0106	5.62328	05
59853	731	26.07.2012	07:12:00	52.0098	5.62072	05
59854	732	26.07.2012	07:13:00	52.0098	5.62082	05
59855	733	26.07.2012	07:14:00	52.0098	5.62085	05
59856	734	26.07.2012	07:15:00	52.01	5.62168	05
59857	735	26.07.2012	07:16:00	52.0102	5.62246	05
59858	736	26.07.2012	07:17:00	52.0102	5.62317	05
59859	737	26.07.2012	07:18:00	52.0103	5.62329	05
59860	738	26.07.2012	07:19:00	52.0103	5.6233	05
59861	739	26.07.2012	07:20:00	52.0103	5.6233	05
59862	740	26.07.2012	07:21:00	52.0103	5.6234	05
59863	741	26.07.2012	07:22:00	52.0103	5.62354	05
59864	742	26.07.2012	07:23:00	52.0101	5.62261	05
59865	743	26.07.2012	07:24:00	52.0101	5.62184	05
59866	744	26.07.2012	07:25:00	52.0101	5.62163	05
59867	745	26.07.2012	07:26:00	52.0101	5.62163	05
59868	746	26.07.2012	07:27:00	52.01	5.6215	05
59869	747	26.07.2012	07:28:00	52.0101	5.62147	05
60145	1023	26.07.2012	12:04:00	52.0103	5.62337	05
60146	1024	26.07.2012	12:05:00	52.0104	5.62333	05
60147	1025	26.07.2012	12:06:00	52.0103	5.62334	05
60148	1026	26.07.2012	12:07:00	52.0103	5.62334	05
60149	1027	26.07.2012	12:08:00	52.0103	5.62328	05
60150	1028	26.07.2012	12:09:00	52.0103	5.62331	05
60151	1029	26.07.2012	12:10:00	52.0103	5.62331	05
60152	1030	26.07.2012	12:11:00	52.0104	5.62334	05
60153	1031	26.07.2012	12:12:00	52.0103	5.62332	05
60154	1032	26.07.2012	12:13:00	52.0104	5.62332	05
60155	1033	26.07.2012	12:14:00	52.0104	5.62334	05
60156	1034	26.07.2012	12:15:00	52.0104	5.62334	05
60157	1035	26.07.2012	12:16:00	52.0103	5.62356	05
60158	1036	26.07.2012	12:17:00	52.0103	5.62382	05
60159	1037	26.07.2012	12:18:00	52.0102	5.62369	05
60160	1038	26.07.2012	12:19:00	52.0102	5.62363	05
60161	1039	26.07.2012	12:20:00	52.0103	5.62351	05
13749	135	10.07.2012	08:18:00	52.0099	5.62155	06
13750	136	10.07.2012	08:19:00	52.0099	5.62175	06
13751	137	10.07.2012	08:20:00	52.0099	5.62175	06
13752	138	10.07.2012	08:21:00	52.01	5.62189	06
13753	139	10.07.2012	08:22:00	52.01	5.62201	06
13754	140	10.07.2012	08:23:00	52.01	5.62237	06
13755	141	10.07.2012	08:24:00	52.0101	5.62285	06
13756	142	10.07.2012	08:25:00	52.01	5.62304	06
13757	143	10.07.2012	08:26:00	52.01	5.62311	06
13758	144	10.07.2012	08:27:00	52.01	5.62317	06
13759	145	10.07.2012	08:28:00	52.0101	5.62326	06
13760	146	10.07.2012	08:29:00	52.0103	5.62289	06
13761	147	10.07.2012	08:30:00	52.0104	5.62232	06
13762	148	10.07.2012	08:31:00	52.0104	5.62198	06
13763	149	10.07.2012	08:32:00	52.0104	5.62164	06
13764	150	10.07.2012	08:33:00	52.0104	5.62128	06
13765	151	10.07.2012	08:34:00	52.0104	5.62094	06
13991	377	10.07.2012	12:20:00	52.0104	5.62285	06
13992	378	10.07.2012	12:21:00	52.0104	5.62308	06
13993	379	10.07.2012	12:22:00	52.0104	5.62312	06
13994	380	10.07.2012	12:23:00	52.0104	5.62314	06
13995	381	10.07.2012	12:24:00	52.0103	5.62314	06
13996	382	10.07.2012	12:25:00	52.0104	5.62313	06
13997	383	10.07.2012	12:26:00	52.0104	5.62289	06
13998	384	10.07.2012	12:27:00	52.0103	5.62277	06
13999	385	10.07.2012	12:28:00	52.0104	5.62263	06
14000	386	10.07.2012	12:29:00	52.0103	5.62251	06
14001	387	10.07.2012	12:30:00	52.0103	5.62219	06
14002	388	10.07.2012	12:31:00	52.0104	5.62217	06
14003	389	10.07.2012	12:32:00	52.0104	5.62213	06
14004	390	10.07.2012	12:33:00	52.0103	5.62191	06
14005	391	10.07.2012	12:34:00	52.0103	5.62167	06
14006	392	10.07.2012	12:35:00	52.0102	5.62153	06
14007	393	10.07.2012	12:36:00	52.0102	5.62153	06
14383	769	11.07.2012	07:51:00	52.0102	5.62021	06
14384	770	11.07.2012	07:52:00	52.01	5.6204	06
14385	771	11.07.2012	07:53:00	52.01	5.62047	06
14386	772	11.07.2012	07:54:00	52.01	5.62055	06
14387	773	11.07.2012	07:55:00	52.01	5.62061	06
14388	774	11.07.2012	07:56:00	52.01	5.62068	06
14389	775	11.07.2012	07:57:00	52.01	5.62071	06
14390	776	11.07.2012	07:58:00	52.0101	5.62087	06
14391	777	11.07.2012	07:59:00	52.0101	5.6209	06
14392	778	11.07.2012	08:00:00	52.0101	5.62066	06
14393	779	11.07.2012	08:01:00	52.0101	5.62056	06
14394	780	11.07.2012	08:02:00	52.0101	5.62025	06
14395	781	11.07.2012	08:03:00	52.01	5.61969	06
14396	782	11.07.2012	08:04:00	52.0099	5.61945	06
14397	783	11.07.2012	08:05:00	52.0099	5.61939	06
14398	784	11.07.2012	08:06:00	52.0099	5.61939	06
14399	785	11.07.2012	08:07:00	52.0099	5.61935	06
14662	1048	11.07.2012	12:30:00	52.0106	5.6232	06
14663	1049	11.07.2012	12:31:00	52.0105	5.62307	06
14664	1050	11.07.2012	12:32:00	52.0104	5.6231	06
14665	1051	11.07.2012	12:33:00	52.0105	5.62304	06
14666	1052	11.07.2012	12:34:00	52.0104	5.62309	06
14667	1053	11.07.2012	12:35:00	52.0105	5.62306	06
14668	1054	11.07.2012	12:36:00	52.0105	5.62319	06
14669	1055	11.07.2012	12:37:00	52.0106	5.62312	06
14670	1056	11.07.2012	12:38:00	52.0104	5.62278	06
14671	1057	11.07.2012	12:39:00	52.0104	5.62266	06
14672	1058	11.07.2012	12:40:00	52.0104	5.62253	06
14673	1059	11.07.2012	12:41:00	52.0104	5.62245	06
14674	1060	11.07.2012	12:42:00	52.0104	5.62242	06
14675	1061	11.07.2012	12:43:00	52.0104	5.62238	06
14676	1062	11.07.2012	12:44:00	52.0104	5.62231	06
14677	1063	11.07.2012	12:45:00	52.0104	5.62221	06
14678	1064	11.07.2012	12:46:00	52.0104	5.62215	06
15070	1456	12.07.2012	0.346528	52.0102	5.61994	06
15071	1457	12.07.2012	0.347222	52.0101	5.62012	06
15072	1458	12.07.2012	0.347917	52.0102	5.62027	06
15073	1459	12.07.2012	0.348611	52.0102	5.62043	06
15074	1460	12.07.2012	0.349306	52.0102	5.62051	06
15075	1461	12.07.2012	0.35	52.0102	5.62066	06
15076	1462	12.07.2012	0.350694	52.0102	5.62072	06
15077	1463	12.07.2012	0.351389	52.0102	5.62081	06
15078	1464	12.07.2012	0.352083	52.0102	5.62091	06
15079	1465	12.07.2012	0.352778	52.0103	5.62108	06
15080	1466	12.07.2012	0.353472	52.0103	5.62116	06
15081	1467	12.07.2012	0.354167	52.0103	5.62136	06
15082	1468	12.07.2012	0.354861	52.0103	5.62148	06
15083	1469	12.07.2012	0.355556	52.0103	5.62156	06
15084	1470	12.07.2012	0.35625	52.0103	5.62182	06
15085	1471	12.07.2012	0.356944	52.0104	5.62183	06
15086	1472	12.07.2012	0.357639	52.0103	5.62182	06
15284	1670	12.07.2012	0.495139	52.0101	5.61969	06
15285	1671	12.07.2012	0.495833	52.0101	5.61972	06
15286	1672	12.07.2012	0.496528	52.0102	5.61992	06
15287	1673	12.07.2012	0.497222	52.0102	5.61998	06
15288	1674	12.07.2012	0.497917	52.0102	5.6202	06
15289	1675	12.07.2012	0.498611	52.0102	5.62027	06
15290	1676	12.07.2012	0.499306	52.0102	5.62044	06
15291	1677	12.07.2012	0.5	52.0102	5.6206	06
15292	1678	12.07.2012	0.500694	52.0102	5.62071	06
15293	1679	12.07.2012	0.501389	52.0102	5.62079	06
15294	1680	12.07.2012	0.502083	52.0102	5.62103	06
15295	1681	12.07.2012	0.502778	52.0102	5.62107	06
15296	1682	12.07.2012	0.503472	52.0102	5.62148	06
15297	1683	12.07.2012	0.504167	52.0102	5.62155	06
15298	1684	12.07.2012	0.504861	52.0102	5.62166	06
15299	1685	12.07.2012	0.505556	52.0103	5.622	06
15300	1686	12.07.2012	0.50625	52.0103	5.62233	06
15785	2171	13.07.2012	09:15:00	52.0101	5.61941	06
15786	2172	13.07.2012	09:16:00	52.0101	5.61941	06
15787	2173	13.07.2012	09:17:00	52.0101	5.61939	06
15788	2174	13.07.2012	09:18:00	52.0101	5.61941	06
15789	2175	13.07.2012	09:19:00	52.0101	5.61939	06
15790	2176	13.07.2012	09:20:00	52.0101	5.6194	06
15791	2177	13.07.2012	09:21:00	52.0101	5.6194	06
15792	2178	13.07.2012	09:22:00	52.0101	5.61937	06
15793	2179	13.07.2012	09:23:00	52.0101	5.6194	06
15794	2180	13.07.2012	09:24:00	52.0101	5.61939	06
15795	2181	13.07.2012	09:25:00	52.0101	5.61939	06
15796	2182	13.07.2012	09:26:00	52.0101	5.61938	06
15797	2183	13.07.2012	09:27:00	52.0101	5.61938	06
15798	2184	13.07.2012	09:28:00	52.0101	5.61935	06
15799	2185	13.07.2012	09:29:00	52.0101	5.61927	06
15800	2186	13.07.2012	09:30:00	52.0102	5.61926	06
15801	2187	13.07.2012	09:31:00	52.0102	5.61925	06
15964	2350	13.07.2012	12:16:00	52.0102	5.62291	06
15965	2351	13.07.2012	12:17:00	52.0103	5.62296	06
15966	2352	13.07.2012	12:18:00	52.0103	5.623	06
15967	2353	13.07.2012	12:19:00	52.0103	5.62281	06
15968	2354	13.07.2012	12:20:00	52.0103	5.62271	06
15969	2355	13.07.2012	12:21:00	52.0103	5.62257	06
15970	2356	13.07.2012	12:22:00	52.0103	5.62245	06
15971	2357	13.07.2012	12:23:00	52.0103	5.62219	06
15972	2358	13.07.2012	12:24:00	52.0104	5.62215	06
15973	2359	13.07.2012	12:25:00	52.0103	5.62192	06
15974	2360	13.07.2012	12:26:00	52.0103	5.62188	06
15975	2361	13.07.2012	12:27:00	52.0104	5.62186	06
15976	2362	13.07.2012	12:28:00	52.0103	5.62183	06
15977	2363	13.07.2012	12:29:00	52.0104	5.6218	06
15978	2364	13.07.2012	12:30:00	52.0103	5.62181	06
15979	2365	13.07.2012	12:31:00	52.0103	5.62182	06
15980	2366	13.07.2012	12:32:00	52.0103	5.62188	06
36983	77	17.07.2012	0.310417	52.0105	5.62508	06
36984	78	17.07.2012	0.311111	52.0103	5.62432	06
36985	79	17.07.2012	0.311806	52.0103	5.62378	06
36986	80	17.07.2012	0.3125	52.0101	5.62336	06
36987	81	17.07.2012	0.313194	52.0101	5.62309	06
36988	82	17.07.2012	0.313889	52.01	5.62204	06
36989	83	17.07.2012	0.314583	52.0099	5.62105	06
36990	84	17.07.2012	0.315278	52.0098	5.62034	06
36991	85	17.07.2012	0.315972	52.0098	5.61958	06
36992	86	17.07.2012	0.316667	52.0097	5.61944	06
36993	87	17.07.2012	0.317361	52.0096	5.6198	06
36994	88	17.07.2012	0.318056	52.0097	5.62002	06
36995	89	17.07.2012	0.31875	52.0097	5.62017	06
36996	90	17.07.2012	0.319444	52.0098	5.62034	06
36997	91	17.07.2012	0.320139	52.0098	5.62041	06
36998	92	17.07.2012	0.320833	52.0098	5.62056	06
36999	93	17.07.2012	0.321528	52.0099	5.62078	06
37213	307	17.07.2012	0.470139	52.0103	5.62327	06
37214	308	17.07.2012	0.470833	52.0101	5.62336	06
37215	309	17.07.2012	0.471528	52.0101	5.62343	06
37216	310	17.07.2012	0.472222	52.0103	5.62381	06
37217	311	17.07.2012	0.472917	52.0102	5.62326	06
37218	312	17.07.2012	0.473611	52.01	5.62249	06
37219	313	17.07.2012	0.474306	52.01	5.62182	06
37220	314	17.07.2012	0.475	52.01	5.62162	06
37221	315	17.07.2012	0.475694	52.01	5.62096	06
37222	316	17.07.2012	0.476389	52.0099	5.62022	06
37223	317	17.07.2012	0.477083	52.0098	5.62002	06
37224	318	17.07.2012	0.477778	52.0098	5.61989	06
37225	319	17.07.2012	0.478472	52.0098	5.61971	06
37226	320	17.07.2012	0.479167	52.0098	5.61968	06
37227	321	17.07.2012	0.479861	52.0098	5.61968	06
37228	322	17.07.2012	0.480556	52.0098	5.61956	06
37229	323	17.07.2012	0.48125	52.0097	5.61978	06
38149	1243	18.07.2012	12:26:00	52.0103	5.62226	06
38150	1244	18.07.2012	12:27:00	52.0103	5.62212	06
38151	1245	18.07.2012	12:28:00	52.0103	5.62181	06
38152	1246	18.07.2012	12:29:00	52.0103	5.62142	06
38153	1247	18.07.2012	12:30:00	52.0103	5.62106	06
38154	1248	18.07.2012	12:31:00	52.0102	5.62073	06
38155	1249	18.07.2012	12:32:00	52.0102	5.62063	06
38156	1250	18.07.2012	12:33:00	52.0102	5.62014	06
38157	1251	18.07.2012	12:34:00	52.0102	5.62011	06
38158	1252	18.07.2012	12:35:00	52.0102	5.61978	06
38159	1253	18.07.2012	12:36:00	52.0102	5.61958	06
38160	1254	18.07.2012	12:37:00	52.0102	5.61955	06
38161	1255	18.07.2012	12:38:00	52.0102	5.61944	06
38162	1256	18.07.2012	12:39:00	52.0102	5.61938	06
38163	1257	18.07.2012	12:40:00	52.0103	5.61946	06
38164	1258	18.07.2012	12:41:00	52.0103	5.6196	06
38165	1259	18.07.2012	12:42:00	52.0104	5.62008	06
38652	1746	19.07.2012	09:49:00	52.01	5.62195	06
38653	1747	19.07.2012	09:50:00	52.0101	5.6222	06
38654	1748	19.07.2012	09:51:00	52.0101	5.62295	06
38655	1749	19.07.2012	09:52:00	52.0101	5.62298	06
38656	1750	19.07.2012	09:53:00	52.0101	5.62303	06
38657	1751	19.07.2012	09:54:00	52.0102	5.62308	06
38658	1752	19.07.2012	09:55:00	52.0104	5.62285	06
38659	1753	19.07.2012	09:56:00	52.0103	5.62216	06
38660	1754	19.07.2012	09:57:00	52.0103	5.62114	06
38661	1755	19.07.2012	09:58:00	52.0102	5.62008	06
38662	1756	19.07.2012	09:59:00	52.0101	5.61928	06
38663	1757	19.07.2012	10:00:00	52.0101	5.61933	06
38664	1758	19.07.2012	10:01:00	52.0101	5.61935	06
38665	1759	19.07.2012	10:02:00	52.0101	5.61947	06
38666	1760	19.07.2012	10:03:00	52.0101	5.61954	06
38667	1761	19.07.2012	10:04:00	52.0101	5.61957	06
38668	1762	19.07.2012	10:05:00	52.0101	5.61962	06
38798	1892	19.07.2012	12:15:00	52.0102	5.62333	06
38799	1893	19.07.2012	12:16:00	52.0102	5.62321	06
38800	1894	19.07.2012	12:17:00	52.0101	5.62315	06
38801	1895	19.07.2012	12:18:00	52.0101	5.62296	06
38802	1896	19.07.2012	12:19:00	52.01	5.62252	06
38803	1897	19.07.2012	12:20:00	52.0099	5.62196	06
38804	1898	19.07.2012	12:21:00	52.0098	5.62162	06
38805	1899	19.07.2012	12:22:00	52.0098	5.62101	06
38806	1900	19.07.2012	12:23:00	52.0098	5.62097	06
38807	1901	19.07.2012	12:24:00	52.0097	5.62041	06
38808	1902	19.07.2012	12:25:00	52.0097	5.61997	06
38809	1903	19.07.2012	12:26:00	52.0097	5.61983	06
38810	1904	19.07.2012	12:27:00	52.0097	5.61975	06
38811	1905	19.07.2012	12:28:00	52.0097	5.61968	06
38812	1906	19.07.2012	12:29:00	52.0097	5.61963	06
38813	1907	19.07.2012	12:30:00	52.0096	5.61959	06
38814	1908	19.07.2012	12:31:00	52.0096	5.6196	06
50772	191	24.07.2012	09:20:00	52.0102	5.62117	06
50773	192	24.07.2012	09:21:00	52.0102	5.62136	06
50774	193	24.07.2012	09:22:00	52.0103	5.62188	06
50775	194	24.07.2012	09:23:00	52.0104	5.62215	06
50776	195	24.07.2012	09:24:00	52.0104	5.62301	06
50777	196	24.07.2012	09:25:00	52.0104	5.62334	06
50778	197	24.07.2012	09:26:00	52.0103	5.62356	06
50779	198	24.07.2012	09:27:00	52.0103	5.62367	06
50780	199	24.07.2012	09:28:00	52.0104	5.62332	06
50781	200	24.07.2012	09:29:00	52.0106	5.62328	06
50782	201	24.07.2012	09:30:00	52.0106	5.6232	06
50783	202	24.07.2012	09:31:00	52.0106	5.62301	06
50784	203	24.07.2012	09:32:00	52.0105	5.62302	06
50785	204	24.07.2012	09:33:00	52.0105	5.6228	06
50786	205	24.07.2012	09:34:00	52.0104	5.62262	06
50787	206	24.07.2012	09:35:00	52.0104	5.62218	06
50788	207	24.07.2012	09:36:00	52.0104	5.62176	06
50935	354	24.07.2012	12:03:00	52.0101	5.62311	06
50936	355	24.07.2012	12:04:00	52.0102	5.62309	06
50937	356	24.07.2012	12:05:00	52.0102	5.62316	06
50938	357	24.07.2012	12:06:00	52.0103	5.62325	06
50939	358	24.07.2012	12:07:00	52.0104	5.62332	06
50940	359	24.07.2012	12:08:00	52.0104	5.6233	06
50941	360	24.07.2012	12:09:00	52.0104	5.62333	06
50942	361	24.07.2012	12:10:00	52.0104	5.62333	06
50943	362	24.07.2012	12:11:00	52.0104	5.62334	06
50944	363	24.07.2012	12:12:00	52.0104	5.62334	06
50945	364	24.07.2012	12:13:00	52.0104	5.62334	06
50946	365	24.07.2012	12:14:00	52.0104	5.62336	06
50947	366	24.07.2012	12:15:00	52.0104	5.62334	06
50948	367	24.07.2012	12:16:00	52.0104	5.62334	06
50949	368	24.07.2012	12:17:00	52.0103	5.62336	06
50950	369	24.07.2012	12:18:00	52.0103	5.62341	06
50951	370	24.07.2012	12:19:00	52.0103	5.6234	06
60578	134	25.07.2012	0.343056	52.0099	5.62058	06
60579	135	25.07.2012	0.34375	52.01	5.62067	06
60580	136	25.07.2012	0.344444	52.01	5.62075	06
60581	137	25.07.2012	0.345139	52.01	5.6209	06
60582	138	25.07.2012	0.345833	52.01	5.62098	06
60583	139	25.07.2012	0.346528	52.01	5.62116	06
60584	140	25.07.2012	0.347222	52.01	5.6213	06
60585	141	25.07.2012	0.347917	52.01	5.62139	06
60586	142	25.07.2012	0.348611	52.01	5.62147	06
60587	143	25.07.2012	0.349306	52.0101	5.62154	06
60588	144	25.07.2012	0.35	52.0101	5.6216	06
60589	145	25.07.2012	0.350694	52.0101	5.62166	06
60590	146	25.07.2012	0.351389	52.0101	5.62174	06
60591	147	25.07.2012	0.352083	52.0101	5.62194	06
60592	148	25.07.2012	0.352778	52.0101	5.62203	06
60593	149	25.07.2012	0.353472	52.0101	5.62208	06
60594	150	25.07.2012	0.354167	52.0101	5.62212	06
60805	361	25.07.2012	0.500694	52.0104	5.62252	06
60806	362	25.07.2012	0.501389	52.0103	5.62346	06
60807	363	25.07.2012	0.502083	52.0103	5.62381	06
60808	364	25.07.2012	0.502778	52.0103	5.62346	06
60809	365	25.07.2012	0.503472	52.0104	5.62323	06
60810	366	25.07.2012	0.504167	52.0105	5.62311	06
60811	367	25.07.2012	0.504861	52.0104	5.62303	06
60812	368	25.07.2012	0.505556	52.0104	5.62281	06
60813	369	25.07.2012	0.50625	52.0103	5.62274	06
60814	370	25.07.2012	0.506944	52.0103	5.62262	06
60815	371	25.07.2012	0.507639	52.0103	5.62263	06
60816	372	25.07.2012	0.508333	52.0103	5.62267	06
60817	373	25.07.2012	0.509028	52.0103	5.62269	06
60818	374	25.07.2012	0.509722	52.0103	5.62274	06
60819	375	25.07.2012	0.510417	52.0103	5.62284	06
60820	376	25.07.2012	0.511111	52.0103	5.62287	06
60821	377	25.07.2012	0.511806	52.0103	5.62292	06
61320	876	26.07.2012	09:36:00	52.0101	5.62013	06
61321	877	26.07.2012	09:37:00	52.0101	5.6201	06
61322	878	26.07.2012	09:38:00	52.0101	5.61994	06
61323	879	26.07.2012	09:39:00	52.0101	5.61985	06
61324	880	26.07.2012	09:40:00	52.0101	5.61979	06
61325	881	26.07.2012	09:41:00	52.0101	5.61976	06
61326	882	26.07.2012	09:42:00	52.0101	5.61981	06
61327	883	26.07.2012	09:43:00	52.0101	5.61985	06
61328	884	26.07.2012	09:44:00	52.0101	5.62001	06
61329	885	26.07.2012	09:45:00	52.0101	5.62009	06
61330	886	26.07.2012	09:46:00	52.0101	5.62019	06
61331	887	26.07.2012	09:47:00	52.0101	5.62023	06
61332	888	26.07.2012	09:48:00	52.0101	5.62029	06
61333	889	26.07.2012	09:49:00	52.0101	5.62034	06
61334	890	26.07.2012	09:50:00	52.0102	5.62037	06
61335	891	26.07.2012	09:51:00	52.0102	5.62044	06
61336	892	26.07.2012	09:52:00	52.0102	5.6205	06
61452	1008	26.07.2012	11:48:00	52.0101	5.62348	06
61453	1009	26.07.2012	11:49:00	52.01	5.62346	06
61454	1010	26.07.2012	11:50:00	52.01	5.62354	06
61455	1011	26.07.2012	11:51:00	52.0101	5.62355	06
61456	1012	26.07.2012	11:52:00	52.01	5.62368	06
61457	1013	26.07.2012	11:53:00	52.0101	5.62378	06
61458	1014	26.07.2012	11:54:00	52.0101	5.62383	06
61459	1015	26.07.2012	11:55:00	52.0101	5.62379	06
61460	1016	26.07.2012	11:56:00	52.01	5.62376	06
61461	1017	26.07.2012	11:57:00	52.01	5.62388	06
61462	1018	26.07.2012	11:58:00	52.01	5.62387	06
61463	1019	26.07.2012	11:59:00	52.01	5.62391	06
61464	1020	26.07.2012	12:00:00	52.01	5.62387	06
61465	1021	26.07.2012	12:01:00	52.01	5.62388	06
61466	1022	26.07.2012	12:02:00	52.01	5.62388	06
61467	1023	26.07.2012	12:03:00	52.01	5.62389	06
61468	1024	26.07.2012	12:04:00	52.01	5.62388	06
16424	192	10.07.2012	09:16:00	52.0098	5.6202	07
16425	193	10.07.2012	09:17:00	52.0098	5.62025	07
16426	194	10.07.2012	09:18:00	52.0098	5.62029	07
16427	195	10.07.2012	09:19:00	52.0098	5.62033	07
16428	196	10.07.2012	09:20:00	52.0098	5.6204	07
16429	197	10.07.2012	09:21:00	52.0098	5.62043	07
16430	198	10.07.2012	09:22:00	52.0098	5.62045	07
16431	199	10.07.2012	09:23:00	52.0098	5.62052	07
16432	200	10.07.2012	09:24:00	52.0098	5.62058	07
16433	201	10.07.2012	09:25:00	52.0098	5.6207	07
16434	202	10.07.2012	09:26:00	52.0098	5.62073	07
16435	203	10.07.2012	09:27:00	52.0098	5.62076	07
16436	204	10.07.2012	09:28:00	52.0098	5.62077	07
16437	205	10.07.2012	09:29:00	52.0098	5.62073	07
16438	206	10.07.2012	09:30:00	52.0098	5.62074	07
16439	207	10.07.2012	09:31:00	52.0097	5.62065	07
16440	208	10.07.2012	09:32:00	52.0097	5.62063	07
16648	416	10.07.2012	13:00:00	52.0102	5.62007	07
16649	417	10.07.2012	13:01:00	52.0102	5.62031	07
16650	418	10.07.2012	13:02:00	52.0104	5.62088	07
16651	419	10.07.2012	13:03:00	52.0104	5.62091	07
16652	420	10.07.2012	13:04:00	52.0104	5.62097	07
16653	421	10.07.2012	13:05:00	52.0104	5.62095	07
16654	422	10.07.2012	13:06:00	52.0104	5.62108	07
16655	423	10.07.2012	13:07:00	52.0104	5.62117	07
16656	424	10.07.2012	13:08:00	52.0104	5.62126	07
16657	425	10.07.2012	13:09:00	52.0104	5.62126	07
16658	426	10.07.2012	13:10:00	52.0104	5.62127	07
16659	427	10.07.2012	13:11:00	52.0104	5.62132	07
16660	428	10.07.2012	13:12:00	52.0105	5.62135	07
16661	429	10.07.2012	13:13:00	52.0104	5.62135	07
16662	430	10.07.2012	13:14:00	52.0104	5.62135	07
16663	431	10.07.2012	13:15:00	52.0105	5.62134	07
16664	432	10.07.2012	13:16:00	52.0105	5.62135	07
17108	876	11.07.2012	09:40:00	52.0103	5.62047	07
17109	877	11.07.2012	09:41:00	52.0103	5.62045	07
17110	878	11.07.2012	09:42:00	52.0103	5.6205	07
17111	879	11.07.2012	09:43:00	52.0104	5.62077	07
17112	880	11.07.2012	09:44:00	52.0104	5.62089	07
17113	881	11.07.2012	09:45:00	52.0104	5.62089	07
17114	882	11.07.2012	09:46:00	52.0104	5.62089	07
17115	883	11.07.2012	09:47:00	52.0104	5.62091	07
17116	884	11.07.2012	09:48:00	52.0104	5.62091	07
17117	885	11.07.2012	09:49:00	52.0104	5.62089	07
17118	886	11.07.2012	09:50:00	52.0104	5.62091	07
17119	887	11.07.2012	09:51:00	52.0105	5.62089	07
17120	888	11.07.2012	09:52:00	52.0105	5.62091	07
17121	889	11.07.2012	09:53:00	52.0104	5.62089	07
17122	890	11.07.2012	09:54:00	52.0104	5.62089	07
17123	891	11.07.2012	09:55:00	52.0104	5.62089	07
17124	892	11.07.2012	09:56:00	52.0104	5.62089	07
17317	1085	11.07.2012	13:09:00	52.0098	5.62009	07
17318	1086	11.07.2012	13:10:00	52.0098	5.62035	07
17319	1087	11.07.2012	13:11:00	52.0097	5.6206	07
17320	1088	11.07.2012	13:12:00	52.0097	5.62061	07
17321	1089	11.07.2012	13:13:00	52.0098	5.62066	07
17322	1090	11.07.2012	13:14:00	52.0098	5.62072	07
17323	1091	11.07.2012	13:15:00	52.0098	5.62075	07
17324	1092	11.07.2012	13:16:00	52.0098	5.6208	07
17325	1093	11.07.2012	13:17:00	52.0098	5.62084	07
17326	1094	11.07.2012	13:18:00	52.0097	5.62085	07
17327	1095	11.07.2012	13:19:00	52.0097	5.62087	07
17328	1096	11.07.2012	13:20:00	52.0097	5.62084	07
17329	1097	11.07.2012	13:21:00	52.0097	5.62079	07
17330	1098	11.07.2012	13:22:00	52.0097	5.62075	07
17331	1099	11.07.2012	13:23:00	52.0097	5.62072	07
17332	1100	11.07.2012	13:24:00	52.0097	5.62067	07
17333	1101	11.07.2012	13:25:00	52.0097	5.62063	07
17759	1527	12.07.2012	0.396528	52.0104	5.62231	07
17760	1528	12.07.2012	0.397222	52.0103	5.622	07
17761	1529	12.07.2012	0.397917	52.0102	5.62105	07
17762	1530	12.07.2012	0.398611	52.0101	5.62021	07
17763	1531	12.07.2012	0.399306	52.0101	5.61989	07
17764	1532	12.07.2012	0.4	52.0102	5.61983	07
17765	1533	12.07.2012	0.400694	52.0103	5.62014	07
17766	1534	12.07.2012	0.401389	52.0104	5.6205	07
17767	1535	12.07.2012	0.402083	52.0104	5.6208	07
17768	1536	12.07.2012	0.402778	52.0104	5.62086	07
17769	1537	12.07.2012	0.403472	52.0104	5.62091	07
17770	1538	12.07.2012	0.404167	52.0104	5.62094	07
17771	1539	12.07.2012	0.404861	52.0104	5.62098	07
17772	1540	12.07.2012	0.405556	52.0104	5.62124	07
17773	1541	12.07.2012	0.40625	52.0105	5.6215	07
17774	1542	12.07.2012	0.406944	52.0105	5.62153	07
17883	1651	12.07.2012	0.482639	52.0104	5.62265	07
17884	1652	12.07.2012	0.483333	52.0103	5.62298	07
17885	1653	12.07.2012	0.484028	52.0101	5.6227	07
17886	1654	12.07.2012	0.484722	52.01	5.622	07
17887	1655	12.07.2012	0.485417	52.0098	5.62106	07
17888	1656	12.07.2012	0.486111	52.0096	5.6204	07
17889	1657	12.07.2012	0.486806	52.0096	5.61989	07
17890	1658	12.07.2012	0.4875	52.0095	5.61958	07
17891	1659	12.07.2012	0.488194	52.0095	5.61946	07
17892	1660	12.07.2012	0.488889	52.0095	5.6194	07
17893	1661	12.07.2012	0.489583	52.0096	5.61935	07
17894	1662	12.07.2012	0.490278	52.0096	5.61933	07
17895	1663	12.07.2012	0.490972	52.0096	5.61938	07
17896	1664	12.07.2012	0.491667	52.0096	5.61942	07
17897	1665	12.07.2012	0.492361	52.0096	5.61943	07
17898	1666	12.07.2012	0.493056	52.0096	5.61949	07
17899	1667	12.07.2012	0.49375	52.0096	5.61954	07
18449	2217	13.07.2012	10:01:00	52.0096	5.62023	07
[truncated: 862 more rows]
