# Supplementary material for: Deriving Animal Behaviour from High-Frequency GPS: Tracking Cows in Open and Forested Habitat
Source: PLoS One. 2015 Jun 24;10(6):e0129030. doi: 10.1371/journal.pone.0129030 (PMC4479590; doi:10.1371/journal.pone.0129030)
Supplement: S2 Dataset — (XLSX) [file pone.0129030.s006.xlsx]

## Sheet: Observation data
Date	Time	Time relative (hms)	Duration	Cow	Behaviour	Event type
2012-10-25 10:32:31	2012-10-25 10:32:31	0:00:00	900	1	Not in view	State start
2012-10-25 10:32:31	2012-10-25 10:32:31	0:00:00	1.65	1	Walking	State start
2012-10-25 10:32:33	2012-10-25 10:32:33	0:00:01	0	1	Walking	State stop
2012-10-25 10:32:33	2012-10-25 10:32:33	0:00:01	9.665	1	Grooming	State start
2012-10-25 10:32:43	2012-10-25 10:32:43	0:00:11	0	1	Grooming	State stop
2012-10-25 10:32:43	2012-10-25 10:32:43	0:00:11	9.144	1	Walking	State start
2012-10-25 10:32:52	2012-10-25 10:32:52	0:00:20	0	1	Walking	State stop
2012-10-25 10:32:52	2012-10-25 10:32:52	0:00:20	3.784	1	Grooming	State start
2012-10-25 10:32:56	2012-10-25 10:32:56	0:00:24	0	1	Grooming	State stop
2012-10-25 10:32:56	2012-10-25 10:32:56	0:00:24	12.584	1	Walking	State start
2012-10-25 10:33:08	2012-10-25 10:33:08	0:00:36	0	1	Walking	State stop
2012-10-25 10:33:08	2012-10-25 10:33:08	0:00:36	6.01	1	Foraging	State start
2012-10-25 10:33:14	2012-10-25 10:33:14	0:00:42	0	1	Foraging	State stop
2012-10-25 10:33:14	2012-10-25 10:33:14	0:00:42	4.277	1	Standing	State start
2012-10-25 10:33:19	2012-10-25 10:33:19	0:00:47	0	1	Standing	State stop
2012-10-25 10:33:19	2012-10-25 10:33:19	0:00:47	5.363	1	Walking	State start
2012-10-25 10:33:24	2012-10-25 10:33:24	0:00:52	0	1	Walking	State stop
2012-10-25 10:33:24	2012-10-25 10:33:24	0:00:52	21.316	1	Grooming	State start
2012-10-25 10:33:45	2012-10-25 10:33:45	0:01:13	0	1	Grooming	State stop
2012-10-25 10:33:45	2012-10-25 10:33:45	0:01:13	7.55	1	Standing	State start
2012-10-25 10:33:53	2012-10-25 10:33:53	0:01:21	0	1	Standing	State stop
2012-10-25 10:33:53	2012-10-25 10:33:53	0:01:21	3.575	1	Grooming	State start
2012-10-25 10:33:56	2012-10-25 10:33:56	0:01:24	0	1	Grooming	State stop
2012-10-25 10:33:56	2012-10-25 10:33:56	0:01:24	9.529	1	Walking	State start
2012-10-25 10:34:06	2012-10-25 10:34:06	0:01:34	0	1	Walking	State stop
2012-10-25 10:34:06	2012-10-25 10:34:06	0:01:34	17.168	1	Standing	State start
2012-10-25 10:34:23	2012-10-25 10:34:23	0:01:51	0	1	Standing	State stop
2012-10-25 10:34:23	2012-10-25 10:34:23	0:01:51	3.885	1	Walking	State start
2012-10-25 10:34:27	2012-10-25 10:34:27	0:01:55	0	1	Walking	State stop
2012-10-25 10:34:27	2012-10-25 10:34:27	0:01:55	35.014	1	Grooming	State start
2012-10-25 10:35:02	2012-10-25 10:35:02	0:02:30	0	1	Grooming	State stop
2012-10-25 10:35:02	2012-10-25 10:35:02	0:02:30	2.986	1	Walking	State start
2012-10-25 10:35:05	2012-10-25 10:35:05	0:02:33	0	1	Walking	State stop
2012-10-25 10:35:05	2012-10-25 10:35:05	0:02:33	13.978	1	Standing	State start
2012-10-25 10:35:19	2012-10-25 10:35:19	0:02:47	0	1	Standing	State stop
2012-10-25 10:35:19	2012-10-25 10:35:19	0:02:47	8.683	1	Walking	State start
2012-10-25 10:35:28	2012-10-25 10:35:28	0:02:56	0	1	Walking	State stop
2012-10-25 10:35:28	2012-10-25 10:35:28	0:02:56	21.482	1	Grooming	State start
2012-10-25 10:35:49	2012-10-25 10:35:49	0:03:17	0	1	Grooming	State stop
2012-10-25 10:35:49	2012-10-25 10:35:49	0:03:17	29.285	1	Walking	State start
2012-10-25 10:36:18	2012-10-25 10:36:18	0:03:46	0	1	Walking	State stop
2012-10-25 10:36:18	2012-10-25 10:36:18	0:03:46	18.112	1	Foraging	State start
2012-10-25 10:36:36	2012-10-25 10:36:36	0:04:05	0	1	Foraging	State stop
2012-10-25 10:36:36	2012-10-25 10:36:36	0:04:05	9.114	1	Walking	State start
2012-10-25 10:36:46	2012-10-25 10:36:46	0:04:14	0	1	Walking	State stop
2012-10-25 10:36:46	2012-10-25 10:36:46	0:04:14	10.609	1	Foraging	State start
2012-10-25 10:36:56	2012-10-25 10:36:56	0:04:24	0	1	Foraging	State stop
2012-10-25 10:36:56	2012-10-25 10:36:56	0:04:24	20.947	1	Walking	State start
2012-10-25 10:37:17	2012-10-25 10:37:17	0:04:45	0	1	Walking	State stop
2012-10-25 10:37:17	2012-10-25 10:37:17	0:04:45	15.024	1	Standing	State start
2012-10-25 10:37:32	2012-10-25 10:37:32	0:05:00	0	1	Standing	State stop
2012-10-25 10:37:32	2012-10-25 10:37:32	0:05:00	9.633	1	Walking	State start
2012-10-25 10:37:42	2012-10-25 10:37:42	0:05:10	0	1	Walking	State stop
2012-10-25 10:37:42	2012-10-25 10:37:42	0:05:10	4.832	1	Standing	State start
2012-10-25 10:37:47	2012-10-25 10:37:47	0:05:15	0	1	Standing	State stop
2012-10-25 10:37:47	2012-10-25 10:37:47	0:05:15	4.532	1	Grooming	State start
2012-10-25 10:37:51	2012-10-25 10:37:51	0:05:19	0	1	Grooming	State stop
2012-10-25 10:37:51	2012-10-25 10:37:51	0:05:19	25.798	1	Standing	State start
2012-10-25 10:38:17	2012-10-25 10:38:17	0:05:45	0	1	Standing	State stop
2012-10-25 10:38:17	2012-10-25 10:38:17	0:05:45	18.925	1	Walking	State start
2012-10-25 10:38:36	2012-10-25 10:38:36	0:06:04	0	1	Walking	State stop
2012-10-25 10:38:36	2012-10-25 10:38:36	0:06:04	2.806	1	Foraging	State start
2012-10-25 10:38:39	2012-10-25 10:38:39	0:06:07	0	1	Foraging	State stop
2012-10-25 10:38:39	2012-10-25 10:38:39	0:06:07	33.773	1	Walking	State start
2012-10-25 10:39:12	2012-10-25 10:39:12	0:06:41	0	1	Walking	State stop
2012-10-25 10:39:12	2012-10-25 10:39:12	0:06:41	2.989	1	Standing	State start
2012-10-25 10:39:15	2012-10-25 10:39:15	0:06:44	0	1	Standing	State stop
2012-10-25 10:39:15	2012-10-25 10:39:15	0:06:44	33.7	1	Walking	State start
2012-10-25 10:39:49	2012-10-25 10:39:49	0:07:17	0	1	Walking	State stop
2012-10-25 10:39:49	2012-10-25 10:39:49	0:07:17	3.652	1	Standing	State start
2012-10-25 10:39:53	2012-10-25 10:39:53	0:07:21	0	1	Standing	State stop
2012-10-25 10:39:53	2012-10-25 10:39:53	0:07:21	82.106	1	Foraging	State start
2012-10-25 10:41:15	2012-10-25 10:41:15	0:08:43	0	1	Foraging	State stop
2012-10-25 10:41:15	2012-10-25 10:41:15	0:08:43	21.978	1	Grooming	State start
2012-10-25 10:41:37	2012-10-25 10:41:37	0:09:05	0	1	Grooming	State stop
2012-10-25 10:41:37	2012-10-25 10:41:37	0:09:05	11.836	1	Foraging	State start
2012-10-25 10:41:49	2012-10-25 10:41:49	0:09:17	0	1	Foraging	State stop
2012-10-25 10:41:49	2012-10-25 10:41:49	0:09:17	17.166	1	Grooming	State start
2012-10-25 10:42:06	2012-10-25 10:42:06	0:09:34	0	1	Grooming	State stop
2012-10-25 10:42:06	2012-10-25 10:42:06	0:09:34	6.332	1	Walking	State start
2012-10-25 10:42:12	2012-10-25 10:42:12	0:09:40	0	1	Walking	State stop
2012-10-25 10:42:12	2012-10-25 10:42:12	0:09:40	24.487	1	Foraging	State start
2012-10-25 10:42:37	2012-10-25 10:42:37	0:10:05	0	1	Foraging	State stop
2012-10-25 10:42:37	2012-10-25 10:42:37	0:10:05	29.418	1	Walking	State start
2012-10-25 10:43:06	2012-10-25 10:43:06	0:10:34	0	1	Walking	State stop
2012-10-25 10:43:06	2012-10-25 10:43:06	0:10:34	2.688	1	Foraging	State start
2012-10-25 10:43:09	2012-10-25 10:43:09	0:10:37	0	1	Foraging	State stop
2012-10-25 10:43:09	2012-10-25 10:43:09	0:10:37	7.089	1	Walking	State start
2012-10-25 10:43:16	2012-10-25 10:43:16	0:10:44	0	1	Walking	State stop
2012-10-25 10:43:16	2012-10-25 10:43:16	0:10:44	44.46	1	Grooming	State start
2012-10-25 10:44:00	2012-10-25 10:44:00	0:11:28	0	1	Grooming	State stop
2012-10-25 10:44:00	2012-10-25 10:44:00	0:11:28	12.3	1	Standing	State start
2012-10-25 10:44:13	2012-10-25 10:44:13	0:11:41	0	1	Standing	State stop
2012-10-25 10:44:13	2012-10-25 10:44:13	0:11:41	72.085	1	Grooming	State start
2012-10-25 10:45:25	2012-10-25 10:45:25	0:12:53	0	1	Grooming	State stop
2012-10-25 10:45:25	2012-10-25 10:45:25	0:12:53	100.764	1	Walking	State start
2012-10-25 10:47:06	2012-10-25 10:47:06	0:14:34	0	1	Walking	State stop
2012-10-25 10:47:06	2012-10-25 10:47:06	0:14:34	4.082	1	Social	State start
2012-10-25 10:47:10	2012-10-25 10:47:10	0:14:38	0	1	Social	State stop
2012-10-25 10:47:10	2012-10-25 10:47:10	0:14:38	16.153	1	Standing	State start
2012-10-25 10:47:26	2012-10-25 10:47:26	0:14:54	0	1	Standing	State stop
2012-10-25 10:47:26	2012-10-25 10:47:26	0:14:54	5.682	1	Foraging	State start
2012-10-25 10:47:31	2012-10-25 10:47:31	0:15:00	0	1	Foraging	State stop
2012-10-25 10:47:31	2012-10-25 10:47:31	0:15:00	0	1	Not in view	State stop
2012-10-25 13:00:07	2012-10-25 13:00:07	0:00:00	900	1	Not in view	State start
2012-10-25 13:00:07	2012-10-25 13:00:07	0:00:00	2.545	1	Walking	State start
2012-10-25 13:00:09	2012-10-25 13:00:09	0:00:02	0	1	Walking	State stop
2012-10-25 13:00:09	2012-10-25 13:00:09	0:00:02	76.236	1	Foraging	State start
2012-10-25 13:01:25	2012-10-25 13:01:25	0:01:18	0	1	Foraging	State stop
2012-10-25 13:01:25	2012-10-25 13:01:25	0:01:18	31.484	1	Walking	State start
2012-10-25 13:01:57	2012-10-25 13:01:57	0:01:50	0	1	Walking	State stop
2012-10-25 13:01:57	2012-10-25 13:01:57	0:01:50	19.341	1	Foraging	State start
2012-10-25 13:02:16	2012-10-25 13:02:16	0:02:09	0	1	Foraging	State stop
2012-10-25 13:02:16	2012-10-25 13:02:16	0:02:09	3.661	1	Walking	State start
2012-10-25 13:02:20	2012-10-25 13:02:20	0:02:13	0	1	Walking	State stop
2012-10-25 13:02:20	2012-10-25 13:02:20	0:02:13	19.888	1	Foraging	State start
2012-10-25 13:02:40	2012-10-25 13:02:40	0:02:33	0	1	Foraging	State stop
2012-10-25 13:02:40	2012-10-25 13:02:40	0:02:33	3.503	1	Walking	State start
2012-10-25 13:02:43	2012-10-25 13:02:43	0:02:36	0	1	Walking	State stop
2012-10-25 13:02:43	2012-10-25 13:02:43	0:02:36	12.185	1	Foraging	State start
2012-10-25 13:02:56	2012-10-25 13:02:56	0:02:48	0	1	Foraging	State stop
2012-10-25 13:02:56	2012-10-25 13:02:56	0:02:48	10.21	1	Walking	State start
2012-10-25 13:03:06	2012-10-25 13:03:06	0:02:59	0	1	Walking	State stop
2012-10-25 13:03:06	2012-10-25 13:03:06	0:02:59	8.334	1	Foraging	State start
2012-10-25 13:03:14	2012-10-25 13:03:14	0:03:07	0	1	Foraging	State stop
2012-10-25 13:03:14	2012-10-25 13:03:14	0:03:07	18.411	1	Walking	State start
2012-10-25 13:03:32	2012-10-25 13:03:32	0:03:25	0	1	Walking	State stop
2012-10-25 13:03:32	2012-10-25 13:03:32	0:03:25	12.7	1	Foraging	State start
2012-10-25 13:03:45	2012-10-25 13:03:45	0:03:38	0	1	Foraging	State stop
2012-10-25 13:03:45	2012-10-25 13:03:45	0:03:38	12.866	1	Walking	State start
2012-10-25 13:03:58	2012-10-25 13:03:58	0:03:51	0	1	Walking	State stop
2012-10-25 13:03:58	2012-10-25 13:03:58	0:03:51	447.547	1	Foraging	State start
2012-10-25 13:11:26	2012-10-25 13:11:26	0:11:18	0	1	Foraging	State stop
2012-10-25 13:11:26	2012-10-25 13:11:26	0:11:18	11.435	1	Walking	State start
2012-10-25 13:11:37	2012-10-25 13:11:37	0:11:30	0	1	Walking	State stop
2012-10-25 13:11:37	2012-10-25 13:11:37	0:11:30	209.654	1	Foraging	State start
2012-10-25 13:15:07	2012-10-25 13:15:07	0:15:00	0	1	Foraging	State stop
2012-10-25 13:15:07	2012-10-25 13:15:07	0:15:00	0	1	Not in view	State stop
2012-10-26 09:24:59	2012-10-26 09:24:59	0:00:00	900	1	Not in view	State start
2012-10-26 09:24:59	2012-10-26 09:24:59	0:00:00	5.589	1	Walking	State start
2012-10-26 09:25:05	2012-10-26 09:25:05	0:00:05	0	1	Walking	State stop
2012-10-26 09:25:05	2012-10-26 09:25:05	0:00:05	45.985	1	Standing	State start
2012-10-26 09:25:51	2012-10-26 09:25:51	0:00:51	0	1	Standing	State stop
2012-10-26 09:25:51	2012-10-26 09:25:51	0:00:51	48.523	1	Foraging	State start
2012-10-26 09:26:39	2012-10-26 09:26:39	0:01:40	0	1	Foraging	State stop
2012-10-26 09:26:39	2012-10-26 09:26:39	0:01:40	5.362	1	Grooming	State start
2012-10-26 09:26:45	2012-10-26 09:26:45	0:01:45	0	1	Grooming	State stop
2012-10-26 09:26:45	2012-10-26 09:26:45	0:01:45	55.296	1	Foraging	State start
2012-10-26 09:27:40	2012-10-26 09:27:40	0:02:40	0	1	Foraging	State stop
2012-10-26 09:27:40	2012-10-26 09:27:40	0:02:40	8.832	1	Walking	State start
2012-10-26 09:27:49	2012-10-26 09:27:49	0:02:49	0	1	Walking	State stop
2012-10-26 09:27:49	2012-10-26 09:27:49	0:02:49	8.665	1	Standing	State start
2012-10-26 09:27:57	2012-10-26 09:27:57	0:02:58	0	1	Standing	State stop
2012-10-26 09:27:57	2012-10-26 09:27:57	0:02:58	43.579	1	Walking	State start
2012-10-26 09:28:41	2012-10-26 09:28:41	0:03:41	0	1	Walking	State stop
2012-10-26 09:28:41	2012-10-26 09:28:41	0:03:41	678.169	1	Standing	State start
2012-10-26 09:29:47	2012-10-26 09:29:47	0:04:47	0	1		Point
2012-10-26 09:39:59	2012-10-26 09:39:59	0:15:00	0	1	Not in view	State stop
2012-10-26 09:39:59	2012-10-26 09:39:59	0:15:00	0	1	Standing	State stop
2012-10-26 10:53:25	2012-10-26 10:53:25	0:00:00	900	1	Not in view	State start
2012-10-26 10:53:25	2012-10-26 10:53:25	0:00:00	2.276	1	Walking	State start
2012-10-26 10:53:27	2012-10-26 10:53:27	0:00:02	0	1	Walking	State stop
2012-10-26 10:53:27	2012-10-26 10:53:27	0:00:02	39.49	1	Foraging	State start
2012-10-26 10:54:07	2012-10-26 10:54:07	0:00:41	0	1	Foraging	State stop
2012-10-26 10:54:07	2012-10-26 10:54:07	0:00:41	50.686	1	Grooming	State start
2012-10-26 10:54:57	2012-10-26 10:54:57	0:01:32	0	1	Grooming	State stop
2012-10-26 10:54:57	2012-10-26 10:54:57	0:01:32	10.174	1	Standing	State start
2012-10-26 10:55:08	2012-10-26 10:55:08	0:01:42	0	1	Standing	State stop
2012-10-26 10:55:08	2012-10-26 10:55:08	0:01:42	38.216	1	Foraging	State start
2012-10-26 10:55:46	2012-10-26 10:55:46	0:02:20	0	1	Foraging	State stop
2012-10-26 10:55:46	2012-10-26 10:55:46	0:02:20	14.609	1	Standing	State start
2012-10-26 10:56:00	2012-10-26 10:56:00	0:02:35	0	1	Standing	State stop
2012-10-26 10:56:00	2012-10-26 10:56:00	0:02:35	115.948	1	Foraging	State start
2012-10-26 10:57:56	2012-10-26 10:57:56	0:04:31	0	1	Foraging	State stop
2012-10-26 10:57:56	2012-10-26 10:57:56	0:04:31	4.914	1	Walking	State start
2012-10-26 10:58:01	2012-10-26 10:58:01	0:04:36	0	1	Walking	State stop
2012-10-26 10:58:01	2012-10-26 10:58:01	0:04:36	575.948	1	Foraging	State start
2012-10-26 11:07:37	2012-10-26 11:07:37	0:14:12	0	1	Foraging	State stop
2012-10-26 11:07:37	2012-10-26 11:07:37	0:14:12	5.446	1	Walking	State start
2012-10-26 11:07:43	2012-10-26 11:07:43	0:14:17	0	1	Walking	State stop
2012-10-26 11:07:43	2012-10-26 11:07:43	0:14:17	42.293	1	Foraging	State start
2012-10-26 11:08:25	2012-10-26 11:08:25	0:15:00	0	1	Foraging	State stop
2012-10-26 11:08:25	2012-10-26 11:08:25	0:15:00	0	1	Not in view	State stop
2012-10-29 10:36:26	2012-10-29 10:36:26	0:00:00	900	1	Not in view	State start
2012-10-29 10:36:26	2012-10-29 10:36:26	0:00:00	3.084	1	Walking	State start
2012-10-29 10:36:29	2012-10-29 10:36:29	0:00:03	0	1	Walking	State stop
2012-10-29 10:36:29	2012-10-29 10:36:29	0:00:03	144.579	1	Standing	State start
2012-10-29 10:38:53	2012-10-29 10:38:53	0:02:27	0	1	Standing	State stop
2012-10-29 10:38:53	2012-10-29 10:38:53	0:02:27	5.442	1	Walking	State start
2012-10-29 10:38:59	2012-10-29 10:38:59	0:02:33	0	1	Walking	State stop
2012-10-29 10:38:59	2012-10-29 10:38:59	0:02:33	11.318	1	Standing	State start
2012-10-29 10:39:10	2012-10-29 10:39:10	0:02:44	0	1	Standing	State stop
2012-10-29 10:39:10	2012-10-29 10:39:10	0:02:44	6.059	1	Walking	State start
2012-10-29 10:39:16	2012-10-29 10:39:16	0:02:50	0	1	Walking	State stop
2012-10-29 10:39:16	2012-10-29 10:39:16	0:02:50	60.93	1	Social	State start
2012-10-29 10:40:17	2012-10-29 10:40:17	0:03:51	0	1	Social	State stop
2012-10-29 10:40:17	2012-10-29 10:40:17	0:03:51	12	1	Standing	State start
2012-10-29 10:40:29	2012-10-29 10:40:29	0:04:03	0	1	Standing	State stop
2012-10-29 10:40:29	2012-10-29 10:40:29	0:04:03	56.245	1	Walking	State start
2012-10-29 10:41:25	2012-10-29 10:41:25	0:04:59	0	1	Walking	State stop
2012-10-29 10:41:25	2012-10-29 10:41:25	0:04:59	244.542	1	Foraging	State start
2012-10-29 10:45:30	2012-10-29 10:45:30	0:09:04	0	1	Foraging	State stop
2012-10-29 10:45:30	2012-10-29 10:45:30	0:09:04	15.207	1	Standing	State start
2012-10-29 10:45:45	2012-10-29 10:45:45	0:09:19	0	1	Standing	State stop
2012-10-29 10:45:45	2012-10-29 10:45:45	0:09:19	340.594	1	Foraging	State start
2012-10-29 10:51:26	2012-10-29 10:51:26	0:15:00	0	1	Foraging	State stop
2012-10-29 10:51:26	2012-10-29 10:51:26	0:15:00	0	1	Not in view	State stop
2012-10-29 12:12:42	2012-10-29 12:12:42	0:00:00	900	1	Not in view	State start
2012-10-29 12:12:42	2012-10-29 12:12:42	0:00:00	1.781	1	Walking	State start
2012-10-29 12:12:43	2012-10-29 12:12:43	0:00:01	0	1	Walking	State stop
2012-10-29 12:12:43	2012-10-29 12:12:43	0:00:01	94.053	1	Standing	State start
2012-10-29 12:14:17	2012-10-29 12:14:17	0:01:35	0	1	Standing	State stop
2012-10-29 12:14:17	2012-10-29 12:14:17	0:01:35	2.242	1	Walking	State start
2012-10-29 12:14:20	2012-10-29 12:14:20	0:01:38	0	1	Walking	State stop
2012-10-29 12:14:20	2012-10-29 12:14:20	0:01:38	63.02	1	Standing	State start
2012-10-29 12:15:23	2012-10-29 12:15:23	0:02:41	0	1	Standing	State stop
2012-10-29 12:15:23	2012-10-29 12:15:23	0:02:41	9.969	1	Grooming	State start
2012-10-29 12:15:33	2012-10-29 12:15:33	0:02:51	0	1	Grooming	State stop
2012-10-29 12:15:33	2012-10-29 12:15:33	0:02:51	8.384	1	Walking	State start
2012-10-29 12:15:41	2012-10-29 12:15:41	0:02:59	0	1	Walking	State stop
2012-10-29 12:15:41	2012-10-29 12:15:41	0:02:59	720.551	1	Standing	State start
2012-10-29 12:27:42	2012-10-29 12:27:42	0:15:00	0	1	Not in view	State stop
2012-10-29 12:27:42	2012-10-29 12:27:42	0:15:00	0	1	Standing	State stop
2012-10-30 08:34:53	2012-10-30 08:34:53	0:00:00	900	1	Not in view	State start
2012-10-30 08:34:53	2012-10-30 08:34:53	0:00:00	0.819	1	Walking	State start
2012-10-30 08:34:53	2012-10-30 08:34:53	0:00:00	0	1	Walking	State stop
2012-10-30 08:34:53	2012-10-30 08:34:53	0:00:00	104.511	1	Foraging	State start
2012-10-30 08:36:38	2012-10-30 08:36:38	0:01:45	0	1	Foraging	State stop
2012-10-30 08:36:38	2012-10-30 08:36:38	0:01:45	5.856	1	Standing	State start
2012-10-30 08:36:44	2012-10-30 08:36:44	0:01:51	0	1	Standing	State stop
2012-10-30 08:36:44	2012-10-30 08:36:44	0:01:51	15.539	1	Walking	State start
2012-10-30 08:36:59	2012-10-30 08:36:59	0:02:06	0	1	Walking	State stop
2012-10-30 08:36:59	2012-10-30 08:36:59	0:02:06	11.007	1	Standing	State start
2012-10-30 08:37:10	2012-10-30 08:37:10	0:02:17	0	1	Standing	State stop
2012-10-30 08:37:10	2012-10-30 08:37:10	0:02:17	8.848	1	Foraging	State start
2012-10-30 08:37:19	2012-10-30 08:37:19	0:02:26	0	1	Foraging	State stop
2012-10-30 08:37:19	2012-10-30 08:37:19	0:02:26	11.276	1	Walking	State start
2012-10-30 08:37:30	2012-10-30 08:37:30	0:02:37	0	1	Walking	State stop
2012-10-30 08:37:30	2012-10-30 08:37:30	0:02:37	2.457	1	Foraging	State start
2012-10-30 08:37:33	2012-10-30 08:37:33	0:02:40	0	1	Foraging	State stop
2012-10-30 08:37:33	2012-10-30 08:37:33	0:02:40	20.992	1	Walking	State start
2012-10-30 08:37:54	2012-10-30 08:37:54	0:03:01	0	1	Walking	State stop
2012-10-30 08:37:54	2012-10-30 08:37:54	0:03:01	8.113	1	Grooming	State start
2012-10-30 08:38:02	2012-10-30 08:38:02	0:03:09	0	1	Grooming	State stop
2012-10-30 08:38:02	2012-10-30 08:38:02	0:03:09	124.489	1	Walking	State start
2012-10-30 08:40:06	2012-10-30 08:40:06	0:05:13	0	1	Walking	State stop
2012-10-30 08:40:06	2012-10-30 08:40:06	0:05:13	4.632	1	Standing	State start
2012-10-30 08:40:11	2012-10-30 08:40:11	0:05:18	0	1	Standing	State stop
2012-10-30 08:40:11	2012-10-30 08:40:11	0:05:18	5.844	1	Walking	State start
2012-10-30 08:40:17	2012-10-30 08:40:17	0:05:24	0	1	Walking	State stop
2012-10-30 08:40:17	2012-10-30 08:40:17	0:05:24	9.313	1	Foraging	State start
2012-10-30 08:40:26	2012-10-30 08:40:26	0:05:33	0	1	Foraging	State stop
2012-10-30 08:40:26	2012-10-30 08:40:26	0:05:33	12.353	1	Walking	State start
2012-10-30 08:40:39	2012-10-30 08:40:39	0:05:46	0	1	Walking	State stop
2012-10-30 08:40:39	2012-10-30 08:40:39	0:05:46	94.643	1	Foraging	State start
2012-10-30 08:42:13	2012-10-30 08:42:13	0:07:20	0	1	Foraging	State stop
2012-10-30 08:42:13	2012-10-30 08:42:13	0:07:20	18.821	1	Walking	State start
2012-10-30 08:42:32	2012-10-30 08:42:32	0:07:39	0	1	Walking	State stop
2012-10-30 08:42:32	2012-10-30 08:42:32	0:07:39	1.328	1	Foraging	State start
2012-10-30 08:42:33	2012-10-30 08:42:33	0:07:40	0	1	Foraging	State stop
2012-10-30 08:42:33	2012-10-30 08:42:33	0:07:40	20.9	1	Walking	State start
2012-10-30 08:42:54	2012-10-30 08:42:54	0:08:01	0	1	Walking	State stop
2012-10-30 08:42:54	2012-10-30 08:42:54	0:08:01	147.774	1	Foraging	State start
2012-10-30 08:45:22	2012-10-30 08:45:22	0:10:29	0	1	Foraging	State stop
2012-10-30 08:45:22	2012-10-30 08:45:22	0:10:29	32.207	1	Walking	State start
2012-10-30 08:45:54	2012-10-30 08:45:54	0:11:01	0	1	Walking	State stop
2012-10-30 08:45:54	2012-10-30 08:45:54	0:11:01	5.213	1	Foraging	State start
2012-10-30 08:45:59	2012-10-30 08:45:59	0:11:06	0	1	Foraging	State stop
2012-10-30 08:45:59	2012-10-30 08:45:59	0:11:06	55.94	1	Walking	State start
2012-10-30 08:46:55	2012-10-30 08:46:55	0:12:02	0	1	Walking	State stop
2012-10-30 08:46:55	2012-10-30 08:46:55	0:12:02	35.508	1	Foraging	State start
2012-10-30 08:47:31	2012-10-30 08:47:31	0:12:38	0	1	Foraging	State stop
2012-10-30 08:47:31	2012-10-30 08:47:31	0:12:38	4.597	1	Standing	State start
2012-10-30 08:47:35	2012-10-30 08:47:35	0:12:42	0	1	Standing	State stop
2012-10-30 08:47:35	2012-10-30 08:47:35	0:12:42	98.861	1	Foraging	State start
2012-10-30 08:49:14	2012-10-30 08:49:14	0:14:21	0	1	Foraging	State stop
2012-10-30 08:49:14	2012-10-30 08:49:14	0:14:21	9.629	1	Walking	State start
2012-10-30 08:49:24	2012-10-30 08:49:24	0:14:31	0	1	Walking	State stop
2012-10-30 08:49:24	2012-10-30 08:49:24	0:14:31	2.639	1	Foraging	State start
2012-10-30 08:49:27	2012-10-30 08:49:27	0:14:34	0	1	Foraging	State stop
2012-10-30 08:49:27	2012-10-30 08:49:27	0:14:34	10.857	1	Walking	State start
2012-10-30 08:49:37	2012-10-30 08:49:37	0:14:44	0	1	Walking	State stop
2012-10-30 08:49:37	2012-10-30 08:49:37	0:14:44	15.034	1	Foraging	State start
2012-10-30 08:49:53	2012-10-30 08:49:53	0:15:00	0	1	Foraging	State stop
2012-10-30 08:49:53	2012-10-30 08:49:53	0:15:00	0	1	Not in view	State stop
2012-10-30 11:07:49	2012-10-30 11:07:49	0:00:00	900	1	Not in view	State start
2012-10-30 11:07:49	2012-10-30 11:07:49	0:00:00	1.178	1	Walking	State start
2012-10-30 11:07:50	2012-10-30 11:07:50	0:00:01	0	1	Walking	State stop
2012-10-30 11:07:50	2012-10-30 11:07:50	0:00:01	898.822	1	Ruminating	State start
2012-10-30 11:07:51	2012-10-30 11:07:51	0:00:02	0	1		Point
2012-10-30 11:22:49	2012-10-30 11:22:49	0:15:00	0	1	Not in view	State stop
2012-10-30 11:22:49	2012-10-30 11:22:49	0:15:00	0	1	Ruminating	State stop
2012-10-31 08:51:04	2012-10-31 08:51:04	0:00:00	900	1	Not in view	State start
2012-10-31 08:51:04	2012-10-31 08:51:04	0:00:00	0.933	1	Walking	State start
2012-10-31 08:51:04	2012-10-31 08:51:04	0:00:00	0	1	Walking	State stop
2012-10-31 08:51:04	2012-10-31 08:51:04	0:00:00	97.804	1	Foraging	State start
2012-10-31 08:52:42	2012-10-31 08:52:42	0:01:38	0	1	Foraging	State stop
2012-10-31 08:52:42	2012-10-31 08:52:42	0:01:38	5.279	1	Walking	State start
2012-10-31 08:52:48	2012-10-31 08:52:48	0:01:44	0	1	Walking	State stop
2012-10-31 08:52:48	2012-10-31 08:52:48	0:01:44	7.969	1	Grooming	State start
2012-10-31 08:52:55	2012-10-31 08:52:55	0:01:51	0	1	Grooming	State stop
2012-10-31 08:52:55	2012-10-31 08:52:55	0:01:51	6.939	1	Walking	State start
2012-10-31 08:53:02	2012-10-31 08:53:02	0:01:58	0	1	Walking	State stop
2012-10-31 08:53:02	2012-10-31 08:53:02	0:01:58	7.62	1	Standing	State start
2012-10-31 08:53:10	2012-10-31 08:53:10	0:02:06	0	1	Standing	State stop
2012-10-31 08:53:10	2012-10-31 08:53:10	0:02:06	2.822	1	Foraging	State start
2012-10-31 08:53:13	2012-10-31 08:53:13	0:02:09	0	1	Foraging	State stop
2012-10-31 08:53:13	2012-10-31 08:53:13	0:02:09	2.922	1	Walking	State start
2012-10-31 08:53:16	2012-10-31 08:53:16	0:02:12	0	1	Walking	State stop
2012-10-31 08:53:16	2012-10-31 08:53:16	0:02:12	155.937	1	Foraging	State start
2012-10-31 08:55:52	2012-10-31 08:55:52	0:04:48	0	1	Foraging	State stop
2012-10-31 08:55:52	2012-10-31 08:55:52	0:04:48	8.88	1	Standing	State start
2012-10-31 08:56:01	2012-10-31 08:56:01	0:04:57	0	1	Standing	State stop
2012-10-31 08:56:01	2012-10-31 08:56:01	0:04:57	4.45	1	Grooming	State start
2012-10-31 08:56:05	2012-10-31 08:56:05	0:05:01	0	1	Grooming	State stop
2012-10-31 08:56:05	2012-10-31 08:56:05	0:05:01	2.357	1	Standing	State start
2012-10-31 08:56:07	2012-10-31 08:56:07	0:05:03	0	1	Standing	State stop
2012-10-31 08:56:07	2012-10-31 08:56:07	0:05:03	14.211	1	Walking	State start
2012-10-31 08:56:22	2012-10-31 08:56:22	0:05:18	0	1	Walking	State stop
2012-10-31 08:56:22	2012-10-31 08:56:22	0:05:18	219.498	1	Foraging	State start
2012-10-31 09:00:01	2012-10-31 09:00:01	0:08:57	0	1	Foraging	State stop
2012-10-31 09:00:01	2012-10-31 09:00:01	0:08:57	0.835	1	Walking	State start
2012-10-31 09:00:02	2012-10-31 09:00:02	0:08:58	0	1	Walking	State stop
2012-10-31 09:00:02	2012-10-31 09:00:02	0:08:58	166.964	1	Foraging	State start
2012-10-31 09:02:49	2012-10-31 09:02:49	0:11:45	0	1	Foraging	State stop
2012-10-31 09:02:49	2012-10-31 09:02:49	0:11:45	4.333	1	Standing	State start
2012-10-31 09:02:53	2012-10-31 09:02:53	0:11:49	0	1	Standing	State stop
2012-10-31 09:02:53	2012-10-31 09:02:53	0:11:49	190.247	1	Foraging	State start
2012-10-31 09:06:04	2012-10-31 09:06:04	0:15:00	0	1	Foraging	State stop
2012-10-31 09:06:04	2012-10-31 09:06:04	0:15:00	0	1	Not in view	State stop
2012-10-31 13:20:08	2012-10-31 13:20:08	0:00:00	900	1	Not in view	State start
2012-10-31 13:20:08	2012-10-31 13:20:08	0:00:00	0.536	1	Walking	State start
2012-10-31 13:20:09	2012-10-31 13:20:09	0:00:00	0	1	Walking	State stop
2012-10-31 13:20:09	2012-10-31 13:20:09	0:00:00	109.377	1	Foraging	State start
2012-10-31 13:21:58	2012-10-31 13:21:58	0:01:49	0	1	Foraging	State stop
2012-10-31 13:21:58	2012-10-31 13:21:58	0:01:49	19.009	1	Standing	State start
2012-10-31 13:22:17	2012-10-31 13:22:17	0:02:08	0	1	Standing	State stop
2012-10-31 13:22:17	2012-10-31 13:22:17	0:02:08	3.353	1	Grooming	State start
2012-10-31 13:22:21	2012-10-31 13:22:21	0:02:12	0	1	Grooming	State stop
2012-10-31 13:22:21	2012-10-31 13:22:21	0:02:12	10.839	1	Standing	State start
2012-10-31 13:22:32	2012-10-31 13:22:32	0:02:23	0	1	Standing	State stop
2012-10-31 13:22:32	2012-10-31 13:22:32	0:02:23	5.678	1	Grooming	State start
2012-10-31 13:22:37	2012-10-31 13:22:37	0:02:28	0	1	Grooming	State stop
2012-10-31 13:22:37	2012-10-31 13:22:37	0:02:28	44.342	1	Standing	State start
2012-10-31 13:23:22	2012-10-31 13:23:22	0:03:13	0	1	Standing	State stop
2012-10-31 13:23:22	2012-10-31 13:23:22	0:03:13	5.91	1	Walking	State start
2012-10-31 13:23:28	2012-10-31 13:23:28	0:03:19	0	1	Walking	State stop
2012-10-31 13:23:28	2012-10-31 13:23:28	0:03:19	41.775	1	Standing	State start
2012-10-31 13:24:09	2012-10-31 13:24:09	0:04:00	0	1	Standing	State stop
2012-10-31 13:24:09	2012-10-31 13:24:09	0:04:00	97.52	1	Foraging	State start
2012-10-31 13:25:47	2012-10-31 13:25:47	0:05:38	0	1	Foraging	State stop
2012-10-31 13:25:47	2012-10-31 13:25:47	0:05:38	3.387	1	Walking	State start
2012-10-31 13:25:50	2012-10-31 13:25:50	0:05:41	0	1	Walking	State stop
2012-10-31 13:25:50	2012-10-31 13:25:50	0:05:41	2.891	1	Standing	State start
2012-10-31 13:25:53	2012-10-31 13:25:53	0:05:44	0	1	Standing	State stop
2012-10-31 13:25:53	2012-10-31 13:25:53	0:05:44	2.571	1	Social	State start
2012-10-31 13:25:56	2012-10-31 13:25:56	0:05:47	0	1	Social	State stop
2012-10-31 13:25:56	2012-10-31 13:25:56	0:05:47	5.544	1	Foraging	State start
2012-10-31 13:26:01	2012-10-31 13:26:01	0:05:52	0	1	Foraging	State stop
2012-10-31 13:26:01	2012-10-31 13:26:01	0:05:52	5.08	1	Walking	State start
2012-10-31 13:26:06	2012-10-31 13:26:06	0:05:57	0	1	Walking	State stop
2012-10-31 13:26:06	2012-10-31 13:26:06	0:05:57	28.305	1	Foraging	State start
2012-10-31 13:26:35	2012-10-31 13:26:35	0:06:26	0	1	Foraging	State stop
2012-10-31 13:26:35	2012-10-31 13:26:35	0:06:26	2.142	1	Walking	State start
2012-10-31 13:26:37	2012-10-31 13:26:37	0:06:28	0	1	Walking	State stop
2012-10-31 13:26:37	2012-10-31 13:26:37	0:06:28	9.014	1	Standing	State start
2012-10-31 13:26:46	2012-10-31 13:26:46	0:06:37	0	1	Standing	State stop
2012-10-31 13:26:46	2012-10-31 13:26:46	0:06:37	43.579	1	Foraging	State start
2012-10-31 13:27:29	2012-10-31 13:27:29	0:07:20	0	1	Foraging	State stop
2012-10-31 13:27:29	2012-10-31 13:27:29	0:07:20	4.748	1	Walking	State start
2012-10-31 13:27:34	2012-10-31 13:27:34	0:07:25	0	1	Walking	State stop
2012-10-31 13:27:34	2012-10-31 13:27:34	0:07:25	30.531	1	Standing	State start
2012-10-31 13:28:05	2012-10-31 13:28:05	0:07:56	0	1	Standing	State stop
2012-10-31 13:28:05	2012-10-31 13:28:05	0:07:56	42.117	1	Grooming	State start
2012-10-31 13:28:47	2012-10-31 13:28:47	0:08:38	0	1	Grooming	State stop
2012-10-31 13:28:47	2012-10-31 13:28:47	0:08:38	13.064	1	Standing	State start
2012-10-31 13:29:00	2012-10-31 13:29:00	0:08:51	0	1	Standing	State stop
2012-10-31 13:29:00	2012-10-31 13:29:00	0:08:51	10.743	1	Foraging	State start
2012-10-31 13:29:11	2012-10-31 13:29:11	0:09:02	0	1	Foraging	State stop
2012-10-31 13:29:11	2012-10-31 13:29:11	0:09:02	16.069	1	Standing	State start
2012-10-31 13:29:27	2012-10-31 13:29:27	0:09:18	0	1	Standing	State stop
2012-10-31 13:29:27	2012-10-31 13:29:27	0:09:18	30.697	1	Grooming	State start
2012-10-31 13:29:57	2012-10-31 13:29:57	0:09:48	0	1	Grooming	State stop
2012-10-31 13:29:57	2012-10-31 13:29:57	0:09:48	4.928	1	Standing	State start
2012-10-31 13:30:02	2012-10-31 13:30:02	0:09:53	0	1	Standing	State stop
2012-10-31 13:30:02	2012-10-31 13:30:02	0:09:53	3.221	1	Walking	State start
2012-10-31 13:30:05	2012-10-31 13:30:05	0:09:56	0	1	Walking	State stop
2012-10-31 13:30:05	2012-10-31 13:30:05	0:09:56	33.254	1	Standing	State start
2012-10-31 13:30:39	2012-10-31 13:30:39	0:10:30	0	1	Standing	State stop
2012-10-31 13:30:39	2012-10-31 13:30:39	0:10:30	14.624	1	Grooming	State start
2012-10-31 13:30:53	2012-10-31 13:30:53	0:10:44	0	1	Grooming	State stop
2012-10-31 13:30:53	2012-10-31 13:30:53	0:10:44	23.324	1	Standing	State start
2012-10-31 13:31:17	2012-10-31 13:31:17	0:11:08	0	1	Standing	State stop
2012-10-31 13:31:17	2012-10-31 13:31:17	0:11:08	8.782	1	Walking	State start
2012-10-31 13:31:25	2012-10-31 13:31:25	0:11:16	0	1	Walking	State stop
2012-10-31 13:31:25	2012-10-31 13:31:25	0:11:16	11.315	1	Standing	State start
2012-10-31 13:31:37	2012-10-31 13:31:37	0:11:28	0	1	Standing	State stop
2012-10-31 13:31:37	2012-10-31 13:31:37	0:11:28	38.052	1	Foraging	State start
2012-10-31 13:32:15	2012-10-31 13:32:15	0:12:06	0	1	Foraging	State stop
2012-10-31 13:32:15	2012-10-31 13:32:15	0:12:06	4.63	1	Standing	State start
2012-10-31 13:32:19	2012-10-31 13:32:19	0:12:10	0	1	Standing	State stop
2012-10-31 13:32:19	2012-10-31 13:32:19	0:12:10	81.701	1	Walking	State start
2012-10-31 13:33:41	2012-10-31 13:33:41	0:13:32	0	1	Walking	State stop
2012-10-31 13:33:41	2012-10-31 13:33:41	0:13:32	6.408	1	Social	State start
2012-10-31 13:33:48	2012-10-31 13:33:48	0:13:39	0	1	Social	State stop
2012-10-31 13:33:48	2012-10-31 13:33:48	0:13:39	10.592	1	Standing	State start
2012-10-31 13:33:58	2012-10-31 13:33:58	0:13:49	0	1	Standing	State stop
2012-10-31 13:33:58	2012-10-31 13:33:58	0:13:49	16.435	1	Grooming	State start
2012-10-31 13:34:15	2012-10-31 13:34:15	0:14:06	0	1	Grooming	State stop
2012-10-31 13:34:15	2012-10-31 13:34:15	0:14:06	4.716	1	Walking	State start
2012-10-31 13:34:19	2012-10-31 13:34:19	0:14:10	0	1	Walking	State stop
2012-10-31 13:34:19	2012-10-31 13:34:19	0:14:10	5.975	1	Social	State start
2012-10-31 13:34:25	2012-10-31 13:34:25	0:14:16	0	1	Social	State stop
2012-10-31 13:34:25	2012-10-31 13:34:25	0:14:16	8.666	1	Walking	State start
2012-10-31 13:34:34	2012-10-31 13:34:34	0:14:25	0	1	Walking	State stop
2012-10-31 13:34:34	2012-10-31 13:34:34	0:14:25	13.381	1	Standing	State start
2012-10-31 13:34:47	2012-10-31 13:34:47	0:14:38	0	1	Standing	State stop
2012-10-31 13:34:47	2012-10-31 13:34:47	0:14:38	3.303	1	Walking	State start
2012-10-31 13:34:51	2012-10-31 13:34:51	0:14:42	0	1	Walking	State stop
2012-10-31 13:34:51	2012-10-31 13:34:51	0:14:42	17.872	1	Foraging	State start
2012-10-31 13:35:08	2012-10-31 13:35:08	0:15:00	0	1	Foraging	State stop
2012-10-31 13:35:08	2012-10-31 13:35:08	0:15:00	0	1	Not in view	State stop
2012-11-01 10:21:18	2012-11-01 10:21:18	0:00:00	900	1	Not in view	State start
2012-11-01 10:21:18	2012-11-01 10:21:18	0:00:00	0.66	1	Walking	State start
2012-11-01 10:21:18	2012-11-01 10:21:18	0:00:00	0	1	Walking	State stop
2012-11-01 10:21:18	2012-11-01 10:21:18	0:00:00	78.714	1	Foraging	State start
2012-11-01 10:22:37	2012-11-01 10:22:37	0:01:19	0	1	Foraging	State stop
2012-11-01 10:22:37	2012-11-01 10:22:37	0:01:19	6.507	1	Grooming	State start
2012-11-01 10:22:43	2012-11-01 10:22:43	0:01:25	0	1	Grooming	State stop
2012-11-01 10:22:43	2012-11-01 10:22:43	0:01:25	83.719	1	Foraging	State start
2012-11-01 10:24:07	2012-11-01 10:24:07	0:02:49	0	1	Foraging	State stop
2012-11-01 10:24:07	2012-11-01 10:24:07	0:02:49	2.606	1	Walking	State start
2012-11-01 10:24:10	2012-11-01 10:24:10	0:02:52	0	1	Walking	State stop
2012-11-01 10:24:10	2012-11-01 10:24:10	0:02:52	131.656	1	Foraging	State start
2012-11-01 10:26:21	2012-11-01 10:26:21	0:05:03	0	1	Foraging	State stop
2012-11-01 10:26:21	2012-11-01 10:26:21	0:05:03	10.957	1	Standing	State start
2012-11-01 10:26:32	2012-11-01 10:26:32	0:05:14	0	1	Standing	State stop
2012-11-01 10:26:32	2012-11-01 10:26:32	0:05:14	9.031	1	Walking	State start
2012-11-01 10:26:41	2012-11-01 10:26:41	0:05:23	0	1	Walking	State stop
2012-11-01 10:26:41	2012-11-01 10:26:41	0:05:23	143.343	1	Foraging	State start
2012-11-01 10:29:05	2012-11-01 10:29:05	0:07:47	0	1	Foraging	State stop
2012-11-01 10:29:05	2012-11-01 10:29:05	0:07:47	3.837	1	Walking	State start
2012-11-01 10:29:09	2012-11-01 10:29:09	0:07:51	0	1	Walking	State stop
2012-11-01 10:29:09	2012-11-01 10:29:09	0:07:51	107.408	1	Foraging	State start
2012-11-01 10:30:56	2012-11-01 10:30:56	0:09:38	0	1	Foraging	State stop
2012-11-01 10:30:56	2012-11-01 10:30:56	0:09:38	21.525	1	Walking	State start
2012-11-01 10:31:17	2012-11-01 10:31:17	0:09:59	0	1	Walking	State stop
2012-11-01 10:31:17	2012-11-01 10:31:17	0:09:59	23.227	1	Foraging	State start
2012-11-01 10:31:41	2012-11-01 10:31:41	0:10:23	0	1	Foraging	State stop
2012-11-01 10:31:41	2012-11-01 10:31:41	0:10:23	28.569	1	Walking	State start
2012-11-01 10:32:09	2012-11-01 10:32:09	0:10:51	0	1	Walking	State stop
2012-11-01 10:32:09	2012-11-01 10:32:09	0:10:51	183.378	1	Foraging	State start
2012-11-01 10:35:13	2012-11-01 10:35:13	0:13:55	0	1	Foraging	State stop
2012-11-01 10:35:13	2012-11-01 10:35:13	0:13:55	4.732	1	Walking	State start
2012-11-01 10:35:17	2012-11-01 10:35:17	0:13:59	0	1	Walking	State stop
2012-11-01 10:35:17	2012-11-01 10:35:17	0:13:59	60.131	1	Foraging	State start
2012-11-01 10:36:18	2012-11-01 10:36:18	0:15:00	0	1	Foraging	State stop
2012-11-01 10:36:18	2012-11-01 10:36:18	0:15:00	0	1	Not in view	State stop
2012-11-01 13:03:16	2012-11-01 13:03:16	0:00:00	900	1	Not in view	State start
2012-11-01 13:03:16	2012-11-01 13:03:16	0:00:00	0.041	1	Walking	State start
2012-11-01 13:03:16	2012-11-01 13:03:16	0:00:00	0	1	Walking	State stop
2012-11-01 13:03:16	2012-11-01 13:03:16	0:00:00	840.57	1	Standing	State start
2012-11-01 13:17:16	2012-11-01 13:17:16	0:14:00	0	1	Standing	State stop
2012-11-01 13:17:16	2012-11-01 13:17:16	0:14:00	8.102	1	Social	State start
2012-11-01 13:17:25	2012-11-01 13:17:25	0:14:08	0	1	Social	State stop
2012-11-01 13:17:25	2012-11-01 13:17:25	0:14:08	49.745	1	Standing	State start
2012-11-01 13:18:14	2012-11-01 13:18:14	0:14:58	0	1	Standing	State stop
2012-11-01 13:18:14	2012-11-01 13:18:14	0:14:58	1.542	1	Grooming	State start
2012-11-01 13:18:16	2012-11-01 13:18:16	0:15:00	0	1	Grooming	State stop
2012-11-01 13:18:16	2012-11-01 13:18:16	0:15:00	0	1	Not in view	State stop
2012-11-02 12:07:49	2012-11-02 12:07:49	0:00:00	900	1	Not in view	State start
2012-11-02 12:07:49	2012-11-02 12:07:49	0:00:00	0.042	1	Walking	State start
2012-11-02 12:07:49	2012-11-02 12:07:49	0:00:00	0	1	Walking	State stop
2012-11-02 12:07:49	2012-11-02 12:07:49	0:00:00	489.816	1	Ruminating	State start
2012-11-02 12:15:59	2012-11-02 12:15:59	0:08:09	0	1	Ruminating	State stop
2012-11-02 12:15:59	2012-11-02 12:15:59	0:08:09	88.202	1	Standing	State start
2012-11-02 12:17:27	2012-11-02 12:17:27	0:09:38	0	1	Standing	State stop
2012-11-02 12:17:27	2012-11-02 12:17:27	0:09:38	14.276	1	Grooming	State start
2012-11-02 12:17:41	2012-11-02 12:17:41	0:09:52	0	1	Grooming	State stop
2012-11-02 12:17:41	2012-11-02 12:17:41	0:09:52	4.117	1	Standing	State start
2012-11-02 12:17:46	2012-11-02 12:17:46	0:09:56	0	1	Standing	State stop
2012-11-02 12:17:46	2012-11-02 12:17:46	0:09:56	4.898	1	Walking	State start
2012-11-02 12:17:51	2012-11-02 12:17:51	0:10:01	0	1	Walking	State stop
2012-11-02 12:17:51	2012-11-02 12:17:51	0:10:01	26.373	1	Standing	State start
2012-11-02 12:18:17	2012-11-02 12:18:17	0:10:27	0	1	Standing	State stop
2012-11-02 12:18:17	2012-11-02 12:18:17	0:10:27	2.172	1	Walking	State start
2012-11-02 12:18:19	2012-11-02 12:18:19	0:10:29	0	1	Walking	State stop
2012-11-02 12:18:19	2012-11-02 12:18:19	0:10:29	26.443	1	Standing	State start
2012-11-02 12:18:46	2012-11-02 12:18:46	0:10:56	0	1	Standing	State stop
2012-11-02 12:18:46	2012-11-02 12:18:46	0:10:56	243.661	1	Ruminating	State start
2012-11-02 12:22:49	2012-11-02 12:22:49	0:15:00	0	1	Not in view	State stop
2012-11-02 12:22:49	2012-11-02 12:22:49	0:15:00	0	1	Ruminating	State stop
2012-11-02 13:24:40	2012-11-02 13:24:40	0:00:00	900	1	Not in view	State start
2012-11-02 13:24:40	2012-11-02 13:24:40	0:00:00	0.51	1	Walking	State start
2012-11-02 13:24:40	2012-11-02 13:24:40	0:00:00	0	1	Walking	State stop
2012-11-02 13:24:40	2012-11-02 13:24:40	0:00:00	899.49	1	Ruminating	State start
2012-11-02 13:39:40	2012-11-02 13:39:40	0:15:00	0	1	Not in view	State stop
2012-11-02 13:39:40	2012-11-02 13:39:40	0:15:00	0	1	Ruminating	State stop
2012-11-05 10:22:40	2012-11-05 10:22:40	0:00:00	900	1	Not in view	State start
2012-11-05 10:22:40	2012-11-05 10:22:40	0:00:00	0.047	1	Walking	State start
2012-11-05 10:22:40	2012-11-05 10:22:40	0:00:00	0	1	Walking	State stop
2012-11-05 10:22:40	2012-11-05 10:22:40	0:00:00	108.368	1	Standing	State start
2012-11-05 10:24:29	2012-11-05 10:24:29	0:01:48	0	1	Standing	State stop
2012-11-05 10:24:29	2012-11-05 10:24:29	0:01:48	4.941	1	Grooming	State start
2012-11-05 10:24:34	2012-11-05 10:24:34	0:01:53	0	1	Grooming	State stop
2012-11-05 10:24:34	2012-11-05 10:24:34	0:01:53	66.089	1	Standing	State start
2012-11-05 10:25:40	2012-11-05 10:25:40	0:02:59	0	1	Standing	State stop
2012-11-05 10:25:40	2012-11-05 10:25:40	0:02:59	16.682	1	Grooming	State start
2012-11-05 10:25:56	2012-11-05 10:25:56	0:03:16	0	1	Grooming	State stop
2012-11-05 10:25:56	2012-11-05 10:25:56	0:03:16	134.605	1	Standing	State start
2012-11-05 10:28:11	2012-11-05 10:28:11	0:05:30	0	1	Standing	State stop
2012-11-05 10:28:11	2012-11-05 10:28:11	0:05:30	6.24	1	Grooming	State start
2012-11-05 10:28:17	2012-11-05 10:28:17	0:05:36	0	1	Grooming	State stop
2012-11-05 10:28:17	2012-11-05 10:28:17	0:05:36	3.337	1	Standing	State start
2012-11-05 10:28:21	2012-11-05 10:28:21	0:05:40	0	1	Standing	State stop
2012-11-05 10:28:21	2012-11-05 10:28:21	0:05:40	3.619	1	Grooming	State start
2012-11-05 10:28:24	2012-11-05 10:28:24	0:05:43	0	1	Grooming	State stop
2012-11-05 10:28:24	2012-11-05 10:28:24	0:05:43	7.812	1	Walking	State start
2012-11-05 10:28:32	2012-11-05 10:28:32	0:05:51	0	1	Walking	State stop
2012-11-05 10:28:32	2012-11-05 10:28:32	0:05:51	18.162	1	Standing	State start
2012-11-05 10:28:50	2012-11-05 10:28:50	0:06:09	0	1	Standing	State stop
2012-11-05 10:28:50	2012-11-05 10:28:50	0:06:09	7.088	1	Walking	State start
2012-11-05 10:28:57	2012-11-05 10:28:57	0:06:16	0	1	Walking	State stop
2012-11-05 10:28:57	2012-11-05 10:28:57	0:06:16	5.114	1	Standing	State start
2012-11-05 10:29:02	2012-11-05 10:29:02	0:06:22	0	1	Standing	State stop
2012-11-05 10:29:02	2012-11-05 10:29:02	0:06:22	7.305	1	Grooming	State start
2012-11-05 10:29:10	2012-11-05 10:29:10	0:06:29	0	1	Grooming	State stop
2012-11-05 10:29:10	2012-11-05 10:29:10	0:06:29	22.544	1	Standing	State start
2012-11-05 10:29:32	2012-11-05 10:29:32	0:06:51	0	1	Standing	State stop
2012-11-05 10:29:32	2012-11-05 10:29:32	0:06:51	18.012	1	Walking	State start
2012-11-05 10:29:50	2012-11-05 10:29:50	0:07:09	0	1	Walking	State stop
2012-11-05 10:29:50	2012-11-05 10:29:50	0:07:09	32.539	1	Standing	State start
2012-11-05 10:30:23	2012-11-05 10:30:23	0:07:42	0	1	Standing	State stop
2012-11-05 10:30:23	2012-11-05 10:30:23	0:07:42	22.628	1	Walking	State start
2012-11-05 10:30:45	2012-11-05 10:30:45	0:08:05	0	1	Walking	State stop
2012-11-05 10:30:45	2012-11-05 10:30:45	0:08:05	142.117	1	Standing	State start
2012-11-05 10:33:07	2012-11-05 10:33:07	0:10:27	0	1	Standing	State stop
2012-11-05 10:33:07	2012-11-05 10:33:07	0:10:27	14.393	1	Grooming	State start
2012-11-05 10:33:22	2012-11-05 10:33:22	0:10:41	0	1	Grooming	State stop
2012-11-05 10:33:22	2012-11-05 10:33:22	0:10:41	30.624	1	Walking	State start
2012-11-05 10:33:52	2012-11-05 10:33:52	0:11:12	0	1	Walking	State stop
2012-11-05 10:33:52	2012-11-05 10:33:52	0:11:12	93.332	1	Standing	State start
2012-11-05 10:35:26	2012-11-05 10:35:26	0:12:45	0	1	Standing	State stop
2012-11-05 10:35:26	2012-11-05 10:35:26	0:12:45	29.296	1	Walking	State start
2012-11-05 10:35:55	2012-11-05 10:35:55	0:13:14	0	1	Walking	State stop
2012-11-05 10:35:55	2012-11-05 10:35:55	0:13:14	39.013	1	Standing	State start
2012-11-05 10:36:34	2012-11-05 10:36:34	0:13:53	0	1	Standing	State stop
2012-11-05 10:36:34	2012-11-05 10:36:34	0:13:53	11.554	1	Walking	State start
2012-11-05 10:36:46	2012-11-05 10:36:46	0:14:05	0	1	Walking	State stop
2012-11-05 10:36:46	2012-11-05 10:36:46	0:14:05	54.539	1	Ruminating	State start
2012-11-05 10:37:40	2012-11-05 10:37:40	0:15:00	0	1	Not in view	State stop
2012-11-05 10:37:40	2012-11-05 10:37:40	0:15:00	0	1	Ruminating	State stop
2012-11-05 11:10:25	2012-11-05 11:10:25	0:00:00	900	1	Not in view	State start
2012-11-05 11:10:25	2012-11-05 11:10:25	0:00:00	0.043	1	Walking	State start
2012-11-05 11:10:25	2012-11-05 11:10:25	0:00:00	0	1	Walking	State stop
2012-11-05 11:10:25	2012-11-05 11:10:25	0:00:00	899.957	1	Ruminating	State start
2012-11-05 11:25:25	2012-11-05 11:25:25	0:15:00	0	1	Not in view	State stop
2012-11-05 11:25:25	2012-11-05 11:25:25	0:15:00	0	1	Ruminating	State stop
2012-11-06 10:00:03	2012-11-06 10:00:03	0:00:00	900	1	Not in view	State start
2012-11-06 10:00:03	2012-11-06 10:00:03	0:00:00	1	1	Walking	State start
2012-11-06 10:00:04	2012-11-06 10:00:04	0:00:01	0	1	Walking	State stop
2012-11-06 10:00:04	2012-11-06 10:00:04	0:00:01	41.739	1	Foraging	State start
2012-11-06 10:00:45	2012-11-06 10:00:45	0:00:42	0	1	Foraging	State stop
2012-11-06 10:00:45	2012-11-06 10:00:45	0:00:42	12.416	1	Walking	State start
2012-11-06 10:00:58	2012-11-06 10:00:58	0:00:55	0	1	Walking	State stop
2012-11-06 10:00:58	2012-11-06 10:00:58	0:00:55	18.842	1	Foraging	State start
2012-11-06 10:01:16	2012-11-06 10:01:16	0:01:13	0	1	Foraging	State stop
2012-11-06 10:01:16	2012-11-06 10:01:16	0:01:13	1.643	1	Walking	State start
2012-11-06 10:01:18	2012-11-06 10:01:18	0:01:15	0	1	Walking	State stop
2012-11-06 10:01:18	2012-11-06 10:01:18	0:01:15	26.171	1	Foraging	State start
2012-11-06 10:01:44	2012-11-06 10:01:44	0:01:41	0	1	Foraging	State stop
2012-11-06 10:01:44	2012-11-06 10:01:44	0:01:41	34.265	1	Walking	State start
2012-11-06 10:02:19	2012-11-06 10:02:19	0:02:16	0	1	Walking	State stop
2012-11-06 10:02:19	2012-11-06 10:02:19	0:02:16	12.484	1	Standing	State start
2012-11-06 10:02:31	2012-11-06 10:02:31	0:02:28	0	1	Standing	State stop
2012-11-06 10:02:31	2012-11-06 10:02:31	0:02:28	110.268	1	Walking	State start
2012-11-06 10:04:21	2012-11-06 10:04:21	0:04:18	0	1	Walking	State stop
2012-11-06 10:04:21	2012-11-06 10:04:21	0:04:18	7.172	1	Standing	State start
2012-11-06 10:04:29	2012-11-06 10:04:29	0:04:26	0	1	Standing	State stop
2012-11-06 10:04:29	2012-11-06 10:04:29	0:04:26	4.2	1	Walking	State start
2012-11-06 10:04:33	2012-11-06 10:04:33	0:04:30	0	1	Walking	State stop
2012-11-06 10:04:33	2012-11-06 10:04:33	0:04:30	40.89	1	Standing	State start
2012-11-06 10:05:14	2012-11-06 10:05:14	0:05:11	0	1	Standing	State stop
2012-11-06 10:05:14	2012-11-06 10:05:14	0:05:11	56.131	1	Walking	State start
2012-11-06 10:06:10	2012-11-06 10:06:10	0:06:07	0	1	Walking	State stop
2012-11-06 10:06:10	2012-11-06 10:06:10	0:06:07	6.439	1	Grooming	State start
2012-11-06 10:06:16	2012-11-06 10:06:16	0:06:13	0	1	Grooming	State stop
2012-11-06 10:06:16	2012-11-06 10:06:16	0:06:13	102.787	1	Walking	State start
2012-11-06 10:07:59	2012-11-06 10:07:59	0:07:56	0	1	Walking	State stop
2012-11-06 10:07:59	2012-11-06 10:07:59	0:07:56	144.463	1	Drinking	State start
2012-11-06 10:10:23	2012-11-06 10:10:23	0:10:20	0	1	Drinking	State stop
2012-11-06 10:10:23	2012-11-06 10:10:23	0:10:20	7.454	1	Standing	State start
2012-11-06 10:10:31	2012-11-06 10:10:31	0:10:28	0	1	Standing	State stop
2012-11-06 10:10:31	2012-11-06 10:10:31	0:10:28	14.443	1	Walking	State start
2012-11-06 10:10:45	2012-11-06 10:10:45	0:10:42	0	1	Walking	State stop
2012-11-06 10:10:45	2012-11-06 10:10:45	0:10:42	257.193	1	Standing	State start
2012-11-06 10:15:03	2012-11-06 10:15:03	0:15:00	0	1	Not in view	State stop
2012-11-06 10:15:03	2012-11-06 10:15:03	0:15:00	0	1	Standing	State stop
2012-11-06 11:35:49	2012-11-06 11:35:49	0:00:00	900	1	Not in view	State start
2012-11-06 11:35:49	2012-11-06 11:35:49	0:00:00	0.042	1	Walking	State start
2012-11-06 11:35:49	2012-11-06 11:35:49	0:00:00	0	1	Walking	State stop
2012-11-06 11:35:49	2012-11-06 11:35:49	0:00:00	899.958	1	Ruminating	State start
2012-11-06 11:50:49	2012-11-06 11:50:49	0:15:00	0	1	Not in view	State stop
2012-11-06 11:50:49	2012-11-06 11:50:49	0:15:00	0	1	Ruminating	State stop
2012-11-07 09:39:03	2012-11-07 09:39:03	0:00:00	900	1	Not in view	State start
2012-11-07 09:39:03	2012-11-07 09:39:03	0:00:00	0.783	1	Walking	State start
2012-11-07 09:39:03	2012-11-07 09:39:03	0:00:00	0	1	Walking	State stop
2012-11-07 09:39:03	2012-11-07 09:39:03	0:00:00	141.931	1	Foraging	State start
2012-11-07 09:41:25	2012-11-07 09:41:25	0:02:22	0	1	Foraging	State stop
2012-11-07 09:41:25	2012-11-07 09:41:25	0:02:22	10.952	1	Grooming	State start
2012-11-07 09:41:36	2012-11-07 09:41:36	0:02:33	0	1	Grooming	State stop
2012-11-07 09:41:36	2012-11-07 09:41:36	0:02:33	42.202	1	Foraging	State start
2012-11-07 09:42:18	2012-11-07 09:42:18	0:03:15	0	1	Foraging	State stop
2012-11-07 09:42:18	2012-11-07 09:42:18	0:03:15	9.295	1	Grooming	State start
2012-11-07 09:42:28	2012-11-07 09:42:28	0:03:25	0	1	Grooming	State stop
2012-11-07 09:42:28	2012-11-07 09:42:28	0:03:25	63.137	1	Foraging	State start
2012-11-07 09:43:31	2012-11-07 09:43:31	0:04:28	0	1	Foraging	State stop
2012-11-07 09:43:31	2012-11-07 09:43:31	0:04:28	46.154	1	Grooming	State start
2012-11-07 09:44:17	2012-11-07 09:44:17	0:05:14	0	1	Grooming	State stop
2012-11-07 09:44:17	2012-11-07 09:44:17	0:05:14	33.384	1	Foraging	State start
2012-11-07 09:44:50	2012-11-07 09:44:50	0:05:47	0	1	Foraging	State stop
2012-11-07 09:44:50	2012-11-07 09:44:50	0:05:47	63.193	1	Grooming	State start
2012-11-07 09:45:54	2012-11-07 09:45:54	0:06:51	0	1	Grooming	State stop
2012-11-07 09:45:54	2012-11-07 09:45:54	0:06:51	6.601	1	Foraging	State start
2012-11-07 09:46:00	2012-11-07 09:46:00	0:06:57	0	1	Foraging	State stop
2012-11-07 09:46:00	2012-11-07 09:46:00	0:06:57	415.226	1	Standing	State start
2012-11-07 09:52:55	2012-11-07 09:52:55	0:13:52	0	1	Standing	State stop
2012-11-07 09:52:55	2012-11-07 09:52:55	0:13:52	6.339	1	Walking	State start
2012-11-07 09:53:02	2012-11-07 09:53:02	0:13:59	0	1	Walking	State stop
2012-11-07 09:53:02	2012-11-07 09:53:02	0:13:59	60.803	1	Standing	State start
2012-11-07 09:54:03	2012-11-07 09:54:03	0:15:00	0	1	Not in view	State stop
2012-11-07 09:54:03	2012-11-07 09:54:03	0:15:00	0	1	Standing	State stop
2012-11-07 12:25:45	2012-11-07 12:25:45	0:00:00	900	1	Not in view	State start
2012-11-07 12:25:45	2012-11-07 12:25:45	0:00:00	0.042	1	Walking	State start
2012-11-07 12:25:45	2012-11-07 12:25:45	0:00:00	0	1	Walking	State stop
2012-11-07 12:25:45	2012-11-07 12:25:45	0:00:00	899.958	1	Ruminating	State start
2012-11-07 12:30:42	2012-11-07 12:30:42	0:04:56	0	1		Point
2012-11-07 12:40:45	2012-11-07 12:40:45	0:15:00	0	1	Not in view	State stop
2012-11-07 12:40:45	2012-11-07 12:40:45	0:15:00	0	1	Ruminating	State stop
2012-10-25 11:53:21	2012-10-25 11:53:21	0:00:00	900	2	Not in view	State start
2012-10-25 11:53:21	2012-10-25 11:53:21	0:00:00	3.314	2	Walking	State start
2012-10-25 11:53:24	2012-10-25 11:53:24	0:00:03	0	2	Walking	State stop
2012-10-25 11:53:24	2012-10-25 11:53:24	0:00:03	896.686	2	Foraging	State start
2012-10-25 12:08:21	2012-10-25 12:08:21	0:15:00	0	2	Foraging	State stop
2012-10-25 12:08:21	2012-10-25 12:08:21	0:15:00	0	2	Not in view	State stop
2012-10-25 13:50:42	2012-10-25 13:50:42	0:00:00	900	2	Not in view	State start
2012-10-25 13:50:42	2012-10-25 13:50:42	0:00:00	0.979	2	Walking	State start
2012-10-25 13:50:43	2012-10-25 13:50:43	0:00:00	0	2	Walking	State stop
2012-10-25 13:50:43	2012-10-25 13:50:43	0:00:00	591.721	2	Standing	State start
2012-10-25 14:00:35	2012-10-25 14:00:35	0:09:52	0	2	Standing	State stop
2012-10-25 14:00:35	2012-10-25 14:00:35	0:09:52	307.3	2	Ruminating	State start
2012-10-25 14:05:42	2012-10-25 14:05:42	0:15:00	0	2	Not in view	State stop
2012-10-25 14:05:42	2012-10-25 14:05:42	0:15:00	0	2	Ruminating	State stop
2012-10-26 10:00:11	2012-10-26 10:00:11	0:00:00	900	2	Not in view	State start
2012-10-26 10:00:11	2012-10-26 10:00:11	0:00:00	2.351	2	Walking	State start
2012-10-26 10:00:13	2012-10-26 10:00:13	0:00:02	0	2	Walking	State stop
2012-10-26 10:00:13	2012-10-26 10:00:13	0:00:02	11.24	2	Standing	State start
2012-10-26 10:00:25	2012-10-26 10:00:25	0:00:13	0	2	Standing	State stop
2012-10-26 10:00:25	2012-10-26 10:00:25	0:00:13	13.051	2	Grooming	State start
2012-10-26 10:00:38	2012-10-26 10:00:38	0:00:26	0	2	Grooming	State stop
2012-10-26 10:00:38	2012-10-26 10:00:38	0:00:26	149.661	2	Walking	State start
2012-10-26 10:03:07	2012-10-26 10:03:07	0:02:56	0	2	Walking	State stop
2012-10-26 10:03:07	2012-10-26 10:03:07	0:02:56	3.984	2	Grooming	State start
2012-10-26 10:03:11	2012-10-26 10:03:11	0:03:00	0	2	Grooming	State stop
2012-10-26 10:03:11	2012-10-26 10:03:11	0:03:00	2.341	2	Standing	State start
2012-10-26 10:03:14	2012-10-26 10:03:14	0:03:02	0	2	Standing	State stop
2012-10-26 10:03:14	2012-10-26 10:03:14	0:03:02	36.457	2	Walking	State start
2012-10-26 10:03:50	2012-10-26 10:03:50	0:03:39	0	2	Walking	State stop
2012-10-26 10:03:50	2012-10-26 10:03:50	0:03:39	31.744	2	Standing	State start
2012-10-26 10:04:22	2012-10-26 10:04:22	0:04:10	0	2	Standing	State stop
2012-10-26 10:04:22	2012-10-26 10:04:22	0:04:10	219.467	2	Foraging	State start
2012-10-26 10:08:01	2012-10-26 10:08:01	0:07:50	0	2	Foraging	State stop
2012-10-26 10:08:01	2012-10-26 10:08:01	0:07:50	24.006	2	Walking	State start
2012-10-26 10:08:25	2012-10-26 10:08:25	0:08:14	0	2	Walking	State stop
2012-10-26 10:08:25	2012-10-26 10:08:25	0:08:14	115.994	2	Standing	State start
2012-10-26 10:10:21	2012-10-26 10:10:21	0:10:10	0	2	Standing	State stop
2012-10-26 10:10:21	2012-10-26 10:10:21	0:10:10	4.333	2	Grooming	State start
2012-10-26 10:10:26	2012-10-26 10:10:26	0:10:14	0	2	Grooming	State stop
2012-10-26 10:10:26	2012-10-26 10:10:26	0:10:14	14.244	2	Standing	State start
2012-10-26 10:10:40	2012-10-26 10:10:40	0:10:28	0	2	Standing	State stop
2012-10-26 10:10:40	2012-10-26 10:10:40	0:10:28	45.886	2	Walking	State start
2012-10-26 10:11:26	2012-10-26 10:11:26	0:11:14	0	2	Walking	State stop
2012-10-26 10:11:26	2012-10-26 10:11:26	0:11:14	225.241	2	Standing	State start
2012-10-26 10:15:11	2012-10-26 10:15:11	0:15:00	0	2	Not in view	State stop
2012-10-26 10:15:11	2012-10-26 10:15:11	0:15:00	0	2	Standing	State stop
2012-10-26 12:05:58	2012-10-26 12:05:58	0:00:00	900	2	Not in view	State start
2012-10-26 12:05:58	2012-10-26 12:05:58	0:00:00	1.051	2	Walking	State start
2012-10-26 12:05:59	2012-10-26 12:05:59	0:00:01	0	2	Walking	State stop
2012-10-26 12:05:59	2012-10-26 12:05:59	0:00:01	550.653	2	Foraging	State start
2012-10-26 12:15:10	2012-10-26 12:15:10	0:09:11	0	2	Foraging	State stop
2012-10-26 12:15:10	2012-10-26 12:15:10	0:09:11	53.22	2	Walking	State start
2012-10-26 12:16:03	2012-10-26 12:16:03	0:10:04	0	2	Walking	State stop
2012-10-26 12:16:03	2012-10-26 12:16:03	0:10:04	112.291	2	Foraging	State start
2012-10-26 12:17:55	2012-10-26 12:17:55	0:11:57	0	2	Foraging	State stop
2012-10-26 12:17:55	2012-10-26 12:17:55	0:11:57	18.444	2	Social	State start
2012-10-26 12:18:14	2012-10-26 12:18:14	0:12:15	0	2	Social	State stop
2012-10-26 12:18:14	2012-10-26 12:18:14	0:12:15	9.396	2	Foraging	State start
2012-10-26 12:18:23	2012-10-26 12:18:23	0:12:25	0	2	Foraging	State stop
2012-10-26 12:18:23	2012-10-26 12:18:23	0:12:25	7.338	2	Walking	State start
2012-10-26 12:18:30	2012-10-26 12:18:30	0:12:32	0	2	Walking	State stop
2012-10-26 12:18:30	2012-10-26 12:18:30	0:12:32	79.323	2	Foraging	State start
2012-10-26 12:19:50	2012-10-26 12:19:50	0:13:51	0	2	Foraging	State stop
2012-10-26 12:19:50	2012-10-26 12:19:50	0:13:51	3.397	2	Walking	State start
2012-10-26 12:19:53	2012-10-26 12:19:53	0:13:55	0	2	Walking	State stop
2012-10-26 12:19:53	2012-10-26 12:19:53	0:13:55	39.099	2	Foraging	State start
2012-10-26 12:20:32	2012-10-26 12:20:32	0:14:34	0	2	Foraging	State stop
2012-10-26 12:20:32	2012-10-26 12:20:32	0:14:34	25.788	2	Walking	State start
2012-10-26 12:20:58	2012-10-26 12:20:58	0:15:00	0	2	Not in view	State stop
2012-10-26 12:20:58	2012-10-26 12:20:58	0:15:00	0	2	Walking	State stop
2012-10-29 10:16:16	2012-10-29 10:16:16	0:00:00	900	2	Not in view	State start
2012-10-29 10:16:16	2012-10-29 10:16:16	0:00:00	1.175	2	Walking	State start
2012-10-29 10:16:17	2012-10-29 10:16:17	0:00:01	0	2	Walking	State stop
2012-10-29 10:16:17	2012-10-29 10:16:17	0:00:01	131.09	2	Foraging	State start
2012-10-29 10:18:29	2012-10-29 10:18:29	0:02:12	0	2	Foraging	State stop
2012-10-29 10:18:29	2012-10-29 10:18:29	0:02:12	32.374	2	Walking	State start
2012-10-29 10:19:01	2012-10-29 10:19:01	0:02:44	0	2	Walking	State stop
2012-10-29 10:19:01	2012-10-29 10:19:01	0:02:44	287.288	2	Foraging	State start
2012-10-29 10:23:48	2012-10-29 10:23:48	0:07:31	0	2	Foraging	State stop
2012-10-29 10:23:48	2012-10-29 10:23:48	0:07:31	2.158	2	Walking	State start
2012-10-29 10:23:50	2012-10-29 10:23:50	0:07:34	0	2	Walking	State stop
2012-10-29 10:23:50	2012-10-29 10:23:50	0:07:34	5.943	2	Foraging	State start
2012-10-29 10:23:56	2012-10-29 10:23:56	0:07:40	0	2	Foraging	State stop
2012-10-29 10:23:56	2012-10-29 10:23:56	0:07:40	109.667	2	Walking	State start
2012-10-29 10:25:46	2012-10-29 10:25:46	0:09:29	0	2	Walking	State stop
2012-10-29 10:25:46	2012-10-29 10:25:46	0:09:29	330.305	2	Foraging	State start
2012-10-29 10:31:16	2012-10-29 10:31:16	0:15:00	0	2	Foraging	State stop
2012-10-29 10:31:16	2012-10-29 10:31:16	0:15:00	0	2	Not in view	State stop
2012-10-29 11:45:54	2012-10-29 11:45:54	0:00:00	900	2	Not in view	State start
2012-10-29 11:45:54	2012-10-29 11:45:54	0:00:00	1.062	2	Walking	State start
2012-10-29 11:45:55	2012-10-29 11:45:55	0:00:01	0	2	Walking	State stop
2012-10-29 11:45:55	2012-10-29 11:45:55	0:00:01	37.322	2	Foraging	State start
2012-10-29 11:46:32	2012-10-29 11:46:32	0:00:38	0	2	Foraging	State stop
2012-10-29 11:46:32	2012-10-29 11:46:32	0:00:38	6.737	2	Walking	State start
2012-10-29 11:46:39	2012-10-29 11:46:39	0:00:45	0	2	Walking	State stop
2012-10-29 11:46:39	2012-10-29 11:46:39	0:00:45	17.611	2	Foraging	State start
2012-10-29 11:46:56	2012-10-29 11:46:56	0:01:02	0	2	Foraging	State stop
2012-10-29 11:46:56	2012-10-29 11:46:56	0:01:02	2.921	2	Walking	State start
2012-10-29 11:46:59	2012-10-29 11:46:59	0:01:05	0	2	Walking	State stop
2012-10-29 11:46:59	2012-10-29 11:46:59	0:01:05	152.98	2	Foraging	State start
2012-10-29 11:49:32	2012-10-29 11:49:32	0:03:38	0	2	Foraging	State stop
2012-10-29 11:49:32	2012-10-29 11:49:32	0:03:38	2.725	2	Walking	State start
2012-10-29 11:49:35	2012-10-29 11:49:35	0:03:41	0	2	Walking	State stop
2012-10-29 11:49:35	2012-10-29 11:49:35	0:03:41	2.554	2	Foraging	State start
2012-10-29 11:49:37	2012-10-29 11:49:37	0:03:43	0	2	Foraging	State stop
2012-10-29 11:49:37	2012-10-29 11:49:37	0:03:43	3.055	2	Walking	State start
2012-10-29 11:49:40	2012-10-29 11:49:40	0:03:46	0	2	Walking	State stop
2012-10-29 11:49:40	2012-10-29 11:49:40	0:03:46	13.314	2	Foraging	State start
2012-10-29 11:49:54	2012-10-29 11:49:54	0:04:00	0	2	Foraging	State stop
2012-10-29 11:49:54	2012-10-29 11:49:54	0:04:00	4.914	2	Walking	State start
2012-10-29 11:49:59	2012-10-29 11:49:59	0:04:05	0	2	Walking	State stop
2012-10-29 11:49:59	2012-10-29 11:49:59	0:04:05	4.831	2	Foraging	State start
2012-10-29 11:50:04	2012-10-29 11:50:04	0:04:10	0	2	Foraging	State stop
2012-10-29 11:50:04	2012-10-29 11:50:04	0:04:10	11.575	2	Walking	State start
2012-10-29 11:50:15	2012-10-29 11:50:15	0:04:21	0	2	Walking	State stop
2012-10-29 11:50:15	2012-10-29 11:50:15	0:04:21	2.258	2	Standing	State start
2012-10-29 11:50:17	2012-10-29 11:50:17	0:04:23	0	2	Standing	State stop
2012-10-29 11:50:17	2012-10-29 11:50:17	0:04:23	117.759	2	Walking	State start
2012-10-29 11:52:15	2012-10-29 11:52:15	0:06:21	0	2	Walking	State stop
2012-10-29 11:52:15	2012-10-29 11:52:15	0:06:21	117.82	2	Foraging	State start
2012-10-29 11:54:13	2012-10-29 11:54:13	0:08:19	0	2	Foraging	State stop
2012-10-29 11:54:13	2012-10-29 11:54:13	0:08:19	258.983	2	Walking	State start
2012-10-29 11:58:32	2012-10-29 11:58:32	0:12:38	0	2	Walking	State stop
2012-10-29 11:58:32	2012-10-29 11:58:32	0:12:38	5.146	2	Standing	State start
2012-10-29 11:58:37	2012-10-29 11:58:37	0:12:43	0	2	Standing	State stop
2012-10-29 11:58:37	2012-10-29 11:58:37	0:12:43	3.836	2	Walking	State start
2012-10-29 11:58:41	2012-10-29 11:58:41	0:12:47	0	2	Walking	State stop
2012-10-29 11:58:41	2012-10-29 11:58:41	0:12:47	6.177	2	Standing	State start
2012-10-29 11:58:47	2012-10-29 11:58:47	0:12:53	0	2	Standing	State stop
2012-10-29 11:58:47	2012-10-29 11:58:47	0:12:53	42.216	2	Drinking	State start
2012-10-29 11:59:29	2012-10-29 11:59:29	0:13:35	0	2	Drinking	State stop
2012-10-29 11:59:29	2012-10-29 11:59:29	0:13:35	5.113	2	Standing	State start
2012-10-29 11:59:34	2012-10-29 11:59:34	0:13:40	0	2	Standing	State stop
2012-10-29 11:59:34	2012-10-29 11:59:34	0:13:40	15.606	2	Drinking	State start
2012-10-29 11:59:50	2012-10-29 11:59:50	0:13:56	0	2	Drinking	State stop
2012-10-29 11:59:50	2012-10-29 11:59:50	0:13:56	13.33	2	Standing	State start
2012-10-29 12:00:03	2012-10-29 12:00:03	0:14:09	0	2	Standing	State stop
2012-10-29 12:00:03	2012-10-29 12:00:03	0:14:09	5.478	2	Grooming	State start
2012-10-29 12:00:09	2012-10-29 12:00:09	0:14:15	0	2	Grooming	State stop
2012-10-29 12:00:09	2012-10-29 12:00:09	0:14:15	5.529	2	Standing	State start
2012-10-29 12:00:14	2012-10-29 12:00:14	0:14:20	0	2	Standing	State stop
2012-10-29 12:00:14	2012-10-29 12:00:14	0:14:20	14.542	2	Drinking	State start
2012-10-29 12:00:29	2012-10-29 12:00:29	0:14:35	0	2	Drinking	State stop
2012-10-29 12:00:29	2012-10-29 12:00:29	0:14:35	4.483	2	Standing	State start
2012-10-29 12:00:33	2012-10-29 12:00:33	0:14:39	0	2	Standing	State stop
2012-10-29 12:00:33	2012-10-29 12:00:33	0:14:39	7.022	2	Grooming	State start
2012-10-29 12:00:40	2012-10-29 12:00:40	0:14:46	0	2	Grooming	State stop
2012-10-29 12:00:40	2012-10-29 12:00:40	0:14:46	13.101	2	Standing	State start
2012-10-29 12:00:54	2012-10-29 12:00:54	0:15:00	0	2	Not in view	State stop
2012-10-29 12:00:54	2012-10-29 12:00:54	0:15:00	0	2	Standing	State stop
2012-10-30 09:22:44	2012-10-30 09:22:44	0:00:00	900	2	Not in view	State start
2012-10-30 09:22:44	2012-10-30 09:22:44	0:00:00	1.227	2	Walking	State start
2012-10-30 09:22:45	2012-10-30 09:22:45	0:00:01	0	2	Walking	State stop
2012-10-30 09:22:45	2012-10-30 09:22:45	0:00:01	531.472	2	Foraging	State start
2012-10-30 09:31:36	2012-10-30 09:31:36	0:08:52	0	2	Foraging	State stop
2012-10-30 09:31:36	2012-10-30 09:31:36	0:08:52	18.791	2	Standing	State start
2012-10-30 09:31:55	2012-10-30 09:31:55	0:09:11	0	2	Standing	State stop
2012-10-30 09:31:55	2012-10-30 09:31:55	0:09:11	45.257	2	Foraging	State start
2012-10-30 09:32:40	2012-10-30 09:32:40	0:09:56	0	2	Foraging	State stop
2012-10-30 09:32:40	2012-10-30 09:32:40	0:09:56	14.674	2	Standing	State start
2012-10-30 09:32:55	2012-10-30 09:32:55	0:10:11	0	2	Standing	State stop
2012-10-30 09:32:55	2012-10-30 09:32:55	0:10:11	9.233	2	Walking	State start
2012-10-30 09:33:04	2012-10-30 09:33:04	0:10:20	0	2	Walking	State stop
2012-10-30 09:33:04	2012-10-30 09:33:04	0:10:20	6.824	2	Foraging	State start
2012-10-30 09:33:11	2012-10-30 09:33:11	0:10:27	0	2	Foraging	State stop
2012-10-30 09:33:11	2012-10-30 09:33:11	0:10:27	11.172	2	Walking	State start
2012-10-30 09:33:22	2012-10-30 09:33:22	0:10:38	0	2	Walking	State stop
2012-10-30 09:33:22	2012-10-30 09:33:22	0:10:38	6.923	2	Grooming	State start
2012-10-30 09:33:29	2012-10-30 09:33:29	0:10:45	0	2	Grooming	State stop
2012-10-30 09:33:29	2012-10-30 09:33:29	0:10:45	11.62	2	Foraging	State start
2012-10-30 09:33:41	2012-10-30 09:33:41	0:10:57	0	2	Foraging	State stop
2012-10-30 09:33:41	2012-10-30 09:33:41	0:10:57	3.587	2	Standing	State start
2012-10-30 09:33:44	2012-10-30 09:33:44	0:11:00	0	2	Standing	State stop
2012-10-30 09:33:44	2012-10-30 09:33:44	0:11:00	20.303	2	Grooming	State start
2012-10-30 09:34:05	2012-10-30 09:34:05	0:11:21	0	2	Grooming	State stop
2012-10-30 09:34:05	2012-10-30 09:34:05	0:11:21	218.917	2	Foraging	State start
2012-10-30 09:37:44	2012-10-30 09:37:44	0:15:00	0	2	Foraging	State stop
2012-10-30 09:37:44	2012-10-30 09:37:44	0:15:00	0	2	Not in view	State stop
2012-10-30 13:23:38	2012-10-30 13:23:38	0:00:00	900	2	Not in view	State start
2012-10-30 13:23:38	2012-10-30 13:23:38	0:00:00	1.035	2	Walking	State start
2012-10-30 13:23:39	2012-10-30 13:23:39	0:00:01	0	2	Walking	State stop
2012-10-30 13:23:39	2012-10-30 13:23:39	0:00:01	5.528	2	Standing	State start
2012-10-30 13:23:44	2012-10-30 13:23:44	0:00:06	0	2	Standing	State stop
2012-10-30 13:23:44	2012-10-30 13:23:44	0:00:06	24.022	2	Grooming	State start
2012-10-30 13:24:08	2012-10-30 13:24:08	0:00:30	0	2	Grooming	State stop
2012-10-30 13:24:08	2012-10-30 13:24:08	0:00:30	12.931	2	Foraging	State start
2012-10-30 13:24:21	2012-10-30 13:24:21	0:00:43	0	2	Foraging	State stop
2012-10-30 13:24:21	2012-10-30 13:24:21	0:00:43	14.261	2	Standing	State start
2012-10-30 13:24:35	2012-10-30 13:24:35	0:00:57	0	2	Standing	State stop
2012-10-30 13:24:35	2012-10-30 13:24:35	0:00:57	17.403	2	Walking	State start
2012-10-30 13:24:53	2012-10-30 13:24:53	0:01:15	0	2	Walking	State stop
2012-10-30 13:24:53	2012-10-30 13:24:53	0:01:15	40.341	2	Standing	State start
2012-10-30 13:25:33	2012-10-30 13:25:33	0:01:55	0	2	Standing	State stop
2012-10-30 13:25:33	2012-10-30 13:25:33	0:01:55	139.948	2	Foraging	State start
2012-10-30 13:27:53	2012-10-30 13:27:53	0:04:15	0	2	Foraging	State stop
2012-10-30 13:27:53	2012-10-30 13:27:53	0:04:15	17.72	2	Grooming	State start
2012-10-30 13:28:11	2012-10-30 13:28:11	0:04:33	0	2	Grooming	State stop
2012-10-30 13:28:11	2012-10-30 13:28:11	0:04:33	11.521	2	Walking	State start
2012-10-30 13:28:22	2012-10-30 13:28:22	0:04:44	0	2	Walking	State stop
2012-10-30 13:28:22	2012-10-30 13:28:22	0:04:44	14.576	2	Standing	State start
2012-10-30 13:28:37	2012-10-30 13:28:37	0:04:59	0	2	Standing	State stop
2012-10-30 13:28:37	2012-10-30 13:28:37	0:04:59	5.724	2	Foraging	State start
2012-10-30 13:28:43	2012-10-30 13:28:43	0:05:05	0	2	Foraging	State stop
2012-10-30 13:28:43	2012-10-30 13:28:43	0:05:05	4.416	2	Standing	State start
2012-10-30 13:28:47	2012-10-30 13:28:47	0:05:09	0	2	Standing	State stop
2012-10-30 13:28:47	2012-10-30 13:28:47	0:05:09	4.133	2	Walking	State start
2012-10-30 13:28:51	2012-10-30 13:28:51	0:05:13	0	2	Walking	State stop
2012-10-30 13:28:51	2012-10-30 13:28:51	0:05:13	40.26	2	Foraging	State start
2012-10-30 13:29:31	2012-10-30 13:29:31	0:05:53	0	2	Foraging	State stop
2012-10-30 13:29:31	2012-10-30 13:29:31	0:05:53	3.302	2	Standing	State start
2012-10-30 13:29:35	2012-10-30 13:29:35	0:05:57	0	2	Standing	State stop
2012-10-30 13:29:35	2012-10-30 13:29:35	0:05:57	14.742	2	Foraging	State start
2012-10-30 13:29:49	2012-10-30 13:29:49	0:06:11	0	2	Foraging	State stop
2012-10-30 13:29:49	2012-10-30 13:29:49	0:06:11	5.113	2	Standing	State start
2012-10-30 13:29:54	2012-10-30 13:29:54	0:06:16	0	2	Standing	State stop
2012-10-30 13:29:54	2012-10-30 13:29:54	0:06:16	24.57	2	Walking	State start
2012-10-30 13:30:19	2012-10-30 13:30:19	0:06:41	0	2	Walking	State stop
2012-10-30 13:30:19	2012-10-30 13:30:19	0:06:41	11.239	2	Foraging	State start
2012-10-30 13:30:30	2012-10-30 13:30:30	0:06:52	0	2	Foraging	State stop
2012-10-30 13:30:30	2012-10-30 13:30:30	0:06:52	60.23	2	Grooming	State start
2012-10-30 13:31:31	2012-10-30 13:31:31	0:07:53	0	2	Grooming	State stop
2012-10-30 13:31:31	2012-10-30 13:31:31	0:07:53	2.935	2	Walking	State start
2012-10-30 13:31:33	2012-10-30 13:31:33	0:07:55	0	2	Walking	State stop
2012-10-30 13:31:33	2012-10-30 13:31:33	0:07:55	2.972	2	Social	State start
2012-10-30 13:31:36	2012-10-30 13:31:36	0:07:58	0	2	Social	State stop
2012-10-30 13:31:36	2012-10-30 13:31:36	0:07:58	12.401	2	Standing	State start
2012-10-30 13:31:49	2012-10-30 13:31:49	0:08:11	0	2	Standing	State stop
2012-10-30 13:31:49	2012-10-30 13:31:49	0:08:11	17.381	2	Walking	State start
2012-10-30 13:32:06	2012-10-30 13:32:06	0:08:28	0	2	Walking	State stop
2012-10-30 13:32:06	2012-10-30 13:32:06	0:08:28	22.263	2	Standing	State start
2012-10-30 13:32:28	2012-10-30 13:32:28	0:08:50	0	2	Standing	State stop
2012-10-30 13:32:28	2012-10-30 13:32:28	0:08:50	65.56	2	Grooming	State start
2012-10-30 13:33:34	2012-10-30 13:33:34	0:09:56	0	2	Grooming	State stop
2012-10-30 13:33:34	2012-10-30 13:33:34	0:09:56	5.476	2	Walking	State start
2012-10-30 13:33:40	2012-10-30 13:33:40	0:10:02	0	2	Walking	State stop
2012-10-30 13:33:40	2012-10-30 13:33:40	0:10:02	56.513	2	Grooming	State start
2012-10-30 13:34:36	2012-10-30 13:34:36	0:10:58	0	2	Grooming	State stop
2012-10-30 13:34:36	2012-10-30 13:34:36	0:10:58	8.311	2	Walking	State start
2012-10-30 13:34:44	2012-10-30 13:34:44	0:11:06	0	2	Walking	State stop
2012-10-30 13:34:44	2012-10-30 13:34:44	0:11:06	7.553	2	Foraging	State start
2012-10-30 13:34:52	2012-10-30 13:34:52	0:11:14	0	2	Foraging	State stop
2012-10-30 13:34:52	2012-10-30 13:34:52	0:11:14	22.941	2	Walking	State start
2012-10-30 13:35:15	2012-10-30 13:35:15	0:11:37	0	2	Walking	State stop
2012-10-30 13:35:15	2012-10-30 13:35:15	0:11:37	17.681	2	Standing	State start
2012-10-30 13:35:33	2012-10-30 13:35:33	0:11:55	0	2	Standing	State stop
2012-10-30 13:35:33	2012-10-30 13:35:33	0:11:55	7.718	2	Walking	State start
2012-10-30 13:35:40	2012-10-30 13:35:40	0:12:02	0	2	Walking	State stop
2012-10-30 13:35:40	2012-10-30 13:35:40	0:12:02	11.338	2	Grooming	State start
2012-10-30 13:35:52	2012-10-30 13:35:52	0:12:14	0	2	Grooming	State stop
2012-10-30 13:35:52	2012-10-30 13:35:52	0:12:14	12.85	2	Foraging	State start
2012-10-30 13:36:04	2012-10-30 13:36:04	0:12:26	0	2	Foraging	State stop
2012-10-30 13:36:04	2012-10-30 13:36:04	0:12:26	3.818	2	Standing	State start
2012-10-30 13:36:08	2012-10-30 13:36:08	0:12:30	0	2	Standing	State stop
2012-10-30 13:36:08	2012-10-30 13:36:08	0:12:30	8.334	2	Grooming	State start
2012-10-30 13:36:17	2012-10-30 13:36:17	0:12:39	0	2	Grooming	State stop
2012-10-30 13:36:17	2012-10-30 13:36:17	0:12:39	7.604	2	Standing	State start
2012-10-30 13:36:24	2012-10-30 13:36:24	0:12:46	0	2	Standing	State stop
2012-10-30 13:36:24	2012-10-30 13:36:24	0:12:46	72.8	2	Foraging	State start
2012-10-30 13:37:37	2012-10-30 13:37:37	0:13:59	0	2	Foraging	State stop
2012-10-30 13:37:37	2012-10-30 13:37:37	0:13:59	5.059	2	Standing	State start
2012-10-30 13:37:42	2012-10-30 13:37:42	0:14:04	0	2	Standing	State stop
2012-10-30 13:37:42	2012-10-30 13:37:42	0:14:04	11.522	2	Foraging	State start
2012-10-30 13:37:54	2012-10-30 13:37:54	0:14:16	0	2	Foraging	State stop
2012-10-30 13:37:54	2012-10-30 13:37:54	0:14:16	35.878	2	Grooming	State start
2012-10-30 13:38:29	2012-10-30 13:38:29	0:14:51	0	2	Grooming	State stop
2012-10-30 13:38:29	2012-10-30 13:38:29	0:14:51	8.077	2	Walking	State start
2012-10-30 13:38:38	2012-10-30 13:38:38	0:15:00	0	2	Not in view	State stop
2012-10-30 13:38:38	2012-10-30 13:38:38	0:15:00	0	2	Walking	State stop
2012-10-31 11:46:06	2012-10-31 11:46:06	0:00:00	900	2	Not in view	State start
2012-10-31 11:46:06	2012-10-31 11:46:06	0:00:00	0.04	2	Walking	State start
2012-10-31 11:46:06	2012-10-31 11:46:06	0:00:00	0	2	Walking	State stop
2012-10-31 11:46:06	2012-10-31 11:46:06	0:00:00	899.96	2	Standing	State start
2012-10-31 12:01:06	2012-10-31 12:01:06	0:15:00	0	2	Not in view	State stop
2012-10-31 12:01:06	2012-10-31 12:01:06	0:15:00	0	2	Standing	State stop
2012-10-31 14:06:38	2012-10-31 14:06:38	0:00:00	900	2	Not in view	State start
2012-10-31 14:06:38	2012-10-31 14:06:38	0:00:00	0.313	2	Walking	State start
2012-10-31 14:06:39	2012-10-31 14:06:39	0:00:00	0	2	Walking	State stop
2012-10-31 14:06:39	2012-10-31 14:06:39	0:00:00	899.687	2	Ruminating	State start
2012-10-31 14:21:38	2012-10-31 14:21:38	0:15:00	0	2	Not in view	State stop
2012-10-31 14:21:38	2012-10-31 14:21:38	0:15:00	0	2	Ruminating	State stop
2012-11-01 10:01:36	2012-11-01 10:01:36	0:00:00	900	2	Not in view	State start
2012-11-01 10:01:36	2012-11-01 10:01:36	0:00:00	2.836	2	Walking	State start
2012-11-01 10:01:39	2012-11-01 10:01:39	0:00:02	0	2	Walking	State stop
2012-11-01 10:01:39	2012-11-01 10:01:39	0:00:02	15.652	2	Standing	State start
2012-11-01 10:01:55	2012-11-01 10:01:55	0:00:18	0	2	Standing	State stop
2012-11-01 10:01:55	2012-11-01 10:01:55	0:00:18	141.06	2	Walking	State start
2012-11-01 10:04:16	2012-11-01 10:04:16	0:02:39	0	2	Walking	State stop
2012-11-01 10:04:16	2012-11-01 10:04:16	0:02:39	2.606	2	Standing	State start
2012-11-01 10:04:18	2012-11-01 10:04:18	0:02:42	0	2	Standing	State stop
2012-11-01 10:04:18	2012-11-01 10:04:18	0:02:42	6.029	2	Walking	State start
2012-11-01 10:04:24	2012-11-01 10:04:24	0:02:48	0	2	Walking	State stop
2012-11-01 10:04:24	2012-11-01 10:04:24	0:02:48	57.008	2	Foraging	State start
2012-11-01 10:05:21	2012-11-01 10:05:21	0:03:45	0	2	Foraging	State stop
2012-11-01 10:05:21	2012-11-01 10:05:21	0:03:45	1.791	2	Standing	State start
2012-11-01 10:05:23	2012-11-01 10:05:23	0:03:46	0	2	Standing	State stop
2012-11-01 10:05:23	2012-11-01 10:05:23	0:03:46	8.251	2	Foraging	State start
2012-11-01 10:05:31	2012-11-01 10:05:31	0:03:55	0	2	Foraging	State stop
2012-11-01 10:05:31	2012-11-01 10:05:31	0:03:55	3.154	2	Walking	State start
2012-11-01 10:05:35	2012-11-01 10:05:35	0:03:58	0	2	Walking	State stop
2012-11-01 10:05:35	2012-11-01 10:05:35	0:03:58	3.769	2	Standing	State start
2012-11-01 10:05:38	2012-11-01 10:05:38	0:04:02	0	2	Standing	State stop
2012-11-01 10:05:38	2012-11-01 10:05:38	0:04:02	4.499	2	Walking	State start
2012-11-01 10:05:43	2012-11-01 10:05:43	0:04:06	0	2	Walking	State stop
2012-11-01 10:05:43	2012-11-01 10:05:43	0:04:06	8.733	2	Foraging	State start
2012-11-01 10:05:52	2012-11-01 10:05:52	0:04:15	0	2	Foraging	State stop
2012-11-01 10:05:52	2012-11-01 10:05:52	0:04:15	22.676	2	Walking	State start
2012-11-01 10:06:14	2012-11-01 10:06:14	0:04:38	0	2	Walking	State stop
2012-11-01 10:06:14	2012-11-01 10:06:14	0:04:38	15.788	2	Foraging	State start
2012-11-01 10:06:30	2012-11-01 10:06:30	0:04:53	0	2	Foraging	State stop
2012-11-01 10:06:30	2012-11-01 10:06:30	0:04:53	6.292	2	Walking	State start
2012-11-01 10:06:36	2012-11-01 10:06:36	0:05:00	0	2	Walking	State stop
2012-11-01 10:06:36	2012-11-01 10:06:36	0:05:00	167.348	2	Foraging	State start
2012-11-01 10:09:24	2012-11-01 10:09:24	0:07:47	0	2	Foraging	State stop
2012-11-01 10:09:24	2012-11-01 10:09:24	0:07:47	1.926	2	Social	State start
2012-11-01 10:09:26	2012-11-01 10:09:26	0:07:49	0	2	Social	State stop
2012-11-01 10:09:26	2012-11-01 10:09:26	0:07:49	211.733	2	Foraging	State start
2012-11-01 10:12:57	2012-11-01 10:12:57	0:11:21	0	2	Foraging	State stop
2012-11-01 10:12:57	2012-11-01 10:12:57	0:11:21	7.919	2	Walking	State start
2012-11-01 10:13:05	2012-11-01 10:13:05	0:11:29	0	2	Walking	State stop
2012-11-01 10:13:05	2012-11-01 10:13:05	0:11:29	23.475	2	Foraging	State start
2012-11-01 10:13:29	2012-11-01 10:13:29	0:11:52	0	2	Foraging	State stop
2012-11-01 10:13:29	2012-11-01 10:13:29	0:11:52	4.034	2	Walking	State start
2012-11-01 10:13:33	2012-11-01 10:13:33	0:11:56	0	2	Walking	State stop
2012-11-01 10:13:33	2012-11-01 10:13:33	0:11:56	11.7	2	Foraging	State start
2012-11-01 10:13:44	2012-11-01 10:13:44	0:12:08	0	2	Foraging	State stop
2012-11-01 10:13:44	2012-11-01 10:13:44	0:12:08	10.741	2	Walking	State start
2012-11-01 10:13:55	2012-11-01 10:13:55	0:12:19	0	2	Walking	State stop
2012-11-01 10:13:55	2012-11-01 10:13:55	0:12:19	14.145	2	Foraging	State start
2012-11-01 10:14:09	2012-11-01 10:14:09	0:12:33	0	2	Foraging	State stop
2012-11-01 10:14:09	2012-11-01 10:14:09	0:12:33	7.272	2	Walking	State start
2012-11-01 10:14:17	2012-11-01 10:14:17	0:12:40	0	2	Walking	State stop
2012-11-01 10:14:17	2012-11-01 10:14:17	0:12:40	7.238	2	Foraging	State start
2012-11-01 10:14:24	2012-11-01 10:14:24	0:12:47	0	2	Foraging	State stop
2012-11-01 10:14:24	2012-11-01 10:14:24	0:12:47	16.22	2	Walking	State start
2012-11-01 10:14:40	2012-11-01 10:14:40	0:13:03	0	2	Walking	State stop
2012-11-01 10:14:40	2012-11-01 10:14:40	0:13:03	27.491	2	Foraging	State start
2012-11-01 10:15:08	2012-11-01 10:15:08	0:13:31	0	2	Foraging	State stop
2012-11-01 10:15:08	2012-11-01 10:15:08	0:13:31	5.968	2	Walking	State start
2012-11-01 10:15:14	2012-11-01 10:15:14	0:13:37	0	2	Walking	State stop
2012-11-01 10:15:14	2012-11-01 10:15:14	0:13:37	42.648	2	Foraging	State start
2012-11-01 10:15:56	2012-11-01 10:15:56	0:14:20	0	2	Foraging	State stop
2012-11-01 10:15:56	2012-11-01 10:15:56	0:14:20	17.05	2	Walking	State start
2012-11-01 10:16:13	2012-11-01 10:16:13	0:14:37	0	2	Walking	State stop
2012-11-01 10:16:13	2012-11-01 10:16:13	0:14:37	22.948	2	Foraging	State start
2012-11-01 10:16:36	2012-11-01 10:16:36	0:15:00	0	2	Foraging	State stop
2012-11-01 10:16:36	2012-11-01 10:16:36	0:15:00	0	2	Not in view	State stop
2012-11-01 12:15:31	2012-11-01 12:15:31	0:00:00	900	2	Not in view	State start
2012-11-01 12:15:31	2012-11-01 12:15:31	0:00:00	1.046	2	Walking	State start
2012-11-01 12:15:32	2012-11-01 12:15:32	0:00:01	0	2	Walking	State stop
2012-11-01 12:15:32	2012-11-01 12:15:32	0:00:01	898.954	2	Ruminating	State start
2012-11-01 12:30:31	2012-11-01 12:30:31	0:15:00	0	2	Not in view	State stop
2012-11-01 12:30:31	2012-11-01 12:30:31	0:15:00	0	2	Ruminating	State stop
2012-11-02 10:21:05	2012-11-02 10:21:05	0:00:00	900	2	Not in view	State start
2012-11-02 10:21:05	2012-11-02 10:21:05	0:00:00	0.529	2	Walking	State start
2012-11-02 10:21:05	2012-11-02 10:21:05	0:00:00	0	2	Walking	State stop
2012-11-02 10:21:05	2012-11-02 10:21:05	0:00:00	159.771	2	Foraging	State start
2012-11-02 10:23:45	2012-11-02 10:23:45	0:02:40	0	2	Foraging	State stop
2012-11-02 10:23:45	2012-11-02 10:23:45	0:02:40	26.176	2	Walking	State start
2012-11-02 10:24:11	2012-11-02 10:24:11	0:03:06	0	2	Walking	State stop
2012-11-02 10:24:11	2012-11-02 10:24:11	0:03:06	76.802	2	Foraging	State start
2012-11-02 10:25:28	2012-11-02 10:25:28	0:04:23	0	2	Foraging	State stop
2012-11-02 10:25:28	2012-11-02 10:25:28	0:04:23	17.016	2	Walking	State start
2012-11-02 10:25:45	2012-11-02 10:25:45	0:04:40	0	2	Walking	State stop
2012-11-02 10:25:45	2012-11-02 10:25:45	0:04:40	7.653	2	Foraging	State start
2012-11-02 10:25:53	2012-11-02 10:25:53	0:04:47	0	2	Foraging	State stop
2012-11-02 10:25:53	2012-11-02 10:25:53	0:04:47	6.325	2	Walking	State start
2012-11-02 10:25:59	2012-11-02 10:25:59	0:04:54	0	2	Walking	State stop
2012-11-02 10:25:59	2012-11-02 10:25:59	0:04:54	511.789	2	Foraging	State start
2012-11-02 10:34:31	2012-11-02 10:34:31	0:13:26	0	2	Foraging	State stop
2012-11-02 10:34:31	2012-11-02 10:34:31	0:13:26	74.347	2	Walking	State start
2012-11-02 10:35:45	2012-11-02 10:35:45	0:14:40	0	2	Walking	State stop
2012-11-02 10:35:45	2012-11-02 10:35:45	0:14:40	8.982	2	Foraging	State start
2012-11-02 10:35:54	2012-11-02 10:35:54	0:14:49	0	2	Foraging	State stop
2012-11-02 10:35:54	2012-11-02 10:35:54	0:14:49	10.61	2	Walking	State start
2012-11-02 10:36:05	2012-11-02 10:36:05	0:15:00	0	2	Not in view	State stop
2012-11-02 10:36:05	2012-11-02 10:36:05	0:15:00	0	2	Walking	State stop
2012-11-02 14:27:49	2012-11-02 14:27:49	0:00:00	900	2	Not in view	State start
2012-11-02 14:27:49	2012-11-02 14:27:49	0:00:00	0.19	2	Walking	State start
2012-11-02 14:27:49	2012-11-02 14:27:49	0:00:00	0	2	Walking	State stop
2012-11-02 14:27:49	2012-11-02 14:27:49	0:00:00	32.882	2	Foraging	State start
2012-11-02 14:28:22	2012-11-02 14:28:22	0:00:33	0	2	Foraging	State stop
2012-11-02 14:28:22	2012-11-02 14:28:22	0:00:33	1.542	2	Walking	State start
2012-11-02 14:28:24	2012-11-02 14:28:24	0:00:34	0	2	Walking	State stop
2012-11-02 14:28:24	2012-11-02 14:28:24	0:00:34	49.246	2	Foraging	State start
2012-11-02 14:29:13	2012-11-02 14:29:13	0:01:23	0	2	Foraging	State stop
2012-11-02 14:29:13	2012-11-02 14:29:13	0:01:23	5.795	2	Walking	State start
2012-11-02 14:29:19	2012-11-02 14:29:19	0:01:29	0	2	Walking	State stop
2012-11-02 14:29:19	2012-11-02 14:29:19	0:01:29	641.428	2	Foraging	State start
2012-11-02 14:40:00	2012-11-02 14:40:00	0:12:11	0	2	Foraging	State stop
2012-11-02 14:40:00	2012-11-02 14:40:00	0:12:11	6.225	2	Walking	State start
2012-11-02 14:40:07	2012-11-02 14:40:07	0:12:17	0	2	Walking	State stop
2012-11-02 14:40:07	2012-11-02 14:40:07	0:12:17	46.085	2	Foraging	State start
2012-11-02 14:40:53	2012-11-02 14:40:53	0:13:03	0	2	Foraging	State stop
2012-11-02 14:40:53	2012-11-02 14:40:53	0:13:03	7.521	2	Walking	State start
2012-11-02 14:41:00	2012-11-02 14:41:00	0:13:10	0	2	Walking	State stop
2012-11-02 14:41:00	2012-11-02 14:41:00	0:13:10	109.086	2	Grooming	State start
2012-11-02 14:42:49	2012-11-02 14:42:49	0:15:00	0	2	Grooming	State stop
2012-11-02 14:42:49	2012-11-02 14:42:49	0:15:00	0	2	Not in view	State stop
2012-11-05 10:03:23	2012-11-05 10:03:23	0:00:00	900	2	Not in view	State start
2012-11-05 10:03:23	2012-11-05 10:03:23	0:00:00	0.046	2	Walking	State start
2012-11-05 10:03:23	2012-11-05 10:03:23	0:00:00	0	2	Walking	State stop
2012-11-05 10:03:23	2012-11-05 10:03:23	0:00:00	558.174	2	Foraging	State start
2012-11-05 10:12:41	2012-11-05 10:12:41	0:09:18	0	2	Foraging	State stop
2012-11-05 10:12:41	2012-11-05 10:12:41	0:09:18	2.291	2	Standing	State start
2012-11-05 10:12:44	2012-11-05 10:12:44	0:09:20	0	2	Standing	State stop
2012-11-05 10:12:44	2012-11-05 10:12:44	0:09:20	14.376	2	Grooming	State start
2012-11-05 10:12:58	2012-11-05 10:12:58	0:09:34	0	2	Grooming	State stop
2012-11-05 10:12:58	2012-11-05 10:12:58	0:09:34	325.113	2	Foraging	State start
2012-11-05 10:18:23	2012-11-05 10:18:23	0:15:00	0	2	Foraging	State stop
2012-11-05 10:18:23	2012-11-05 10:18:23	0:15:00	0	2	Not in view	State stop
2012-11-05 11:26:40	2012-11-05 11:26:40	0:00:00	900	2	Not in view	State start
2012-11-05 11:26:40	2012-11-05 11:26:40	0:00:00	0.041	2	Walking	State start
2012-11-05 11:26:40	2012-11-05 11:26:40	0:00:00	0	2	Walking	State stop
2012-11-05 11:26:40	2012-11-05 11:26:40	0:00:00	899.959	2	Ruminating	State start
2012-11-05 11:41:40	2012-11-05 11:41:40	0:15:00	0	2	Not in view	State stop
2012-11-05 11:41:40	2012-11-05 11:41:40	0:15:00	0	2	Ruminating	State stop
2012-11-06 10:15:26	2012-11-06 10:15:26	0:00:00	900	2	Not in view	State start
2012-11-06 10:15:26	2012-11-06 10:15:26	0:00:00	0.049	2	Walking	State start
2012-11-06 10:15:26	2012-11-06 10:15:26	0:00:00	0	2	Walking	State stop
2012-11-06 10:15:26	2012-11-06 10:15:26	0:00:00	899.951	2	Standing	State start
2012-11-06 10:30:26	2012-11-06 10:30:26	0:15:00	0	2	Not in view	State stop
2012-11-06 10:30:26	2012-11-06 10:30:26	0:15:00	0	2	Standing	State stop
2012-11-06 12:24:27	2012-11-06 12:24:27	0:00:00	900	2	Not in view	State start
2012-11-06 12:24:27	2012-11-06 12:24:27	0:00:00	0.269	2	Walking	State start
2012-11-06 12:24:27	2012-11-06 12:24:27	0:00:00	0	2	Walking	State stop
2012-11-06 12:24:27	2012-11-06 12:24:27	0:00:00	899.731	2	Ruminating	State start
2012-11-06 12:39:27	2012-11-06 12:39:27	0:15:00	0	2	Not in view	State stop
2012-11-06 12:39:27	2012-11-06 12:39:27	0:15:00	0	2	Ruminating	State stop
2012-11-07 09:55:04	2012-11-07 09:55:04	0:00:00	900	2	Not in view	State start
2012-11-07 09:55:04	2012-11-07 09:55:04	0:00:00	0.271	2	Walking	State start
2012-11-07 09:55:04	2012-11-07 09:55:04	0:00:00	0	2	Walking	State stop
2012-11-07 09:55:04	2012-11-07 09:55:04	0:00:00	23.899	2	Foraging	State start
2012-11-07 09:55:28	2012-11-07 09:55:28	0:00:24	0	2	Foraging	State stop
2012-11-07 09:55:28	2012-11-07 09:55:28	0:00:24	34.153	2	Standing	State start
2012-11-07 09:56:02	2012-11-07 09:56:02	0:00:58	0	2	Standing	State stop
2012-11-07 09:56:02	2012-11-07 09:56:02	0:00:58	2.284	2	Walking	State start
2012-11-07 09:56:04	2012-11-07 09:56:04	0:01:00	0	2	Walking	State stop
2012-11-07 09:56:04	2012-11-07 09:56:04	0:01:00	40.663	2	Foraging	State start
2012-11-07 09:56:45	2012-11-07 09:56:45	0:01:41	0	2	Foraging	State stop
2012-11-07 09:56:45	2012-11-07 09:56:45	0:01:41	10.359	2	Standing	State start
2012-11-07 09:56:55	2012-11-07 09:56:55	0:01:51	0	2	Standing	State stop
2012-11-07 09:56:55	2012-11-07 09:56:55	0:01:51	10.659	2	Walking	State start
2012-11-07 09:57:06	2012-11-07 09:57:06	0:02:02	0	2	Walking	State stop
2012-11-07 09:57:06	2012-11-07 09:57:06	0:02:02	133.143	2	Foraging	State start
2012-11-07 09:59:19	2012-11-07 09:59:19	0:04:15	0	2	Foraging	State stop
2012-11-07 09:59:19	2012-11-07 09:59:19	0:04:15	7.585	2	Standing	State start
2012-11-07 09:59:27	2012-11-07 09:59:27	0:04:23	0	2	Standing	State stop
2012-11-07 09:59:27	2012-11-07 09:59:27	0:04:23	36.695	2	Foraging	State start
2012-11-07 10:00:03	2012-11-07 10:00:03	0:04:59	0	2	Foraging	State stop
2012-11-07 10:00:03	2012-11-07 10:00:03	0:04:59	3.103	2	Standing	State start
2012-11-07 10:00:06	2012-11-07 10:00:06	0:05:02	0	2	Standing	State stop
2012-11-07 10:00:06	2012-11-07 10:00:06	0:05:02	37.072	2	Walking	State start
2012-11-07 10:00:43	2012-11-07 10:00:43	0:05:39	0	2	Walking	State stop
2012-11-07 10:00:43	2012-11-07 10:00:43	0:05:39	45.184	2	Foraging	State start
2012-11-07 10:01:29	2012-11-07 10:01:29	0:06:25	0	2	Foraging	State stop
2012-11-07 10:01:29	2012-11-07 10:01:29	0:06:25	15.207	2	Walking	State start
2012-11-07 10:01:44	2012-11-07 10:01:44	0:06:40	0	2	Walking	State stop
2012-11-07 10:01:44	2012-11-07 10:01:44	0:06:40	162.154	2	Foraging	State start
2012-11-07 10:04:26	2012-11-07 10:04:26	0:09:22	0	2	Foraging	State stop
2012-11-07 10:04:26	2012-11-07 10:04:26	0:09:22	2.638	2	Walking	State start
2012-11-07 10:04:29	2012-11-07 10:04:29	0:09:25	0	2	Walking	State stop
2012-11-07 10:04:29	2012-11-07 10:04:29	0:09:25	74.144	2	Foraging	State start
2012-11-07 10:05:43	2012-11-07 10:05:43	0:10:39	0	2	Foraging	State stop
2012-11-07 10:05:43	2012-11-07 10:05:43	0:10:39	21.037	2	Walking	State start
2012-11-07 10:06:04	2012-11-07 10:06:04	0:11:00	0	2	Walking	State stop
2012-11-07 10:06:04	2012-11-07 10:06:04	0:11:00	15.722	2	Foraging	State start
2012-11-07 10:06:20	2012-11-07 10:06:20	0:11:15	0	2	Foraging	State stop
2012-11-07 10:06:20	2012-11-07 10:06:20	0:11:15	75.016	2	Walking	State start
2012-11-07 10:07:35	2012-11-07 10:07:35	0:12:30	0	2	Walking	State stop
2012-11-07 10:07:35	2012-11-07 10:07:35	0:12:30	149.012	2	Foraging	State start
2012-11-07 10:10:04	2012-11-07 10:10:04	0:15:00	0	2	Foraging	State stop
2012-11-07 10:10:04	2012-11-07 10:10:04	0:15:00	0	2	Not in view	State stop
2012-11-07 11:00:02	2012-11-07 11:00:02	0:00:00	900	2	Not in view	State start
2012-11-07 11:00:02	2012-11-07 11:00:02	0:00:00	9.106	2	Walking	State start
2012-11-07 11:00:11	2012-11-07 11:00:11	0:00:09	0	2	Walking	State stop
2012-11-07 11:00:11	2012-11-07 11:00:11	0:00:09	17.416	2	Foraging	State start
2012-11-07 11:00:29	2012-11-07 11:00:29	0:00:26	0	2	Foraging	State stop
2012-11-07 11:00:29	2012-11-07 11:00:29	0:00:26	18.592	2	Grooming	State start
2012-11-07 11:00:47	2012-11-07 11:00:47	0:00:45	0	2	Grooming	State stop
2012-11-07 11:00:47	2012-11-07 11:00:47	0:00:45	7.587	2	Foraging	State start
2012-11-07 11:00:55	2012-11-07 11:00:55	0:00:52	0	2	Foraging	State stop
2012-11-07 11:00:55	2012-11-07 11:00:55	0:00:52	10.665	2	Walking	State start
2012-11-07 11:01:05	2012-11-07 11:01:05	0:01:03	0	2	Walking	State stop
2012-11-07 11:01:05	2012-11-07 11:01:05	0:01:03	9.927	2	Foraging	State start
2012-11-07 11:01:15	2012-11-07 11:01:15	0:01:13	0	2	Foraging	State stop
2012-11-07 11:01:15	2012-11-07 11:01:15	0:01:13	18.314	2	Walking	State start
2012-11-07 11:01:34	2012-11-07 11:01:34	0:01:31	0	2	Walking	State stop
2012-11-07 11:01:34	2012-11-07 11:01:34	0:01:31	41.704	2	Foraging	State start
2012-11-07 11:02:15	2012-11-07 11:02:15	0:02:13	0	2	Foraging	State stop
2012-11-07 11:02:15	2012-11-07 11:02:15	0:02:13	6.357	2	Walking	State start
2012-11-07 11:02:22	2012-11-07 11:02:22	0:02:19	0	2	Walking	State stop
2012-11-07 11:02:22	2012-11-07 11:02:22	0:02:19	36.804	2	Foraging	State start
2012-11-07 11:02:59	2012-11-07 11:02:59	0:02:56	0	2	Foraging	State stop
2012-11-07 11:02:59	2012-11-07 11:02:59	0:02:56	13.862	2	Standing	State start
2012-11-07 11:03:12	2012-11-07 11:03:12	0:03:10	0	2	Standing	State stop
2012-11-07 11:03:12	2012-11-07 11:03:12	0:03:10	21.781	2	Walking	State start
2012-11-07 11:03:34	2012-11-07 11:03:34	0:03:32	0	2	Walking	State stop
2012-11-07 11:03:34	2012-11-07 11:03:34	0:03:32	22.014	2	Foraging	State start
2012-11-07 11:03:56	2012-11-07 11:03:56	0:03:54	0	2	Foraging	State stop
2012-11-07 11:03:56	2012-11-07 11:03:56	0:03:54	25.785	2	Walking	State start
2012-11-07 11:04:22	2012-11-07 11:04:22	0:04:19	0	2	Walking	State stop
2012-11-07 11:04:22	2012-11-07 11:04:22	0:04:19	10.011	2	Standing	State start
2012-11-07 11:04:32	2012-11-07 11:04:32	0:04:29	0	2	Standing	State stop
2012-11-07 11:04:32	2012-11-07 11:04:32	0:04:29	12.55	2	Walking	State start
2012-11-07 11:04:45	2012-11-07 11:04:45	0:04:42	0	2	Walking	State stop
2012-11-07 11:04:45	2012-11-07 11:04:45	0:04:42	3.486	2	Standing	State start
2012-11-07 11:04:48	2012-11-07 11:04:48	0:04:45	0	2	Standing	State stop
2012-11-07 11:04:48	2012-11-07 11:04:48	0:04:45	4.914	2	Foraging	State start
2012-11-07 11:04:53	2012-11-07 11:04:53	0:04:50	0	2	Foraging	State stop
2012-11-07 11:04:53	2012-11-07 11:04:53	0:04:50	5.495	2	Walking	State start
2012-11-07 11:04:58	2012-11-07 11:04:58	0:04:56	0	2	Walking	State stop
2012-11-07 11:04:58	2012-11-07 11:04:58	0:04:56	408.69	2	Foraging	State start
2012-11-07 11:11:47	2012-11-07 11:11:47	0:11:45	0	2	Foraging	State stop
2012-11-07 11:11:47	2012-11-07 11:11:47	0:11:45	4.051	2	Walking	State start
2012-11-07 11:11:51	2012-11-07 11:11:51	0:11:49	0	2	Walking	State stop
2012-11-07 11:11:51	2012-11-07 11:11:51	0:11:49	56.628	2	Foraging	State start
2012-11-07 11:12:48	2012-11-07 11:12:48	0:12:45	0	2	Foraging	State stop
2012-11-07 11:12:48	2012-11-07 11:12:48	0:12:45	17.061	2	Walking	State start
2012-11-07 11:13:05	2012-11-07 11:13:05	0:13:02	0	2	Walking	State stop
2012-11-07 11:13:05	2012-11-07 11:13:05	0:13:02	34.921	2	Foraging	State start
2012-11-07 11:13:40	2012-11-07 11:13:40	0:13:37	0	2	Foraging	State stop
2012-11-07 11:13:40	2012-11-07 11:13:40	0:13:37	32.178	2	Walking	State start
2012-11-07 11:14:12	2012-11-07 11:14:12	0:14:09	0	2	Walking	State stop
2012-11-07 11:14:12	2012-11-07 11:14:12	0:14:09	3.553	2	Foraging	State start
2012-11-07 11:14:16	2012-11-07 11:14:16	0:14:13	0	2	Foraging	State stop
2012-11-07 11:14:16	2012-11-07 11:14:16	0:14:13	46.548	2	Walking	State start
2012-11-07 11:15:01	2012-11-07 11:15:01	0:14:58	0	2		Point
2012-11-07 11:15:02	2012-11-07 11:15:02	0:15:00	0	2	Not in view	State stop
2012-11-07 11:15:02	2012-11-07 11:15:02	0:15:00	0	2	Walking	State stop
2012-10-25 11:04:45	2012-10-25 11:04:45	0:00:00	900	3	Not in view	State start
2012-10-25 11:04:45	2012-10-25 11:04:45	0:00:00	1.901	3	Walking	State start
2012-10-25 11:04:47	2012-10-25 11:04:47	0:00:01	0	3	Walking	State stop
2012-10-25 11:04:47	2012-10-25 11:04:47	0:00:01	643.892	3	Foraging	State start
2012-10-25 11:15:31	2012-10-25 11:15:31	0:10:45	0	3	Foraging	State stop
2012-10-25 11:15:31	2012-10-25 11:15:31	0:10:45	254.207	3	Standing	State start
2012-10-25 11:19:45	2012-10-25 11:19:45	0:15:00	0	3	Not in view	State stop
2012-10-25 11:19:45	2012-10-25 11:19:45	0:15:00	0	3	Standing	State stop
2012-10-25 13:34:46	2012-10-25 13:34:46	0:00:00	900	3	Not in view	State start
2012-10-25 13:34:46	2012-10-25 13:34:46	0:00:00	1.669	3	Walking	State start
2012-10-25 13:34:47	2012-10-25 13:34:47	0:00:01	0	3	Walking	State stop
2012-10-25 13:34:47	2012-10-25 13:34:47	0:00:01	8.464	3	Standing	State start
2012-10-25 13:34:56	2012-10-25 13:34:56	0:00:10	0	3	Standing	State stop
2012-10-25 13:34:56	2012-10-25 13:34:56	0:00:10	2.77	3	Foraging	State start
2012-10-25 13:34:59	2012-10-25 13:34:59	0:00:12	0	3	Foraging	State stop
2012-10-25 13:34:59	2012-10-25 13:34:59	0:00:12	72.116	3	Standing	State start
2012-10-25 13:36:11	2012-10-25 13:36:11	0:01:25	0	3	Standing	State stop
2012-10-25 13:36:11	2012-10-25 13:36:11	0:01:25	3.204	3	Social	State start
2012-10-25 13:36:14	2012-10-25 13:36:14	0:01:28	0	3	Social	State stop
2012-10-25 13:36:14	2012-10-25 13:36:14	0:01:28	6.757	3	Standing	State start
2012-10-25 13:36:21	2012-10-25 13:36:21	0:01:34	0	3	Standing	State stop
2012-10-25 13:36:21	2012-10-25 13:36:21	0:01:34	70.579	3	Foraging	State start
2012-10-25 13:37:31	2012-10-25 13:37:31	0:02:45	0	3	Foraging	State stop
2012-10-25 13:37:31	2012-10-25 13:37:31	0:02:45	734.441	3	Standing	State start
2012-10-25 13:49:46	2012-10-25 13:49:46	0:15:00	0	3	Not in view	State stop
2012-10-25 13:49:46	2012-10-25 13:49:46	0:15:00	0	3	Standing	State stop
2012-10-26 07:47:34	2012-10-26 07:47:34	0:00:00	900	3	Not in view	State start
2012-10-26 07:47:34	2012-10-26 07:47:34	0:00:00	7.071	3	Walking	State start
2012-10-26 07:47:41	2012-10-26 07:47:41	0:00:07	0	3	Walking	State stop
2012-10-26 07:47:41	2012-10-26 07:47:41	0:00:07	28.898	3	Foraging	State start
2012-10-26 07:48:10	2012-10-26 07:48:10	0:00:35	0	3	Foraging	State stop
2012-10-26 07:48:10	2012-10-26 07:48:10	0:00:35	4.103	3	Walking	State start
2012-10-26 07:48:14	2012-10-26 07:48:14	0:00:40	0	3	Walking	State stop
2012-10-26 07:48:14	2012-10-26 07:48:14	0:00:40	188.869	3	Foraging	State start
2012-10-26 07:51:23	2012-10-26 07:51:23	0:03:48	0	3	Foraging	State stop
2012-10-26 07:51:23	2012-10-26 07:51:23	0:03:48	26.628	3	Grooming	State start
2012-10-26 07:51:50	2012-10-26 07:51:50	0:04:15	0	3	Grooming	State stop
2012-10-26 07:51:50	2012-10-26 07:51:50	0:04:15	348.472	3	Foraging	State start
2012-10-26 07:57:38	2012-10-26 07:57:38	0:10:04	0	3	Foraging	State stop
2012-10-26 07:57:38	2012-10-26 07:57:38	0:10:04	11.332	3	Grooming	State start
2012-10-26 07:57:50	2012-10-26 07:57:50	0:10:15	0	3	Grooming	State stop
2012-10-26 07:57:50	2012-10-26 07:57:50	0:10:15	14.028	3	Standing	State start
2012-10-26 07:58:04	2012-10-26 07:58:04	0:10:29	0	3	Standing	State stop
2012-10-26 07:58:04	2012-10-26 07:58:04	0:10:29	7.255	3	Foraging	State start
2012-10-26 07:58:11	2012-10-26 07:58:11	0:10:36	0	3	Foraging	State stop
2012-10-26 07:58:11	2012-10-26 07:58:11	0:10:36	2.905	3	Grooming	State start
2012-10-26 07:58:14	2012-10-26 07:58:14	0:10:39	0	3	Grooming	State stop
2012-10-26 07:58:14	2012-10-26 07:58:14	0:10:39	229.703	3	Foraging	State start
2012-10-26 08:02:04	2012-10-26 08:02:04	0:14:29	0	3	Foraging	State stop
2012-10-26 08:02:04	2012-10-26 08:02:04	0:14:29	11.92	3	Walking	State start
2012-10-26 08:02:16	2012-10-26 08:02:16	0:14:41	0	3	Walking	State stop
2012-10-26 08:02:16	2012-10-26 08:02:16	0:14:41	18.816	3	Foraging	State start
2012-10-26 08:02:34	2012-10-26 08:02:34	0:15:00	0	3	Foraging	State stop
2012-10-26 08:02:34	2012-10-26 08:02:34	0:15:00	0	3	Not in view	State stop
2012-10-26 11:50:25	2012-10-26 11:50:25	0:00:00	900	3	Not in view	State start
2012-10-26 11:50:25	2012-10-26 11:50:25	0:00:00	3.706	3	Walking	State start
2012-10-26 11:50:28	2012-10-26 11:50:28	0:00:03	0	3	Walking	State stop
2012-10-26 11:50:28	2012-10-26 11:50:28	0:00:03	119.189	3	Foraging	State start
2012-10-26 11:52:27	2012-10-26 11:52:27	0:02:02	0	3	Foraging	State stop
2012-10-26 11:52:27	2012-10-26 11:52:27	0:02:02	38.673	3	Walking	State start
2012-10-26 11:53:06	2012-10-26 11:53:06	0:02:41	0	3	Walking	State stop
2012-10-26 11:53:06	2012-10-26 11:53:06	0:02:41	1.627	3	Standing	State start
2012-10-26 11:53:08	2012-10-26 11:53:08	0:02:43	0	3	Standing	State stop
2012-10-26 11:53:08	2012-10-26 11:53:08	0:02:43	12.401	3	Walking	State start
2012-10-26 11:53:20	2012-10-26 11:53:20	0:02:55	0	3	Walking	State stop
2012-10-26 11:53:20	2012-10-26 11:53:20	0:02:55	541.902	3	Foraging	State start
2012-10-26 12:02:22	2012-10-26 12:02:22	0:11:57	0	3	Foraging	State stop
2012-10-26 12:02:22	2012-10-26 12:02:22	0:11:57	3.768	3	Walking	State start
2012-10-26 12:02:26	2012-10-26 12:02:26	0:12:01	0	3	Walking	State stop
2012-10-26 12:02:26	2012-10-26 12:02:26	0:12:01	178.734	3	Foraging	State start
2012-10-26 12:05:25	2012-10-26 12:05:25	0:15:00	0	3	Foraging	State stop
2012-10-26 12:05:25	2012-10-26 12:05:25	0:15:00	0	3	Not in view	State stop
2012-10-29 09:58:10	2012-10-29 09:58:10	0:00:00	900	3	Not in view	State start
2012-10-29 09:58:10	2012-10-29 09:58:10	0:00:00	0.916	3	Walking	State start
2012-10-29 09:58:11	2012-10-29 09:58:11	0:00:00	0	3	Walking	State stop
2012-10-29 09:58:11	2012-10-29 09:58:11	0:00:00	42.58	3	Foraging	State start
2012-10-29 09:58:54	2012-10-29 09:58:54	0:00:43	0	3	Foraging	State stop
2012-10-29 09:58:54	2012-10-29 09:58:54	0:00:43	2.487	3	Walking	State start
2012-10-29 09:58:56	2012-10-29 09:58:56	0:00:45	0	3	Walking	State stop
2012-10-29 09:58:56	2012-10-29 09:58:56	0:00:45	71.652	3	Foraging	State start
2012-10-29 10:00:08	2012-10-29 10:00:08	0:01:57	0	3	Foraging	State stop
2012-10-29 10:00:08	2012-10-29 10:00:08	0:01:57	15.447	3	Walking	State start
2012-10-29 10:00:24	2012-10-29 10:00:24	0:02:13	0	3	Walking	State stop
2012-10-29 10:00:24	2012-10-29 10:00:24	0:02:13	62.525	3	Foraging	State start
2012-10-29 10:01:26	2012-10-29 10:01:26	0:03:15	0	3	Foraging	State stop
2012-10-29 10:01:26	2012-10-29 10:01:26	0:03:15	18.642	3	Walking	State start
2012-10-29 10:01:45	2012-10-29 10:01:45	0:03:34	0	3	Walking	State stop
2012-10-29 10:01:45	2012-10-29 10:01:45	0:03:34	113.284	3	Foraging	State start
2012-10-29 10:03:38	2012-10-29 10:03:38	0:05:27	0	3	Foraging	State stop
2012-10-29 10:03:38	2012-10-29 10:03:38	0:05:27	4.258	3	Standing	State start
2012-10-29 10:03:42	2012-10-29 10:03:42	0:05:31	0	3	Standing	State stop
2012-10-29 10:03:42	2012-10-29 10:03:42	0:05:31	40.208	3	Foraging	State start
2012-10-29 10:04:22	2012-10-29 10:04:22	0:06:11	0	3	Foraging	State stop
2012-10-29 10:04:22	2012-10-29 10:04:22	0:06:11	7.968	3	Walking	State start
2012-10-29 10:04:30	2012-10-29 10:04:30	0:06:19	0	3	Walking	State stop
2012-10-29 10:04:30	2012-10-29 10:04:30	0:06:19	56.478	3	Foraging	State start
2012-10-29 10:05:27	2012-10-29 10:05:27	0:07:16	0	3	Foraging	State stop
2012-10-29 10:05:27	2012-10-29 10:05:27	0:07:16	5.629	3	Grooming	State start
2012-10-29 10:05:33	2012-10-29 10:05:33	0:07:22	0	3	Grooming	State stop
2012-10-29 10:05:33	2012-10-29 10:05:33	0:07:22	448.881	3	Foraging	State start
2012-10-29 10:13:01	2012-10-29 10:13:01	0:14:50	0	3	Foraging	State stop
2012-10-29 10:13:01	2012-10-29 10:13:01	0:14:50	9.045	3	Walking	State start
2012-10-29 10:13:10	2012-10-29 10:13:10	0:15:00	0	3	Not in view	State stop
2012-10-29 10:13:10	2012-10-29 10:13:10	0:15:00	0	3	Walking	State stop
2012-10-29 11:00:09	2012-10-29 11:00:09	0:00:00	900	3	Not in view	State start
2012-10-29 11:00:09	2012-10-29 11:00:09	0:00:00	2.652	3	Walking	State start
2012-10-29 11:00:11	2012-10-29 11:00:11	0:00:02	0	3	Walking	State stop
2012-10-29 11:00:11	2012-10-29 11:00:11	0:00:02	27.254	3	Foraging	State start
2012-10-29 11:00:39	2012-10-29 11:00:39	0:00:29	0	3	Foraging	State stop
2012-10-29 11:00:39	2012-10-29 11:00:39	0:00:29	3.619	3	Walking	State start
2012-10-29 11:00:42	2012-10-29 11:00:42	0:00:33	0	3	Walking	State stop
2012-10-29 11:00:42	2012-10-29 11:00:42	0:00:33	1.976	3	Foraging	State start
2012-10-29 11:00:44	2012-10-29 11:00:44	0:00:35	0	3	Foraging	State stop
2012-10-29 11:00:44	2012-10-29 11:00:44	0:00:35	6.574	3	Walking	State start
2012-10-29 11:00:51	2012-10-29 11:00:51	0:00:42	0	3	Walking	State stop
2012-10-29 11:00:51	2012-10-29 11:00:51	0:00:42	91.889	3	Foraging	State start
2012-10-29 11:02:23	2012-10-29 11:02:23	0:02:13	0	3	Foraging	State stop
2012-10-29 11:02:23	2012-10-29 11:02:23	0:02:13	5.03	3	Social	State start
2012-10-29 11:02:28	2012-10-29 11:02:28	0:02:18	0	3	Social	State stop
2012-10-29 11:02:28	2012-10-29 11:02:28	0:02:18	3.07	3	Walking	State start
2012-10-29 11:02:31	2012-10-29 11:02:31	0:02:22	0	3	Walking	State stop
2012-10-29 11:02:31	2012-10-29 11:02:31	0:02:22	323.754	3	Foraging	State start
2012-10-29 11:07:54	2012-10-29 11:07:54	0:07:45	0	3	Foraging	State stop
2012-10-29 11:07:54	2012-10-29 11:07:54	0:07:45	6.522	3	Standing	State start
2012-10-29 11:08:01	2012-10-29 11:08:01	0:07:52	0	3	Standing	State stop
2012-10-29 11:08:01	2012-10-29 11:08:01	0:07:52	64.358	3	Foraging	State start
2012-10-29 11:09:05	2012-10-29 11:09:05	0:08:56	0	3	Foraging	State stop
2012-10-29 11:09:05	2012-10-29 11:09:05	0:08:56	5.096	3	Walking	State start
2012-10-29 11:09:10	2012-10-29 11:09:10	0:09:01	0	3	Walking	State stop
2012-10-29 11:09:10	2012-10-29 11:09:10	0:09:01	13.269	3	Grooming	State start
2012-10-29 11:09:24	2012-10-29 11:09:24	0:09:15	0	3	Grooming	State stop
2012-10-29 11:09:24	2012-10-29 11:09:24	0:09:15	3.067	3	Walking	State start
2012-10-29 11:09:27	2012-10-29 11:09:27	0:09:18	0	3	Walking	State stop
2012-10-29 11:09:27	2012-10-29 11:09:27	0:09:18	16.352	3	Foraging	State start
2012-10-29 11:09:43	2012-10-29 11:09:43	0:09:34	0	3	Foraging	State stop
2012-10-29 11:09:43	2012-10-29 11:09:43	0:09:34	16.967	3	Walking	State start
2012-10-29 11:10:00	2012-10-29 11:10:00	0:09:51	0	3	Walking	State stop
2012-10-29 11:10:00	2012-10-29 11:10:00	0:09:51	22.959	3	Foraging	State start
2012-10-29 11:10:23	2012-10-29 11:10:23	0:10:14	0	3	Foraging	State stop
2012-10-29 11:10:23	2012-10-29 11:10:23	0:10:14	7.554	3	Walking	State start
2012-10-29 11:10:31	2012-10-29 11:10:31	0:10:21	0	3	Walking	State stop
2012-10-29 11:10:31	2012-10-29 11:10:31	0:10:21	278.038	3	Foraging	State start
2012-10-29 11:15:09	2012-10-29 11:15:09	0:15:00	0	3	Foraging	State stop
2012-10-29 11:15:09	2012-10-29 11:15:09	0:15:00	0	3	Not in view	State stop
2012-10-30 09:38:12	2012-10-30 09:38:12	0:00:00	900	3	Not in view	State start
2012-10-30 09:38:12	2012-10-30 09:38:12	0:00:00	0.584	3	Walking	State start
2012-10-30 09:38:12	2012-10-30 09:38:12	0:00:00	0	3	Walking	State stop
2012-10-30 09:38:12	2012-10-30 09:38:12	0:00:00	641.043	3	Foraging	State start
2012-10-30 09:48:53	2012-10-30 09:48:53	0:10:41	0	3	Foraging	State stop
2012-10-30 09:48:53	2012-10-30 09:48:53	0:10:41	9.081	3	Grooming	State start
2012-10-30 09:49:02	2012-10-30 09:49:02	0:10:50	0	3	Grooming	State stop
2012-10-30 09:49:02	2012-10-30 09:49:02	0:10:50	4.897	3	Standing	State start
2012-10-30 09:49:07	2012-10-30 09:49:07	0:10:55	0	3	Standing	State stop
2012-10-30 09:49:07	2012-10-30 09:49:07	0:10:55	244.395	3	Foraging	State start
2012-10-30 09:53:12	2012-10-30 09:53:12	0:15:00	0	3	Foraging	State stop
2012-10-30 09:53:12	2012-10-30 09:53:12	0:15:00	0	3	Not in view	State stop
2012-10-30 12:20:48	2012-10-30 12:20:48	0:00:00	900	3	Not in view	State start
2012-10-30 12:20:48	2012-10-30 12:20:48	0:00:00	0.763	3	Walking	State start
2012-10-30 12:20:49	2012-10-30 12:20:49	0:00:00	0	3	Walking	State stop
2012-10-30 12:20:49	2012-10-30 12:20:49	0:00:00	1.714	3	Grooming	State start
2012-10-30 12:20:50	2012-10-30 12:20:50	0:00:02	0	3	Grooming	State stop
2012-10-30 12:20:50	2012-10-30 12:20:50	0:00:02	897.523	3	Ruminating	State start
2012-10-30 12:35:48	2012-10-30 12:35:48	0:15:00	0	3	Not in view	State stop
2012-10-30 12:35:48	2012-10-30 12:35:48	0:15:00	0	3	Ruminating	State stop
2012-10-31 10:56:43	2012-10-31 10:56:43	0:00:00	900	3	Not in view	State start
2012-10-31 10:56:43	2012-10-31 10:56:43	0:00:00	0.625	3	Walking	State start
2012-10-31 10:56:44	2012-10-31 10:56:44	0:00:00	0	3	Walking	State stop
2012-10-31 10:56:44	2012-10-31 10:56:44	0:00:00	1.402	3	Grooming	State start
2012-10-31 10:56:45	2012-10-31 10:56:45	0:00:02	0	3	Grooming	State stop
2012-10-31 10:56:45	2012-10-31 10:56:45	0:00:02	48.247	3	Foraging	State start
2012-10-31 10:57:34	2012-10-31 10:57:34	0:00:50	0	3	Foraging	State stop
2012-10-31 10:57:34	2012-10-31 10:57:34	0:00:50	2.106	3	Grooming	State start
2012-10-31 10:57:36	2012-10-31 10:57:36	0:00:52	0	3	Grooming	State stop
2012-10-31 10:57:36	2012-10-31 10:57:36	0:00:52	2.275	3	Foraging	State start
2012-10-31 10:57:38	2012-10-31 10:57:38	0:00:54	0	3	Foraging	State stop
2012-10-31 10:57:38	2012-10-31 10:57:38	0:00:54	16.219	3	Walking	State start
2012-10-31 10:57:54	2012-10-31 10:57:54	0:01:10	0	3	Walking	State stop
2012-10-31 10:57:54	2012-10-31 10:57:54	0:01:10	90.958	3	Foraging	State start
2012-10-31 10:59:25	2012-10-31 10:59:25	0:02:41	0	3	Foraging	State stop
2012-10-31 10:59:25	2012-10-31 10:59:25	0:02:41	1.56	3	Grooming	State start
2012-10-31 10:59:27	2012-10-31 10:59:27	0:02:43	0	3	Grooming	State stop
2012-10-31 10:59:27	2012-10-31 10:59:27	0:02:43	46.619	3	Foraging	State start
2012-10-31 11:00:13	2012-10-31 11:00:13	0:03:30	0	3	Foraging	State stop
2012-10-31 11:00:13	2012-10-31 11:00:13	0:03:30	4.532	3	Grooming	State start
2012-10-31 11:00:18	2012-10-31 11:00:18	0:03:34	0	3	Grooming	State stop
2012-10-31 11:00:18	2012-10-31 11:00:18	0:03:34	2.64	3	Standing	State start
2012-10-31 11:00:20	2012-10-31 11:00:20	0:03:37	0	3	Standing	State stop
2012-10-31 11:00:20	2012-10-31 11:00:20	0:03:37	180.462	3	Foraging	State start
2012-10-31 11:03:21	2012-10-31 11:03:21	0:06:37	0	3	Foraging	State stop
2012-10-31 11:03:21	2012-10-31 11:03:21	0:06:37	4.416	3	Grooming	State start
2012-10-31 11:03:25	2012-10-31 11:03:25	0:06:42	0	3	Grooming	State stop
2012-10-31 11:03:25	2012-10-31 11:03:25	0:06:42	3.17	3	Walking	State start
2012-10-31 11:03:28	2012-10-31 11:03:28	0:06:45	0	3	Walking	State stop
2012-10-31 11:03:28	2012-10-31 11:03:28	0:06:45	10.766	3	Standing	State start
2012-10-31 11:03:39	2012-10-31 11:03:39	0:06:55	0	3	Standing	State stop
2012-10-31 11:03:39	2012-10-31 11:03:39	0:06:55	29.599	3	Foraging	State start
2012-10-31 11:04:09	2012-10-31 11:04:09	0:07:25	0	3	Foraging	State stop
2012-10-31 11:04:09	2012-10-31 11:04:09	0:07:25	5.496	3	Standing	State start
2012-10-31 11:04:14	2012-10-31 11:04:14	0:07:31	0	3	Standing	State stop
2012-10-31 11:04:14	2012-10-31 11:04:14	0:07:31	2.54	3	Walking	State start
2012-10-31 11:04:17	2012-10-31 11:04:17	0:07:33	0	3	Walking	State stop
2012-10-31 11:04:17	2012-10-31 11:04:17	0:07:33	446.368	3	Foraging	State start
2012-10-31 11:11:43	2012-10-31 11:11:43	0:15:00	0	3	Foraging	State stop
2012-10-31 11:11:43	2012-10-31 11:11:43	0:15:00	0	3	Not in view	State stop
2012-10-31 13:51:21	2012-10-31 13:51:21	0:00:00	900	3	Not in view	State start
2012-10-31 13:51:21	2012-10-31 13:51:21	0:00:00	0.437	3	Walking	State start
2012-10-31 13:51:21	2012-10-31 13:51:21	0:00:00	0	3	Walking	State stop
2012-10-31 13:51:21	2012-10-31 13:51:21	0:00:00	899.563	3	Ruminating	State start
2012-10-31 14:06:21	2012-10-31 14:06:21	0:15:00	0	3	Not in view	State stop
2012-10-31 14:06:21	2012-10-31 14:06:21	0:15:00	0	3	Ruminating	State stop
2012-11-01 09:26:39	2012-11-01 09:26:39	0:00:00	900	3	Not in view	State start
2012-11-01 09:26:39	2012-11-01 09:26:39	0:00:00	0.344	3	Walking	State start
2012-11-01 09:26:40	2012-11-01 09:26:40	0:00:00	0	3	Walking	State stop
2012-11-01 09:26:40	2012-11-01 09:26:40	0:00:00	15.871	3	Foraging	State start
2012-11-01 09:26:56	2012-11-01 09:26:56	0:00:16	0	3	Foraging	State stop
2012-11-01 09:26:56	2012-11-01 09:26:56	0:00:16	7.435	3	Standing	State start
2012-11-01 09:27:03	2012-11-01 09:27:03	0:00:23	0	3	Standing	State stop
2012-11-01 09:27:03	2012-11-01 09:27:03	0:00:23	8.534	3	Grooming	State start
2012-11-01 09:27:12	2012-11-01 09:27:12	0:00:32	0	3	Grooming	State stop
2012-11-01 09:27:12	2012-11-01 09:27:12	0:00:32	8.996	3	Standing	State start
2012-11-01 09:27:21	2012-11-01 09:27:21	0:00:41	0	3	Standing	State stop
2012-11-01 09:27:21	2012-11-01 09:27:21	0:00:41	127.572	3	Foraging	State start
2012-11-01 09:29:28	2012-11-01 09:29:28	0:02:48	0	3	Foraging	State stop
2012-11-01 09:29:28	2012-11-01 09:29:28	0:02:48	2.621	3	Standing	State start
2012-11-01 09:29:31	2012-11-01 09:29:31	0:02:51	0	3	Standing	State stop
2012-11-01 09:29:31	2012-11-01 09:29:31	0:02:51	12.102	3	Foraging	State start
2012-11-01 09:29:43	2012-11-01 09:29:43	0:03:03	0	3	Foraging	State stop
2012-11-01 09:29:43	2012-11-01 09:29:43	0:03:03	14.792	3	Standing	State start
2012-11-01 09:29:58	2012-11-01 09:29:58	0:03:18	0	3	Standing	State stop
2012-11-01 09:29:58	2012-11-01 09:29:58	0:03:18	17.315	3	Grooming	State start
2012-11-01 09:30:15	2012-11-01 09:30:15	0:03:35	0	3	Grooming	State stop
2012-11-01 09:30:15	2012-11-01 09:30:15	0:03:35	78.158	3	Foraging	State start
2012-11-01 09:31:33	2012-11-01 09:31:33	0:04:53	0	3	Foraging	State stop
2012-11-01 09:31:33	2012-11-01 09:31:33	0:04:53	5.014	3	Walking	State start
2012-11-01 09:31:38	2012-11-01 09:31:38	0:04:58	0	3	Walking	State stop
2012-11-01 09:31:38	2012-11-01 09:31:38	0:04:58	5.843	3	Foraging	State start
2012-11-01 09:31:44	2012-11-01 09:31:44	0:05:04	0	3	Foraging	State stop
2012-11-01 09:31:44	2012-11-01 09:31:44	0:05:04	341.377	3	Ruminating	State start
2012-11-01 09:37:25	2012-11-01 09:37:25	0:10:45	0	3	Ruminating	State stop
2012-11-01 09:37:25	2012-11-01 09:37:25	0:10:45	5.078	3	Standing	State start
2012-11-01 09:37:31	2012-11-01 09:37:31	0:10:51	0	3	Standing	State stop
2012-11-01 09:37:31	2012-11-01 09:37:31	0:10:51	14.754	3	Walking	State start
2012-11-01 09:37:45	2012-11-01 09:37:45	0:11:05	0	3	Walking	State stop
2012-11-01 09:37:45	2012-11-01 09:37:45	0:11:05	4.316	3	Standing	State start
2012-11-01 09:37:50	2012-11-01 09:37:50	0:11:10	0	3	Standing	State stop
2012-11-01 09:37:50	2012-11-01 09:37:50	0:11:10	78.995	3	Walking	State start
2012-11-01 09:39:09	2012-11-01 09:39:09	0:12:29	0	3	Walking	State stop
2012-11-01 09:39:09	2012-11-01 09:39:09	0:12:29	2.872	3	Standing	State start
2012-11-01 09:39:11	2012-11-01 09:39:11	0:12:31	0	3	Standing	State stop
2012-11-01 09:39:11	2012-11-01 09:39:11	0:12:31	8.683	3	Grooming	State start
2012-11-01 09:39:20	2012-11-01 09:39:20	0:12:40	0	3	Grooming	State stop
2012-11-01 09:39:20	2012-11-01 09:39:20	0:12:40	84.202	3	Walking	State start
2012-11-01 09:40:44	2012-11-01 09:40:44	0:14:04	0	3	Walking	State stop
2012-11-01 09:40:44	2012-11-01 09:40:44	0:14:04	19.057	3	Standing	State start
2012-11-01 09:41:03	2012-11-01 09:41:03	0:14:23	0	3	Standing	State stop
2012-11-01 09:41:03	2012-11-01 09:41:03	0:14:23	33.535	3	Walking	State start
2012-11-01 09:41:37	2012-11-01 09:41:37	0:14:57	0	3	Walking	State stop
2012-11-01 09:41:37	2012-11-01 09:41:37	0:14:57	2.534	3	Standing	State start
2012-11-01 09:41:39	2012-11-01 09:41:39	0:15:00	0	3	Not in view	State stop
2012-11-01 09:41:39	2012-11-01 09:41:39	0:15:00	0	3	Standing	State stop
2012-11-01 11:43:18	2012-11-01 11:43:18	0:00:00	900	3	Not in view	State start
2012-11-01 11:43:18	2012-11-01 11:43:18	0:00:00	0.524	3	Walking	State start
2012-11-01 11:43:18	2012-11-01 11:43:18	0:00:00	0	3	Walking	State stop
2012-11-01 11:43:18	2012-11-01 11:43:18	0:00:00	899.476	3	Ruminating	State start
2012-11-01 11:58:18	2012-11-01 11:58:18	0:15:00	0	3	Not in view	State stop
2012-11-01 11:58:18	2012-11-01 11:58:18	0:15:00	0	3	Ruminating	State stop
2012-11-02 11:52:22	2012-11-02 11:52:22	0:00:00	900	3	Not in view	State start
2012-11-02 11:52:22	2012-11-02 11:52:22	0:00:00	0.051	3	Walking	State start
2012-11-02 11:52:22	2012-11-02 11:52:22	0:00:00	0	3	Walking	State stop
2012-11-02 11:52:22	2012-11-02 11:52:22	0:00:00	197.557	3	Foraging	State start
2012-11-02 11:55:40	2012-11-02 11:55:40	0:03:17	0	3	Foraging	State stop
2012-11-02 11:55:40	2012-11-02 11:55:40	0:03:17	702.392	3	Ruminating	State start
2012-11-02 12:07:22	2012-11-02 12:07:22	0:15:00	0	3	Not in view	State stop
2012-11-02 12:07:22	2012-11-02 12:07:22	0:15:00	0	3	Ruminating	State stop
2012-11-02 12:51:13	2012-11-02 12:51:13	0:00:00	900	3	Not in view	State start
2012-11-02 12:51:13	2012-11-02 12:51:13	0:00:00	0.398	3	Walking	State start
2012-11-02 12:51:14	2012-11-02 12:51:14	0:00:00	0	3	Walking	State stop
2012-11-02 12:51:14	2012-11-02 12:51:14	0:00:00	899.602	3	Ruminating	State start
2012-11-02 13:06:13	2012-11-02 13:06:13	0:15:00	0	3	Not in view	State stop
2012-11-02 13:06:13	2012-11-02 13:06:13	0:15:00	0	3	Ruminating	State stop
2012-11-05 08:26:51	2012-11-05 08:26:51	0:00:00	900	3	Not in view	State start
2012-11-05 08:26:51	2012-11-05 08:26:51	0:00:00	0.093	3	Walking	State start
2012-11-05 08:26:51	2012-11-05 08:26:51	0:00:00	0	3	Walking	State stop
2012-11-05 08:26:51	2012-11-05 08:26:51	0:00:00	23.873	3	Foraging	State start
2012-11-05 08:27:15	2012-11-05 08:27:15	0:00:23	0	3	Foraging	State stop
2012-11-05 08:27:15	2012-11-05 08:27:15	0:00:23	12.932	3	Standing	State start
2012-11-05 08:27:28	2012-11-05 08:27:28	0:00:36	0	3	Standing	State stop
2012-11-05 08:27:28	2012-11-05 08:27:28	0:00:36	13.13	3	Grooming	State start
2012-11-05 08:27:41	2012-11-05 08:27:41	0:00:50	0	3	Grooming	State stop
2012-11-05 08:27:41	2012-11-05 08:27:41	0:00:50	6.01	3	Walking	State start
2012-11-05 08:27:47	2012-11-05 08:27:47	0:00:56	0	3	Walking	State stop
2012-11-05 08:27:47	2012-11-05 08:27:47	0:00:56	36.092	3	Standing	State start
2012-11-05 08:28:23	2012-11-05 08:28:23	0:01:32	0	3	Standing	State stop
2012-11-05 08:28:23	2012-11-05 08:28:23	0:01:32	2.539	3	Foraging	State start
2012-11-05 08:28:25	2012-11-05 08:28:25	0:01:34	0	3	Foraging	State stop
2012-11-05 08:28:25	2012-11-05 08:28:25	0:01:34	13.63	3	Walking	State start
2012-11-05 08:28:39	2012-11-05 08:28:39	0:01:48	0	3	Walking	State stop
2012-11-05 08:28:39	2012-11-05 08:28:39	0:01:48	8.4	3	Standing	State start
2012-11-05 08:28:47	2012-11-05 08:28:47	0:01:56	0	3	Standing	State stop
2012-11-05 08:28:47	2012-11-05 08:28:47	0:01:56	25.151	3	Walking	State start
2012-11-05 08:29:13	2012-11-05 08:29:13	0:02:21	0	3	Walking	State stop
2012-11-05 08:29:13	2012-11-05 08:29:13	0:02:21	9.429	3	Standing	State start
2012-11-05 08:29:22	2012-11-05 08:29:22	0:02:31	0	3	Standing	State stop
2012-11-05 08:29:22	2012-11-05 08:29:22	0:02:31	17.448	3	Foraging	State start
2012-11-05 08:29:39	2012-11-05 08:29:39	0:02:48	0	3	Foraging	State stop
2012-11-05 08:29:39	2012-11-05 08:29:39	0:02:48	31.365	3	Walking	State start
2012-11-05 08:30:11	2012-11-05 08:30:11	0:03:20	0	3	Walking	State stop
2012-11-05 08:30:11	2012-11-05 08:30:11	0:03:20	49.289	3	Foraging	State start
2012-11-05 08:31:00	2012-11-05 08:31:00	0:04:09	0	3	Foraging	State stop
2012-11-05 08:31:00	2012-11-05 08:31:00	0:04:09	3.851	3	Walking	State start
2012-11-05 08:31:04	2012-11-05 08:31:04	0:04:13	0	3	Walking	State stop
2012-11-05 08:31:04	2012-11-05 08:31:04	0:04:13	19.972	3	Foraging	State start
2012-11-05 08:31:24	2012-11-05 08:31:24	0:04:33	0	3	Foraging	State stop
2012-11-05 08:31:24	2012-11-05 08:31:24	0:04:33	6.789	3	Walking	State start
2012-11-05 08:31:31	2012-11-05 08:31:31	0:04:39	0	3	Walking	State stop
2012-11-05 08:31:31	2012-11-05 08:31:31	0:04:39	37.386	3	Foraging	State start
2012-11-05 08:32:08	2012-11-05 08:32:08	0:05:17	0	3	Foraging	State stop
2012-11-05 08:32:08	2012-11-05 08:32:08	0:05:17	19.491	3	Walking	State start
2012-11-05 08:32:28	2012-11-05 08:32:28	0:05:36	0	3	Walking	State stop
2012-11-05 08:32:28	2012-11-05 08:32:28	0:05:36	44.723	3	Foraging	State start
2012-11-05 08:33:12	2012-11-05 08:33:12	0:06:21	0	3	Foraging	State stop
2012-11-05 08:33:12	2012-11-05 08:33:12	0:06:21	2.311	3	Walking	State start
2012-11-05 08:33:15	2012-11-05 08:33:15	0:06:23	0	3	Walking	State stop
2012-11-05 08:33:15	2012-11-05 08:33:15	0:06:23	25.864	3	Foraging	State start
2012-11-05 08:33:40	2012-11-05 08:33:40	0:06:49	0	3	Foraging	State stop
2012-11-05 08:33:40	2012-11-05 08:33:40	0:06:49	15.207	3	Walking	State start
2012-11-05 08:33:56	2012-11-05 08:33:56	0:07:04	0	3	Walking	State stop
2012-11-05 08:33:56	2012-11-05 08:33:56	0:07:04	36.406	3	Foraging	State start
2012-11-05 08:34:32	2012-11-05 08:34:32	0:07:41	0	3	Foraging	State stop
2012-11-05 08:34:32	2012-11-05 08:34:32	0:07:41	2.855	3	Walking	State start
2012-11-05 08:34:35	2012-11-05 08:34:35	0:07:44	0	3	Walking	State stop
2012-11-05 08:34:35	2012-11-05 08:34:35	0:07:44	10.094	3	Foraging	State start
2012-11-05 08:34:45	2012-11-05 08:34:45	0:07:54	0	3	Foraging	State stop
2012-11-05 08:34:45	2012-11-05 08:34:45	0:07:54	26.036	3	Walking	State start
2012-11-05 08:35:11	2012-11-05 08:35:11	0:08:20	0	3	Walking	State stop
2012-11-05 08:35:11	2012-11-05 08:35:11	0:08:20	26.662	3	Foraging	State start
2012-11-05 08:35:38	2012-11-05 08:35:38	0:08:47	0	3	Foraging	State stop
2012-11-05 08:35:38	2012-11-05 08:35:38	0:08:47	29.914	3	Walking	State start
2012-11-05 08:36:08	2012-11-05 08:36:08	0:09:16	0	3	Walking	State stop
2012-11-05 08:36:08	2012-11-05 08:36:08	0:09:16	36.974	3	Foraging	State start
2012-11-05 08:36:45	2012-11-05 08:36:45	0:09:53	0	3	Foraging	State stop
2012-11-05 08:36:45	2012-11-05 08:36:45	0:09:53	31.206	3	Walking	State start
2012-11-05 08:37:16	2012-11-05 08:37:16	0:10:25	0	3	Walking	State stop
2012-11-05 08:37:16	2012-11-05 08:37:16	0:10:25	2.241	3	Standing	State start
2012-11-05 08:37:18	2012-11-05 08:37:18	0:10:27	0	3	Standing	State stop
2012-11-05 08:37:18	2012-11-05 08:37:18	0:10:27	5.163	3	Grooming	State start
2012-11-05 08:37:23	2012-11-05 08:37:23	0:10:32	0	3	Grooming	State stop
2012-11-05 08:37:23	2012-11-05 08:37:23	0:10:32	27.641	3	Walking	State start
2012-11-05 08:37:51	2012-11-05 08:37:51	0:11:00	0	3	Walking	State stop
2012-11-05 08:37:51	2012-11-05 08:37:51	0:11:00	7.405	3	Grooming	State start
2012-11-05 08:37:58	2012-11-05 08:37:58	0:11:07	0	3	Grooming	State stop
2012-11-05 08:37:58	2012-11-05 08:37:58	0:11:07	61.557	3	Walking	State start
2012-11-05 08:39:00	2012-11-05 08:39:00	0:12:09	0	3	Walking	State stop
2012-11-05 08:39:00	2012-11-05 08:39:00	0:12:09	10.21	3	Standing	State start
2012-11-05 08:39:10	2012-11-05 08:39:10	0:12:19	0	3	Standing	State stop
2012-11-05 08:39:10	2012-11-05 08:39:10	0:12:19	43.296	3	Walking	State start
2012-11-05 08:39:53	2012-11-05 08:39:53	0:13:02	0	3	Walking	State stop
2012-11-05 08:39:53	2012-11-05 08:39:53	0:13:02	2.208	3	Foraging	State start
2012-11-05 08:39:56	2012-11-05 08:39:56	0:13:04	0	3	Foraging	State stop
2012-11-05 08:39:56	2012-11-05 08:39:56	0:13:04	41.167	3	Walking	State start
2012-11-05 08:40:37	2012-11-05 08:40:37	0:13:46	0	3	Walking	State stop
2012-11-05 08:40:37	2012-11-05 08:40:37	0:13:46	59.764	3	Standing	State start
2012-11-05 08:41:36	2012-11-05 08:41:36	0:14:45	0	3	Standing	State stop
2012-11-05 08:41:36	2012-11-05 08:41:36	0:14:45	14.226	3	Foraging	State start
2012-11-05 08:41:51	2012-11-05 08:41:51	0:15:00	0	3	Foraging	State stop
2012-11-05 08:41:51	2012-11-05 08:41:51	0:15:00	0	3	Not in view	State stop
2012-11-05 11:42:10	2012-11-05 11:42:10	0:00:00	900	3	Not in view	State start
2012-11-05 11:42:10	2012-11-05 11:42:10	0:00:00	0.043	3	Walking	State start
2012-11-05 11:42:10	2012-11-05 11:42:10	0:00:00	0	3	Walking	State stop
2012-11-05 11:42:10	2012-11-05 11:42:10	0:00:00	899.957	3	Ruminating	State start
2012-11-05 11:57:10	2012-11-05 11:57:10	0:15:00	0	3	Not in view	State stop
2012-11-05 11:57:10	2012-11-05 11:57:10	0:15:00	0	3	Ruminating	State stop
2012-11-06 11:19:06	2012-11-06 11:19:06	0:00:00	900	3	Not in view	State start
2012-11-06 11:19:06	2012-11-06 11:19:06	0:00:00	0.135	3	Walking	State start
2012-11-06 11:19:06	2012-11-06 11:19:06	0:00:00	0	3	Walking	State stop
2012-11-06 11:19:06	2012-11-06 11:19:06	0:00:00	242.866	3	Foraging	State start
2012-11-06 11:23:09	2012-11-06 11:23:09	0:04:03	0	3	Foraging	State stop
2012-11-06 11:23:09	2012-11-06 11:23:09	0:04:03	2.059	3	Standing	State start
2012-11-06 11:23:11	2012-11-06 11:23:11	0:04:05	0	3	Standing	State stop
2012-11-06 11:23:11	2012-11-06 11:23:11	0:04:05	621.429	3	Grooming	State start
2012-11-06 11:33:32	2012-11-06 11:33:32	0:14:26	0	3	Grooming	State stop
2012-11-06 11:33:32	2012-11-06 11:33:32	0:14:26	2.357	3	Walking	State start
2012-11-06 11:33:35	2012-11-06 11:33:35	0:14:28	0	3	Walking	State stop
2012-11-06 11:33:35	2012-11-06 11:33:35	0:14:28	31.154	3	Foraging	State start
2012-11-06 11:34:06	2012-11-06 11:34:06	0:15:00	0	3	Foraging	State stop
2012-11-06 11:34:06	2012-11-06 11:34:06	0:15:00	0	3	Not in view	State stop
2012-11-06 12:40:27	2012-11-06 12:40:27	0:00:00	900	3	Not in view	State start
2012-11-06 12:40:27	2012-11-06 12:40:27	0:00:00	0.316	3	Walking	State start
2012-11-06 12:40:27	2012-11-06 12:40:27	0:00:00	0	3	Walking	State stop
2012-11-06 12:40:27	2012-11-06 12:40:27	0:00:00	899.684	3	Ruminating	State start
2012-11-06 12:55:27	2012-11-06 12:55:27	0:15:00	0	3	Not in view	State stop
2012-11-06 12:55:27	2012-11-06 12:55:27	0:15:00	0	3	Ruminating	State stop
2012-11-07 10:42:42	2012-11-07 10:42:42	0:00:00	900	3	Not in view	State start
2012-11-07 10:42:42	2012-11-07 10:42:42	0:00:00	0.05	3	Walking	State start
2012-11-07 10:42:42	2012-11-07 10:42:42	0:00:00	0	3	Walking	State stop
2012-11-07 10:42:42	2012-11-07 10:42:42	0:00:00	15.012	3	Standing	State start
2012-11-07 10:42:57	2012-11-07 10:42:57	0:00:15	0	3	Standing	State stop
2012-11-07 10:42:57	2012-11-07 10:42:57	0:00:15	11.784	3	Grooming	State start
2012-11-07 10:43:09	2012-11-07 10:43:09	0:00:26	0	3	Grooming	State stop
2012-11-07 10:43:09	2012-11-07 10:43:09	0:00:26	27.558	3	Standing	State start
2012-11-07 10:43:36	2012-11-07 10:43:36	0:00:54	0	3	Standing	State stop
2012-11-07 10:43:36	2012-11-07 10:43:36	0:00:54	89.801	3	Grooming	State start
2012-11-07 10:45:06	2012-11-07 10:45:06	0:02:24	0	3	Grooming	State stop
2012-11-07 10:45:06	2012-11-07 10:45:06	0:02:24	16.628	3	Standing	State start
2012-11-07 10:45:23	2012-11-07 10:45:23	0:02:40	0	3	Standing	State stop
2012-11-07 10:45:23	2012-11-07 10:45:23	0:02:40	13.402	3	Grooming	State start
2012-11-07 10:45:36	2012-11-07 10:45:36	0:02:54	0	3	Grooming	State stop
2012-11-07 10:45:36	2012-11-07 10:45:36	0:02:54	3.337	3	Walking	State start
2012-11-07 10:45:39	2012-11-07 10:45:39	0:02:57	0	3	Walking	State stop
2012-11-07 10:45:39	2012-11-07 10:45:39	0:02:57	3.985	3	Standing	State start
2012-11-07 10:45:43	2012-11-07 10:45:43	0:03:01	0	3	Standing	State stop
2012-11-07 10:45:43	2012-11-07 10:45:43	0:03:01	40.59	3	Grooming	State start
2012-11-07 10:46:24	2012-11-07 10:46:24	0:03:42	0	3	Grooming	State stop
2012-11-07 10:46:24	2012-11-07 10:46:24	0:03:42	288.787	3	Standing	State start
2012-11-07 10:51:13	2012-11-07 10:51:13	0:08:30	0	3	Standing	State stop
2012-11-07 10:51:13	2012-11-07 10:51:13	0:08:30	27.44	3	Walking	State start
2012-11-07 10:51:40	2012-11-07 10:51:40	0:08:58	0	3	Walking	State stop
2012-11-07 10:51:40	2012-11-07 10:51:40	0:08:58	81.249	3	Standing	State start
2012-11-07 10:53:02	2012-11-07 10:53:02	0:10:19	0	3	Standing	State stop
2012-11-07 10:53:02	2012-11-07 10:53:02	0:10:19	7.983	3	Grooming	State start
2012-11-07 10:53:09	2012-11-07 10:53:09	0:10:27	0	3	Grooming	State stop
2012-11-07 10:53:09	2012-11-07 10:53:09	0:10:27	6.179	3	Walking	State start
2012-11-07 10:53:16	2012-11-07 10:53:16	0:10:33	0	3	Walking	State stop
2012-11-07 10:53:16	2012-11-07 10:53:16	0:10:33	14.575	3	Standing	State start
2012-11-07 10:53:30	2012-11-07 10:53:30	0:10:48	0	3	Standing	State stop
2012-11-07 10:53:30	2012-11-07 10:53:30	0:10:48	3.935	3	Walking	State start
2012-11-07 10:53:34	2012-11-07 10:53:34	0:10:52	0	3	Walking	State stop
2012-11-07 10:53:34	2012-11-07 10:53:34	0:10:52	24.32	3	Standing	State start
2012-11-07 10:53:58	2012-11-07 10:53:58	0:11:16	0	3	Standing	State stop
2012-11-07 10:53:58	2012-11-07 10:53:58	0:11:16	2.904	3	Grooming	State start
2012-11-07 10:54:01	2012-11-07 10:54:01	0:11:19	0	3	Grooming	State stop
2012-11-07 10:54:01	2012-11-07 10:54:01	0:11:19	10.892	3	Walking	State start
2012-11-07 10:54:12	2012-11-07 10:54:12	0:11:30	0	3	Walking	State stop
2012-11-07 10:54:12	2012-11-07 10:54:12	0:11:30	8.898	3	Foraging	State start
2012-11-07 10:54:21	2012-11-07 10:54:21	0:11:39	0	3	Foraging	State stop
2012-11-07 10:54:21	2012-11-07 10:54:21	0:11:39	1.311	3	Walking	State start
2012-11-07 10:54:23	2012-11-07 10:54:23	0:11:40	0	3	Walking	State stop
2012-11-07 10:54:23	2012-11-07 10:54:23	0:11:40	5.911	3	Foraging	State start
2012-11-07 10:54:28	2012-11-07 10:54:28	0:11:46	0	3	Foraging	State stop
2012-11-07 10:54:28	2012-11-07 10:54:28	0:11:46	24.901	3	Standing	State start
2012-11-07 10:54:53	2012-11-07 10:54:53	0:12:11	0	3	Standing	State stop
2012-11-07 10:54:53	2012-11-07 10:54:53	0:12:11	17.016	3	Foraging	State start
2012-11-07 10:55:10	2012-11-07 10:55:10	0:12:28	0	3	Foraging	State stop
2012-11-07 10:55:10	2012-11-07 10:55:10	0:12:28	10.757	3	Walking	State start
2012-11-07 10:55:21	2012-11-07 10:55:21	0:12:39	0	3	Walking	State stop
2012-11-07 10:55:21	2012-11-07 10:55:21	0:12:39	14.362	3	Foraging	State start
2012-11-07 10:55:35	2012-11-07 10:55:35	0:12:53	0	3	Foraging	State stop
2012-11-07 10:55:35	2012-11-07 10:55:35	0:12:53	18.727	3	Walking	State start
2012-11-07 10:55:54	2012-11-07 10:55:54	0:13:12	0	3	Walking	State stop
2012-11-07 10:55:54	2012-11-07 10:55:54	0:13:12	23.109	3	Foraging	State start
2012-11-07 10:56:17	2012-11-07 10:56:17	0:13:35	0	3	Foraging	State stop
2012-11-07 10:56:17	2012-11-07 10:56:17	0:13:35	6.392	3	Grooming	State start
2012-11-07 10:56:24	2012-11-07 10:56:24	0:13:41	0	3	Grooming	State stop
2012-11-07 10:56:24	2012-11-07 10:56:24	0:13:41	4.66	3	Walking	State start
2012-11-07 10:56:28	2012-11-07 10:56:28	0:13:46	0	3	Walking	State stop
2012-11-07 10:56:28	2012-11-07 10:56:28	0:13:46	13.132	3	Foraging	State start
2012-11-07 10:56:41	2012-11-07 10:56:41	0:13:59	0	3	Foraging	State stop
2012-11-07 10:56:41	2012-11-07 10:56:41	0:13:59	9.181	3	Walking	State start
2012-11-07 10:56:51	2012-11-07 10:56:51	0:14:08	0	3	Walking	State stop
2012-11-07 10:56:51	2012-11-07 10:56:51	0:14:08	7.553	3	Foraging	State start
2012-11-07 10:56:58	2012-11-07 10:56:58	0:14:16	0	3	Foraging	State stop
2012-11-07 10:56:58	2012-11-07 10:56:58	0:14:16	35.712	3	Walking	State start
2012-11-07 10:57:34	2012-11-07 10:57:34	0:14:52	0	3	Walking	State stop
2012-11-07 10:57:34	2012-11-07 10:57:34	0:14:52	2.308	3	Foraging	State start
2012-11-07 10:57:36	2012-11-07 10:57:36	0:14:54	0	3	Foraging	State stop
2012-11-07 10:57:36	2012-11-07 10:57:36	0:14:54	4.333	3	Walking	State start
2012-11-07 10:57:41	2012-11-07 10:57:41	0:14:58	0	3	Walking	State stop
2012-11-07 10:57:41	2012-11-07 10:57:41	0:14:58	0.813	3	Foraging	State start
2012-11-07 10:57:41	2012-11-07 10:57:41	0:14:59	0	3	Foraging	State stop
2012-11-07 10:57:41	2012-11-07 10:57:41	0:14:59	0.513	3	Standing	State start
2012-11-07 10:57:42	2012-11-07 10:57:42	0:15:00	0	3	Not in view	State stop
2012-11-07 10:57:42	2012-11-07 10:57:42	0:15:00	0	3	Standing	State stop
2012-11-07 11:53:49	2012-11-07 11:53:49	0:00:00	900	3	Not in view	State start
2012-11-07 11:53:49	2012-11-07 11:53:49	0:00:00	1	3	Walking	State start
2012-11-07 11:53:50	2012-11-07 11:53:50	0:00:01	0	3	Walking	State stop
2012-11-07 11:53:50	2012-11-07 11:53:50	0:00:01	195.47	3	Foraging	State start
2012-11-07 11:57:05	2012-11-07 11:57:05	0:03:16	0	3	Foraging	State stop
2012-11-07 11:57:05	2012-11-07 11:57:05	0:03:16	34.41	3	Standing	State start
2012-11-07 11:57:39	2012-11-07 11:57:39	0:03:50	0	3	Standing	State stop
2012-11-07 11:57:39	2012-11-07 11:57:39	0:03:50	360.726	3	Foraging	State start
2012-11-07 12:03:40	2012-11-07 12:03:40	0:09:51	0	3	Foraging	State stop
2012-11-07 12:03:40	2012-11-07 12:03:40	0:09:51	7.419	3	Drinking	State start
2012-11-07 12:03:48	2012-11-07 12:03:48	0:09:59	0	3	Drinking	State stop
2012-11-07 12:03:48	2012-11-07 12:03:48	0:09:59	7.876	3	Standing	State start
2012-11-07 12:03:55	2012-11-07 12:03:55	0:10:06	0	3	Standing	State stop
2012-11-07 12:03:55	2012-11-07 12:03:55	0:10:06	15.788	3	Foraging	State start
2012-11-07 12:04:11	2012-11-07 12:04:11	0:10:22	0	3	Foraging	State stop
2012-11-07 12:04:11	2012-11-07 12:04:11	0:10:22	18.909	3	Drinking	State start
2012-11-07 12:04:30	2012-11-07 12:04:30	0:10:41	0	3	Drinking	State stop
2012-11-07 12:04:30	2012-11-07 12:04:30	0:10:41	88.87	3	Standing	State start
2012-11-07 12:05:59	2012-11-07 12:05:59	0:12:10	0	3	Standing	State stop
2012-11-07 12:05:59	2012-11-07 12:05:59	0:12:10	125.621	3	Foraging	State start
2012-11-07 12:08:05	2012-11-07 12:08:05	0:14:16	0	3	Foraging	State stop
2012-11-07 12:08:05	2012-11-07 12:08:05	0:14:16	4.699	3	Standing	State start
2012-11-07 12:08:09	2012-11-07 12:08:09	0:14:20	0	3	Standing	State stop
2012-11-07 12:08:09	2012-11-07 12:08:09	0:14:20	39.212	3	Foraging	State start
2012-11-07 12:08:49	2012-11-07 12:08:49	0:15:00	0	3	Foraging	State stop
2012-11-07 12:08:49	2012-11-07 12:08:49	0:15:00	0	3	Not in view	State stop
2012-10-25 09:58:38	2012-10-25 09:58:38	0:00:00	900	4	Not in view	State start
2012-10-25 09:58:38	2012-10-25 09:58:38	0:00:00	10.993	4	Walking	State start
2012-10-25 09:58:49	2012-10-25 09:58:49	0:00:10	0	4	Walking	State stop
2012-10-25 09:58:49	2012-10-25 09:58:49	0:00:10	6.737	4	Foraging	State start
2012-10-25 09:58:56	2012-10-25 09:58:56	0:00:17	0	4	Foraging	State stop
2012-10-25 09:58:56	2012-10-25 09:58:56	0:00:17	5.994	4	Walking	State start
2012-10-25 09:59:02	2012-10-25 09:59:02	0:00:23	0	4	Walking	State stop
2012-10-25 09:59:02	2012-10-25 09:59:02	0:00:23	47.861	4	Foraging	State start
2012-10-25 09:59:50	2012-10-25 09:59:50	0:01:11	0	4	Foraging	State stop
2012-10-25 09:59:50	2012-10-25 09:59:50	0:01:11	2.025	4	Walking	State start
2012-10-25 09:59:52	2012-10-25 09:59:52	0:01:13	0	4	Walking	State stop
2012-10-25 09:59:52	2012-10-25 09:59:52	0:01:13	19.357	4	Foraging	State start
2012-10-25 10:00:11	2012-10-25 10:00:11	0:01:32	0	4	Foraging	State stop
2012-10-25 10:00:11	2012-10-25 10:00:11	0:01:32	20.297	4	Walking	State start
2012-10-25 10:00:31	2012-10-25 10:00:31	0:01:53	0	4	Walking	State stop
2012-10-25 10:00:31	2012-10-25 10:00:31	0:01:53	54.601	4	Foraging	State start
2012-10-25 10:01:26	2012-10-25 10:01:26	0:02:47	0	4	Foraging	State stop
2012-10-25 10:01:26	2012-10-25 10:01:26	0:02:47	8.11	4	Walking	State start
2012-10-25 10:01:34	2012-10-25 10:01:34	0:02:55	0	4	Walking	State stop
2012-10-25 10:01:34	2012-10-25 10:01:34	0:02:55	54.383	4	Foraging	State start
2012-10-25 10:02:28	2012-10-25 10:02:28	0:03:50	0	4	Foraging	State stop
2012-10-25 10:02:28	2012-10-25 10:02:28	0:03:50	2.69	4	Walking	State start
2012-10-25 10:02:31	2012-10-25 10:02:31	0:03:53	0	4	Walking	State stop
2012-10-25 10:02:31	2012-10-25 10:02:31	0:03:53	70.397	4	Foraging	State start
2012-10-25 10:03:41	2012-10-25 10:03:41	0:05:03	0	4	Foraging	State stop
2012-10-25 10:03:41	2012-10-25 10:03:41	0:05:03	4.632	4	Walking	State start
2012-10-25 10:03:46	2012-10-25 10:03:46	0:05:08	0	4	Walking	State stop
2012-10-25 10:03:46	2012-10-25 10:03:46	0:05:08	4.868	4	Foraging	State start
2012-10-25 10:03:51	2012-10-25 10:03:51	0:05:12	0	4	Foraging	State stop
2012-10-25 10:03:51	2012-10-25 10:03:51	0:05:12	4.299	4	Walking	State start
2012-10-25 10:03:55	2012-10-25 10:03:55	0:05:17	0	4	Walking	State stop
2012-10-25 10:03:55	2012-10-25 10:03:55	0:05:17	24.188	4	Foraging	State start
2012-10-25 10:04:19	2012-10-25 10:04:19	0:05:41	0	4	Foraging	State stop
2012-10-25 10:04:19	2012-10-25 10:04:19	0:05:41	10.392	4	Walking	State start
2012-10-25 10:04:30	2012-10-25 10:04:30	0:05:51	0	4	Walking	State stop
2012-10-25 10:04:30	2012-10-25 10:04:30	0:05:51	2.955	4	Foraging	State start
2012-10-25 10:04:33	2012-10-25 10:04:33	0:05:54	0	4	Foraging	State stop
2012-10-25 10:04:33	2012-10-25 10:04:33	0:05:54	3.271	4	Walking	State start
2012-10-25 10:04:36	2012-10-25 10:04:36	0:05:58	0	4	Walking	State stop
2012-10-25 10:04:36	2012-10-25 10:04:36	0:05:58	120.923	4	Foraging	State start
2012-10-25 10:06:37	2012-10-25 10:06:37	0:07:58	0	4	Foraging	State stop
2012-10-25 10:06:37	2012-10-25 10:06:37	0:07:58	15.937	4	Standing	State start
2012-10-25 10:06:53	2012-10-25 10:06:53	0:08:14	0	4	Standing	State stop
2012-10-25 10:06:53	2012-10-25 10:06:53	0:08:14	21.735	4	Foraging	State start
2012-10-25 10:07:15	2012-10-25 10:07:15	0:08:36	0	4	Foraging	State stop
2012-10-25 10:07:15	2012-10-25 10:07:15	0:08:36	3.889	4	Walking	State start
2012-10-25 10:07:19	2012-10-25 10:07:19	0:08:40	0	4	Walking	State stop
2012-10-25 10:07:19	2012-10-25 10:07:19	0:08:40	67.065	4	Foraging	State start
2012-10-25 10:08:26	2012-10-25 10:08:26	0:09:47	0	4	Foraging	State stop
2012-10-25 10:08:26	2012-10-25 10:08:26	0:09:47	11.591	4	Walking	State start
2012-10-25 10:08:37	2012-10-25 10:08:37	0:09:59	0	4	Walking	State stop
2012-10-25 10:08:37	2012-10-25 10:08:37	0:09:59	300.81	4	Foraging	State start
2012-10-25 10:13:38	2012-10-25 10:13:38	0:15:00	0	4	Foraging	State stop
2012-10-25 10:13:38	2012-10-25 10:13:38	0:15:00	0	4	Not in view	State stop
2012-10-25 12:26:46	2012-10-25 12:26:46	0:00:00	900	4	Not in view	State start
2012-10-25 12:26:46	2012-10-25 12:26:46	0:00:00	20.352	4	Walking	State start
2012-10-25 12:27:06	2012-10-25 12:27:06	0:00:20	0	4	Walking	State stop
2012-10-25 12:27:06	2012-10-25 12:27:06	0:00:20	10.757	4	Standing	State start
2012-10-25 12:27:17	2012-10-25 12:27:17	0:00:31	0	4	Standing	State stop
2012-10-25 12:27:17	2012-10-25 12:27:17	0:00:31	3.37	4	Drinking	State start
2012-10-25 12:27:20	2012-10-25 12:27:20	0:00:34	0	4	Drinking	State stop
2012-10-25 12:27:20	2012-10-25 12:27:20	0:00:34	62.088	4	Standing	State start
2012-10-25 12:28:22	2012-10-25 12:28:22	0:01:36	0	4	Standing	State stop
2012-10-25 12:28:22	2012-10-25 12:28:22	0:01:36	4.914	4	Walking	State start
2012-10-25 12:28:27	2012-10-25 12:28:27	0:01:41	0	4	Walking	State stop
2012-10-25 12:28:27	2012-10-25 12:28:27	0:01:41	7.919	4	Standing	State start
2012-10-25 12:28:35	2012-10-25 12:28:35	0:01:49	0	4	Standing	State stop
2012-10-25 12:28:35	2012-10-25 12:28:35	0:01:49	10.194	4	Foraging	State start
2012-10-25 12:28:45	2012-10-25 12:28:45	0:01:59	0	4	Foraging	State stop
2012-10-25 12:28:45	2012-10-25 12:28:45	0:01:59	3.435	4	Social	State start
2012-10-25 12:28:49	2012-10-25 12:28:49	0:02:03	0	4	Social	State stop
2012-10-25 12:28:49	2012-10-25 12:28:49	0:02:03	30.48	4	Walking	State start
2012-10-25 12:29:19	2012-10-25 12:29:19	0:02:33	0	4	Walking	State stop
2012-10-25 12:29:19	2012-10-25 12:29:19	0:02:33	27.15	4	Foraging	State start
2012-10-25 12:29:47	2012-10-25 12:29:47	0:03:00	0	4	Foraging	State stop
2012-10-25 12:29:47	2012-10-25 12:29:47	0:03:00	7.519	4	Walking	State start
2012-10-25 12:29:54	2012-10-25 12:29:54	0:03:08	0	4	Walking	State stop
2012-10-25 12:29:54	2012-10-25 12:29:54	0:03:08	10.077	4	Standing	State start
2012-10-25 12:30:04	2012-10-25 12:30:04	0:03:18	0	4	Standing	State stop
2012-10-25 12:30:04	2012-10-25 12:30:04	0:03:18	7.37	4	Foraging	State start
2012-10-25 12:30:12	2012-10-25 12:30:12	0:03:25	0	4	Foraging	State stop
2012-10-25 12:30:12	2012-10-25 12:30:12	0:03:25	5.578	4	Walking	State start
2012-10-25 12:30:17	2012-10-25 12:30:17	0:03:31	0	4	Walking	State stop
2012-10-25 12:30:17	2012-10-25 12:30:17	0:03:31	4.648	4	Foraging	State start
2012-10-25 12:30:22	2012-10-25 12:30:22	0:03:35	0	4	Foraging	State stop
2012-10-25 12:30:22	2012-10-25 12:30:22	0:03:35	3.636	4	Walking	State start
2012-10-25 12:30:25	2012-10-25 12:30:25	0:03:39	0	4	Walking	State stop
2012-10-25 12:30:25	2012-10-25 12:30:25	0:03:39	3.985	4	Foraging	State start
2012-10-25 12:30:29	2012-10-25 12:30:29	0:03:43	0	4	Foraging	State stop
2012-10-25 12:30:29	2012-10-25 12:30:29	0:03:43	4.216	4	Walking	State start
2012-10-25 12:30:34	2012-10-25 12:30:34	0:03:47	0	4	Walking	State stop
2012-10-25 12:30:34	2012-10-25 12:30:34	0:03:47	26.231	4	Foraging	State start
2012-10-25 12:31:00	2012-10-25 12:31:00	0:04:13	0	4	Foraging	State stop
2012-10-25 12:31:00	2012-10-25 12:31:00	0:04:13	1.332	4	Walking	State start
2012-10-25 12:31:01	2012-10-25 12:31:01	0:04:15	0	4	Walking	State stop
2012-10-25 12:31:01	2012-10-25 12:31:01	0:04:15	149.438	4	Foraging	State start
2012-10-25 12:33:31	2012-10-25 12:33:31	0:06:44	0	4	Foraging	State stop
2012-10-25 12:33:31	2012-10-25 12:33:31	0:06:44	6.006	4	Grooming	State start
2012-10-25 12:33:37	2012-10-25 12:33:37	0:06:50	0	4	Grooming	State stop
2012-10-25 12:33:37	2012-10-25 12:33:37	0:06:50	18.012	4	Foraging	State start
2012-10-25 12:33:55	2012-10-25 12:33:55	0:07:08	0	4	Foraging	State stop
2012-10-25 12:33:55	2012-10-25 12:33:55	0:07:08	5.612	4	Walking	State start
2012-10-25 12:34:00	2012-10-25 12:34:00	0:07:14	0	4	Walking	State stop
2012-10-25 12:34:00	2012-10-25 12:34:00	0:07:14	2.556	4	Foraging	State start
2012-10-25 12:34:03	2012-10-25 12:34:03	0:07:16	0	4	Foraging	State stop
2012-10-25 12:34:03	2012-10-25 12:34:03	0:07:16	4.2	4	Walking	State start
2012-10-25 12:34:07	2012-10-25 12:34:07	0:07:21	0	4	Walking	State stop
2012-10-25 12:34:07	2012-10-25 12:34:07	0:07:21	65.16	4	Foraging	State start
2012-10-25 12:35:12	2012-10-25 12:35:12	0:08:26	0	4	Foraging	State stop
2012-10-25 12:35:12	2012-10-25 12:35:12	0:08:26	7.437	4	Walking	State start
2012-10-25 12:35:20	2012-10-25 12:35:20	0:08:33	0	4	Walking	State stop
2012-10-25 12:35:20	2012-10-25 12:35:20	0:08:33	29.385	4	Foraging	State start
2012-10-25 12:35:49	2012-10-25 12:35:49	0:09:03	0	4	Foraging	State stop
2012-10-25 12:35:49	2012-10-25 12:35:49	0:09:03	4.034	4	Walking	State start
2012-10-25 12:35:53	2012-10-25 12:35:53	0:09:07	0	4	Walking	State stop
2012-10-25 12:35:53	2012-10-25 12:35:53	0:09:07	108.183	4	Foraging	State start
2012-10-25 12:37:41	2012-10-25 12:37:41	0:10:55	0	4	Foraging	State stop
2012-10-25 12:37:41	2012-10-25 12:37:41	0:10:55	15.322	4	Grooming	State start
2012-10-25 12:37:56	2012-10-25 12:37:56	0:11:10	0	4	Grooming	State stop
2012-10-25 12:37:56	2012-10-25 12:37:56	0:11:10	210.131	4	Foraging	State start
2012-10-25 12:41:27	2012-10-25 12:41:27	0:14:40	0	4	Foraging	State stop
2012-10-25 12:41:27	2012-10-25 12:41:27	0:14:40	5.246	4	Grooming	State start
2012-10-25 12:41:32	2012-10-25 12:41:32	0:14:45	0	4	Grooming	State stop
2012-10-25 12:41:32	2012-10-25 12:41:32	0:14:45	14.027	4	Foraging	State start
2012-10-25 12:41:46	2012-10-25 12:41:46	0:15:00	0	4	Foraging	State stop
2012-10-25 12:41:46	2012-10-25 12:41:46	0:15:00	0	4	Not in view	State stop
2012-10-26 08:53:14	2012-10-26 08:53:14	0:00:00	900	4	Not in view	State start
2012-10-26 08:53:14	2012-10-26 08:53:14	0:00:00	2.288	4	Walking	State start
2012-10-26 08:53:16	2012-10-26 08:53:16	0:00:02	0	4	Walking	State stop
2012-10-26 08:53:16	2012-10-26 08:53:16	0:00:02	201.396	4	Foraging	State start
2012-10-26 08:56:38	2012-10-26 08:56:38	0:03:23	0	4	Foraging	State stop
2012-10-26 08:56:38	2012-10-26 08:56:38	0:03:23	3.254	4	Grooming	State start
2012-10-26 08:56:41	2012-10-26 08:56:41	0:03:26	0	4	Grooming	State stop
2012-10-26 08:56:41	2012-10-26 08:56:41	0:03:26	98.403	4	Foraging	State start
2012-10-26 08:58:19	2012-10-26 08:58:19	0:05:05	0	4	Foraging	State stop
2012-10-26 08:58:19	2012-10-26 08:58:19	0:05:05	4.565	4	Walking	State start
2012-10-26 08:58:24	2012-10-26 08:58:24	0:05:09	0	4	Walking	State stop
2012-10-26 08:58:24	2012-10-26 08:58:24	0:05:09	26.695	4	Foraging	State start
2012-10-26 08:58:50	2012-10-26 08:58:50	0:05:36	0	4	Foraging	State stop
2012-10-26 08:58:50	2012-10-26 08:58:50	0:05:36	12.717	4	Walking	State start
2012-10-26 08:59:03	2012-10-26 08:59:03	0:05:49	0	4	Walking	State stop
2012-10-26 08:59:03	2012-10-26 08:59:03	0:05:49	49.912	4	Standing	State start
2012-10-26 08:59:53	2012-10-26 08:59:53	0:06:39	0	4	Standing	State stop
2012-10-26 08:59:53	2012-10-26 08:59:53	0:06:39	26.34	4	Walking	State start
2012-10-26 09:00:19	2012-10-26 09:00:19	0:07:05	0	4	Walking	State stop
2012-10-26 09:00:19	2012-10-26 09:00:19	0:07:05	4.182	4	Foraging	State start
2012-10-26 09:00:24	2012-10-26 09:00:24	0:07:09	0	4	Foraging	State stop
2012-10-26 09:00:24	2012-10-26 09:00:24	0:07:09	66.264	4	Walking	State start
2012-10-26 09:01:30	2012-10-26 09:01:30	0:08:16	0	4	Walking	State stop
2012-10-26 09:01:30	2012-10-26 09:01:30	0:08:16	8.315	4	Standing	State start
2012-10-26 09:01:38	2012-10-26 09:01:38	0:08:24	0	4	Standing	State stop
2012-10-26 09:01:38	2012-10-26 09:01:38	0:08:24	137.826	4	Foraging	State start
2012-10-26 09:03:56	2012-10-26 09:03:56	0:10:42	0	4	Foraging	State stop
2012-10-26 09:03:56	2012-10-26 09:03:56	0:10:42	4.832	4	Walking	State start
2012-10-26 09:04:01	2012-10-26 09:04:01	0:10:46	0	4	Walking	State stop
2012-10-26 09:04:01	2012-10-26 09:04:01	0:10:46	253.011	4	Foraging	State start
2012-10-26 09:08:14	2012-10-26 09:08:14	0:15:00	0	4	Foraging	State stop
2012-10-26 09:08:14	2012-10-26 09:08:14	0:15:00	0	4	Not in view	State stop
2012-10-26 12:42:54	2012-10-26 12:42:54	0:00:00	900	4	Not in view	State start
2012-10-26 12:42:54	2012-10-26 12:42:54	0:00:00	8.822	4	Walking	State start
2012-10-26 12:43:02	2012-10-26 12:43:02	0:00:08	0	4	Walking	State stop
2012-10-26 12:43:02	2012-10-26 12:43:02	0:00:08	587.436	4	Foraging	State start
2012-10-26 12:52:50	2012-10-26 12:52:50	0:09:56	0	4	Foraging	State stop
2012-10-26 12:52:50	2012-10-26 12:52:50	0:09:56	6.524	4	Grooming	State start
2012-10-26 12:52:56	2012-10-26 12:52:56	0:10:02	0	4	Grooming	State stop
2012-10-26 12:52:56	2012-10-26 12:52:56	0:10:02	297.218	4	Foraging	State start
2012-10-26 12:57:54	2012-10-26 12:57:54	0:15:00	0	4	Foraging	State stop
2012-10-26 12:57:54	2012-10-26 12:57:54	0:15:00	0	4	Not in view	State stop
2012-10-29 09:42:04	2012-10-29 09:42:04	0:00:00	900	4	Not in view	State start
2012-10-29 09:42:04	2012-10-29 09:42:04	0:00:00	0.851	4	Walking	State start
2012-10-29 09:42:05	2012-10-29 09:42:05	0:00:00	0	4	Walking	State stop
2012-10-29 09:42:05	2012-10-29 09:42:05	0:00:00	131.091	4	Foraging	State start
2012-10-29 09:44:16	2012-10-29 09:44:16	0:02:11	0	4	Foraging	State stop
2012-10-29 09:44:16	2012-10-29 09:44:16	0:02:11	4.165	4	Standing	State start
2012-10-29 09:44:20	2012-10-29 09:44:20	0:02:16	0	4	Standing	State stop
2012-10-29 09:44:20	2012-10-29 09:44:20	0:02:16	100.706	4	Foraging	State start
2012-10-29 09:46:01	2012-10-29 09:46:01	0:03:56	0	4	Foraging	State stop
2012-10-29 09:46:01	2012-10-29 09:46:01	0:03:56	9.162	4	Standing	State start
2012-10-29 09:46:10	2012-10-29 09:46:10	0:04:05	0	4	Standing	State stop
2012-10-29 09:46:10	2012-10-29 09:46:10	0:04:05	20.655	4	Foraging	State start
2012-10-29 09:46:31	2012-10-29 09:46:31	0:04:26	0	4	Foraging	State stop
2012-10-29 09:46:31	2012-10-29 09:46:31	0:04:26	3.187	4	Walking	State start
2012-10-29 09:46:34	2012-10-29 09:46:34	0:04:29	0	4	Walking	State stop
2012-10-29 09:46:34	2012-10-29 09:46:34	0:04:29	3.223	4	Standing	State start
2012-10-29 09:46:37	2012-10-29 09:46:37	0:04:33	0	4	Standing	State stop
2012-10-29 09:46:37	2012-10-29 09:46:37	0:04:33	38.413	4	Walking	State start
2012-10-29 09:47:16	2012-10-29 09:47:16	0:05:11	0	4	Walking	State stop
2012-10-29 09:47:16	2012-10-29 09:47:16	0:05:11	26.066	4	Foraging	State start
2012-10-29 09:47:42	2012-10-29 09:47:42	0:05:37	0	4	Foraging	State stop
2012-10-29 09:47:42	2012-10-29 09:47:42	0:05:37	45.065	4	Walking	State start
2012-10-29 09:48:27	2012-10-29 09:48:27	0:06:22	0	4	Walking	State stop
2012-10-29 09:48:27	2012-10-29 09:48:27	0:06:22	7.338	4	Standing	State start
2012-10-29 09:48:34	2012-10-29 09:48:34	0:06:29	0	4	Standing	State stop
2012-10-29 09:48:34	2012-10-29 09:48:34	0:06:29	5.246	4	Walking	State start
2012-10-29 09:48:39	2012-10-29 09:48:39	0:06:35	0	4	Walking	State stop
2012-10-29 09:48:39	2012-10-29 09:48:39	0:06:35	16.853	4	Standing	State start
2012-10-29 09:48:56	2012-10-29 09:48:56	0:06:52	0	4	Standing	State stop
2012-10-29 09:48:56	2012-10-29 09:48:56	0:06:52	7.04	4	Walking	State start
2012-10-29 09:49:03	2012-10-29 09:49:03	0:06:59	0	4	Walking	State stop
2012-10-29 09:49:03	2012-10-29 09:49:03	0:06:59	4.913	4	Foraging	State start
2012-10-29 09:49:08	2012-10-29 09:49:08	0:07:03	0	4	Foraging	State stop
2012-10-29 09:49:08	2012-10-29 09:49:08	0:07:03	5.861	4	Walking	State start
2012-10-29 09:49:14	2012-10-29 09:49:14	0:07:09	0	4	Walking	State stop
2012-10-29 09:49:14	2012-10-29 09:49:14	0:07:09	47.496	4	Foraging	State start
2012-10-29 09:50:02	2012-10-29 09:50:02	0:07:57	0	4	Foraging	State stop
2012-10-29 09:50:02	2012-10-29 09:50:02	0:07:57	33.376	4	Walking	State start
2012-10-29 09:50:35	2012-10-29 09:50:35	0:08:30	0	4	Walking	State stop
2012-10-29 09:50:35	2012-10-29 09:50:35	0:08:30	186.881	4	Foraging	State start
2012-10-29 09:53:42	2012-10-29 09:53:42	0:11:37	0	4	Foraging	State stop
2012-10-29 09:53:42	2012-10-29 09:53:42	0:11:37	4.483	4	Standing	State start
2012-10-29 09:53:46	2012-10-29 09:53:46	0:11:42	0	4	Standing	State stop
2012-10-29 09:53:46	2012-10-29 09:53:46	0:11:42	29.519	4	Foraging	State start
2012-10-29 09:54:16	2012-10-29 09:54:16	0:12:11	0	4	Foraging	State stop
2012-10-29 09:54:16	2012-10-29 09:54:16	0:12:11	5.263	4	Walking	State start
2012-10-29 09:54:21	2012-10-29 09:54:21	0:12:16	0	4	Walking	State stop
2012-10-29 09:54:21	2012-10-29 09:54:21	0:12:16	2.656	4	Social	State start
2012-10-29 09:54:24	2012-10-29 09:54:24	0:12:19	0	4	Social	State stop
2012-10-29 09:54:24	2012-10-29 09:54:24	0:12:19	8.898	4	Grooming	State start
2012-10-29 09:54:33	2012-10-29 09:54:33	0:12:28	0	4	Grooming	State stop
2012-10-29 09:54:33	2012-10-29 09:54:33	0:12:28	76.848	4	Foraging	State start
2012-10-29 09:55:50	2012-10-29 09:55:50	0:13:45	0	4	Foraging	State stop
2012-10-29 09:55:50	2012-10-29 09:55:50	0:13:45	1.245	4	Walking	State start
2012-10-29 09:55:51	2012-10-29 09:55:51	0:13:46	0	4	Walking	State stop
2012-10-29 09:55:51	2012-10-29 09:55:51	0:13:46	73.5	4	Foraging	State start
2012-10-29 09:57:04	2012-10-29 09:57:04	0:15:00	0	4	Foraging	State stop
2012-10-29 09:57:04	2012-10-29 09:57:04	0:15:00	0	4	Not in view	State stop
2012-10-29 11:22:35	2012-10-29 11:22:35	0:00:00	900	4	Not in view	State start
2012-10-29 11:22:35	2012-10-29 11:22:35	0:00:00	1.057	4	Walking	State start
2012-10-29 11:22:36	2012-10-29 11:22:36	0:00:01	0	4	Walking	State stop
2012-10-29 11:22:36	2012-10-29 11:22:36	0:00:01	6.401	4	Foraging	State start
2012-10-29 11:22:43	2012-10-29 11:22:43	0:00:07	0	4	Foraging	State stop
2012-10-29 11:22:43	2012-10-29 11:22:43	0:00:07	2.139	4	Walking	State start
2012-10-29 11:22:45	2012-10-29 11:22:45	0:00:09	0	4	Walking	State stop
2012-10-29 11:22:45	2012-10-29 11:22:45	0:00:09	10.924	4	Foraging	State start
2012-10-29 11:22:56	2012-10-29 11:22:56	0:00:20	0	4	Foraging	State stop
2012-10-29 11:22:56	2012-10-29 11:22:56	0:00:20	2.342	4	Walking	State start
2012-10-29 11:22:58	2012-10-29 11:22:58	0:00:22	0	4	Walking	State stop
2012-10-29 11:22:58	2012-10-29 11:22:58	0:00:22	17.928	4	Foraging	State start
2012-10-29 11:23:16	2012-10-29 11:23:16	0:00:40	0	4	Foraging	State stop
2012-10-29 11:23:16	2012-10-29 11:23:16	0:00:40	20.537	4	Standing	State start
2012-10-29 11:23:37	2012-10-29 11:23:37	0:01:01	0	4	Standing	State stop
2012-10-29 11:23:37	2012-10-29 11:23:37	0:01:01	11.952	4	Walking	State start
2012-10-29 11:23:49	2012-10-29 11:23:49	0:01:13	0	4	Walking	State stop
2012-10-29 11:23:49	2012-10-29 11:23:49	0:01:13	5.628	4	Grooming	State start
2012-10-29 11:23:54	2012-10-29 11:23:54	0:01:18	0	4	Grooming	State stop
2012-10-29 11:23:54	2012-10-29 11:23:54	0:01:18	5.183	4	Walking	State start
2012-10-29 11:23:59	2012-10-29 11:23:59	0:01:24	0	4	Walking	State stop
2012-10-29 11:23:59	2012-10-29 11:23:59	0:01:24	23.01	4	Foraging	State start
2012-10-29 11:24:22	2012-10-29 11:24:22	0:01:47	0	4	Foraging	State stop
2012-10-29 11:24:22	2012-10-29 11:24:22	0:01:47	17.863	4	Walking	State start
2012-10-29 11:24:40	2012-10-29 11:24:40	0:02:04	0	4	Walking	State stop
2012-10-29 11:24:40	2012-10-29 11:24:40	0:02:04	58.528	4	Foraging	State start
2012-10-29 11:25:39	2012-10-29 11:25:39	0:03:03	0	4	Foraging	State stop
2012-10-29 11:25:39	2012-10-29 11:25:39	0:03:03	1.344	4	Walking	State start
2012-10-29 11:25:40	2012-10-29 11:25:40	0:03:04	0	4	Walking	State stop
2012-10-29 11:25:40	2012-10-29 11:25:40	0:03:04	99.526	4	Foraging	State start
2012-10-29 11:27:20	2012-10-29 11:27:20	0:04:44	0	4	Foraging	State stop
2012-10-29 11:27:20	2012-10-29 11:27:20	0:04:44	5.528	4	Grooming	State start
2012-10-29 11:27:25	2012-10-29 11:27:25	0:04:49	0	4	Grooming	State stop
2012-10-29 11:27:25	2012-10-29 11:27:25	0:04:49	123.042	4	Foraging	State start
2012-10-29 11:29:28	2012-10-29 11:29:28	0:06:52	0	4	Foraging	State stop
2012-10-29 11:29:28	2012-10-29 11:29:28	0:06:52	2.738	4	Standing	State start
2012-10-29 11:29:31	2012-10-29 11:29:31	0:06:55	0	4	Standing	State stop
2012-10-29 11:29:31	2012-10-29 11:29:31	0:06:55	12.882	4	Foraging	State start
2012-10-29 11:29:44	2012-10-29 11:29:44	0:07:08	0	4	Foraging	State stop
2012-10-29 11:29:44	2012-10-29 11:29:44	0:07:08	6.574	4	Standing	State start
2012-10-29 11:29:50	2012-10-29 11:29:50	0:07:15	0	4	Standing	State stop
2012-10-29 11:29:50	2012-10-29 11:29:50	0:07:15	13.43	4	Foraging	State start
2012-10-29 11:30:04	2012-10-29 11:30:04	0:07:28	0	4	Foraging	State stop
2012-10-29 11:30:04	2012-10-29 11:30:04	0:07:28	3.487	4	Standing	State start
2012-10-29 11:30:07	2012-10-29 11:30:07	0:07:32	0	4	Standing	State stop
2012-10-29 11:30:07	2012-10-29 11:30:07	0:07:32	51.383	4	Foraging	State start
2012-10-29 11:30:59	2012-10-29 11:30:59	0:08:23	0	4	Foraging	State stop
2012-10-29 11:30:59	2012-10-29 11:30:59	0:08:23	6.042	4	Standing	State start
2012-10-29 11:31:05	2012-10-29 11:31:05	0:08:29	0	4	Standing	State stop
2012-10-29 11:31:05	2012-10-29 11:31:05	0:08:29	2.323	4	Walking	State start
2012-10-29 11:31:07	2012-10-29 11:31:07	0:08:31	0	4	Walking	State stop
2012-10-29 11:31:07	2012-10-29 11:31:07	0:08:31	13.35	4	Standing	State start
2012-10-29 11:31:20	2012-10-29 11:31:20	0:08:45	0	4	Standing	State stop
2012-10-29 11:31:20	2012-10-29 11:31:20	0:08:45	14.575	4	Foraging	State start
2012-10-29 11:31:35	2012-10-29 11:31:35	0:08:59	0	4	Foraging	State stop
2012-10-29 11:31:35	2012-10-29 11:31:35	0:08:59	14.941	4	Walking	State start
2012-10-29 11:31:50	2012-10-29 11:31:50	0:09:14	0	4	Walking	State stop
2012-10-29 11:31:50	2012-10-29 11:31:50	0:09:14	23.607	4	Grooming	State start
2012-10-29 11:32:14	2012-10-29 11:32:14	0:09:38	0	4	Grooming	State stop
2012-10-29 11:32:14	2012-10-29 11:32:14	0:09:38	5.462	4	Walking	State start
2012-10-29 11:32:19	2012-10-29 11:32:19	0:09:43	0	4	Walking	State stop
2012-10-29 11:32:19	2012-10-29 11:32:19	0:09:43	13.48	4	Standing	State start
2012-10-29 11:32:32	2012-10-29 11:32:32	0:09:57	0	4	Standing	State stop
2012-10-29 11:32:32	2012-10-29 11:32:32	0:09:57	25.55	4	Foraging	State start
2012-10-29 11:32:58	2012-10-29 11:32:58	0:10:22	0	4	Foraging	State stop
2012-10-29 11:32:58	2012-10-29 11:32:58	0:10:22	12.168	4	Standing	State start
2012-10-29 11:33:10	2012-10-29 11:33:10	0:10:34	0	4	Standing	State stop
2012-10-29 11:33:10	2012-10-29 11:33:10	0:10:34	7.903	4	Foraging	State start
2012-10-29 11:33:18	2012-10-29 11:33:18	0:10:42	0	4	Foraging	State stop
2012-10-29 11:33:18	2012-10-29 11:33:18	0:10:42	3.801	4	Social	State start
2012-10-29 11:33:22	2012-10-29 11:33:22	0:10:46	0	4	Social	State stop
2012-10-29 11:33:22	2012-10-29 11:33:22	0:10:46	85.332	4	Foraging	State start
2012-10-29 11:34:47	2012-10-29 11:34:47	0:12:11	0	4	Foraging	State stop
2012-10-29 11:34:47	2012-10-29 11:34:47	0:12:11	22.908	4	Standing	State start
2012-10-29 11:35:10	2012-10-29 11:35:10	0:12:34	0	4	Standing	State stop
2012-10-29 11:35:10	2012-10-29 11:35:10	0:12:34	49.457	4	Foraging	State start
2012-10-29 11:36:00	2012-10-29 11:36:00	0:13:24	0	4	Foraging	State stop
2012-10-29 11:36:00	2012-10-29 11:36:00	0:13:24	30.364	4	Standing	State start
2012-10-29 11:36:30	2012-10-29 11:36:30	0:13:54	0	4	Standing	State stop
2012-10-29 11:36:30	2012-10-29 11:36:30	0:13:54	8.482	4	Foraging	State start
2012-10-29 11:36:38	2012-10-29 11:36:38	0:14:03	0	4	Foraging	State stop
2012-10-29 11:36:38	2012-10-29 11:36:38	0:14:03	8.281	4	Walking	State start
2012-10-29 11:36:47	2012-10-29 11:36:47	0:14:11	0	4	Walking	State stop
2012-10-29 11:36:47	2012-10-29 11:36:47	0:14:11	36.2	4	Foraging	State start
2012-10-29 11:37:23	2012-10-29 11:37:23	0:14:47	0	4	Foraging	State stop
2012-10-29 11:37:23	2012-10-29 11:37:23	0:14:47	3.586	4	Walking	State start
2012-10-29 11:37:26	2012-10-29 11:37:26	0:14:51	0	4	Walking	State stop
2012-10-29 11:37:26	2012-10-29 11:37:26	0:14:51	3.27	4	Foraging	State start
2012-10-29 11:37:30	2012-10-29 11:37:30	0:14:54	0	4	Foraging	State stop
2012-10-29 11:37:30	2012-10-29 11:37:30	0:14:54	4.135	4	Standing	State start
2012-10-29 11:37:34	2012-10-29 11:37:34	0:14:58	0	4	Standing	State stop
2012-10-29 11:37:34	2012-10-29 11:37:34	0:14:58	1.357	4	Foraging	State start
2012-10-29 11:37:35	2012-10-29 11:37:35	0:15:00	0	4	Foraging	State stop
2012-10-29 11:37:35	2012-10-29 11:37:35	0:15:00	0	4	Not in view	State stop
2012-10-30 10:30:16	2012-10-30 10:30:16	0:00:00	900	4	Not in view	State start
2012-10-30 10:30:16	2012-10-30 10:30:16	0:00:00	0.285	4	Walking	State start
2012-10-30 10:30:16	2012-10-30 10:30:16	0:00:00	0	4	Walking	State stop
2012-10-30 10:30:16	2012-10-30 10:30:16	0:00:00	899.715	4	Ruminating	State start
2012-10-30 10:45:16	2012-10-30 10:45:16	0:15:00	0	4	Not in view	State stop
2012-10-30 10:45:16	2012-10-30 10:45:16	0:15:00	0	4	Ruminating	State stop
2012-10-30 12:00:00	2012-10-30 12:00:00	0:00:00	900	4	Not in view	State start
2012-10-30 12:00:00	2012-10-30 12:00:00	0:00:00	1.581	4	Walking	State start
2012-10-30 12:00:01	2012-10-30 12:00:01	0:00:01	0	4	Walking	State stop
2012-10-30 12:00:01	2012-10-30 12:00:01	0:00:01	898.419	4	Ruminating	State start
2012-10-30 12:15:00	2012-10-30 12:15:00	0:15:00	0	4	Not in view	State stop
2012-10-30 12:15:00	2012-10-30 12:15:00	0:15:00	0	4	Ruminating	State stop
2012-10-31 12:04:12	2012-10-31 12:04:12	0:00:00	900	4	Not in view	State start
[truncated: 2,957 more rows]

## Sheet: GPS location data
data point	Track	Date	Time	lat	lon	Collar
146	1	25.10.2012	10:32:00	52.0087	5.75219	1
147	1	25.10.2012	10:33:00	52.0089	5.75256	1
148	1	25.10.2012	10:34:00	52.0088	5.75256	1
149	1	25.10.2012	10:35:00	52.0089	5.75257	1
150	1	25.10.2012	10:36:00	52.0091	5.7526	1
151	1	25.10.2012	10:37:00	52.0095	5.75255	1
152	1	25.10.2012	10:38:00	52.0095	5.75252	1
153	1	25.10.2012	10:39:00	52.0097	5.7529	1
154	1	25.10.2012	10:40:00	52.0099	5.75311	1
155	1	25.10.2012	10:41:00	52.01	5.75313	1
156	1	25.10.2012	10:42:00	52.0099	5.75313	1
157	1	25.10.2012	10:43:00	52.0102	5.75313	1
158	1	25.10.2012	10:44:00	52.0102	5.75313	1
159	1	25.10.2012	10:45:00	52.0102	5.75307	1
160	1	25.10.2012	10:46:00	52.0104	5.75377	1
161	1	25.10.2012	10:47:00	52.0106	5.75453	1
162	1	25.10.2012	10:48:00	52.0108	5.75463	1
1867	3	26.10.2012	09:24:00	52.0081	5.76136	1
1868	3	26.10.2012	09:25:00	52.0079	5.76114	1
1869	3	26.10.2012	09:26:00	52.0079	5.7611	1
1870	3	26.10.2012	09:27:00	52.0079	5.76111	1
1871	3	26.10.2012	09:28:00	52.0078	5.76094	1
1872	3	26.10.2012	09:29:00	52.0077	5.76078	1
1873	3	26.10.2012	09:30:00	52.0076	5.76072	1
1874	3	26.10.2012	09:31:00	52.0076	5.76073	1
1875	3	26.10.2012	09:32:00	52.0076	5.76076	1
1876	3	26.10.2012	09:33:00	52.0076	5.76071	1
1877	3	26.10.2012	09:34:00	52.0076	5.76075	1
1878	3	26.10.2012	09:35:00	52.0076	5.76073	1
1879	3	26.10.2012	09:36:00	52.0076	5.7607	1
1880	3	26.10.2012	09:37:00	52.0076	5.76073	1
1881	3	26.10.2012	09:38:00	52.0076	5.76076	1
1882	3	26.10.2012	09:39:00	52.0077	5.76077	1
1883	3	26.10.2012	09:40:00	52.0076	5.76078	1
1956	4	26.10.2012	10:53:00	52.0059	5.7543	1
1957	4	26.10.2012	10:54:00	52.0059	5.75421	1
1958	4	26.10.2012	10:55:00	52.006	5.75417	1
1959	4	26.10.2012	10:56:00	52.006	5.75412	1
1960	4	26.10.2012	10:57:00	52.006	5.75409	1
1961	4	26.10.2012	10:58:00	52.006	5.75411	1
1962	4	26.10.2012	10:59:00	52.006	5.75412	1
1963	4	26.10.2012	11:00:00	52.006	5.75414	1
1964	4	26.10.2012	11:01:00	52.006	5.75417	1
1965	4	26.10.2012	11:02:00	52.0059	5.75418	1
1966	4	26.10.2012	11:03:00	52.006	5.75426	1
1967	4	26.10.2012	11:04:00	52.0059	5.75427	1
1968	4	26.10.2012	11:05:00	52.0059	5.75433	1
1969	4	26.10.2012	11:06:00	52.0059	5.75434	1
1970	4	26.10.2012	11:07:00	52.0059	5.75433	1
1971	4	26.10.2012	11:08:00	52.0059	5.75447	1
1972	4	26.10.2012	11:09:00	52.0059	5.75469	1
6245	5	29.10.2012	10:36:00	52.0067	5.74956	1
6246	5	29.10.2012	10:37:00	52.0067	5.74949	1
6247	5	29.10.2012	10:38:00	52.0067	5.74954	1
6248	5	29.10.2012	10:39:00	52.0068	5.74962	1
6249	5	29.10.2012	10:40:00	52.0067	5.74966	1
6250	5	29.10.2012	10:41:00	52.0069	5.75013	1
6251	5	29.10.2012	10:42:00	52.0069	5.75014	1
6252	5	29.10.2012	10:43:00	52.0069	5.75018	1
6253	5	29.10.2012	10:44:00	52.007	5.75024	1
6254	5	29.10.2012	10:45:00	52.007	5.75025	1
6255	5	29.10.2012	10:46:00	52.007	5.75028	1
6256	5	29.10.2012	10:47:00	52.0069	5.75032	1
6257	5	29.10.2012	10:48:00	52.0069	5.75035	1
6258	5	29.10.2012	10:49:00	52.0069	5.75039	1
6259	5	29.10.2012	10:50:00	52.0069	5.75041	1
6260	5	29.10.2012	10:51:00	52.0069	5.75041	1
6261	5	29.10.2012	10:52:00	52.0069	5.75045	1
6341	6	29.10.2012	12:12:00	52.0044	5.74812	1
6342	6	29.10.2012	12:13:00	52.0044	5.74813	1
6343	6	29.10.2012	12:14:00	52.0043	5.7481	1
6344	6	29.10.2012	12:15:00	52.0044	5.74811	1
6345	6	29.10.2012	12:16:00	52.0043	5.74809	1
6346	6	29.10.2012	12:17:00	52.0043	5.7481	1
6347	6	29.10.2012	12:18:00	52.0043	5.74808	1
6348	6	29.10.2012	12:19:00	52.0043	5.74808	1
6349	6	29.10.2012	12:20:00	52.0043	5.74809	1
6350	6	29.10.2012	12:21:00	52.0043	5.74812	1
6351	6	29.10.2012	12:22:00	52.0043	5.74814	1
6352	6	29.10.2012	12:23:00	52.0043	5.74812	1
6353	6	29.10.2012	12:24:00	52.0043	5.74812	1
6354	6	29.10.2012	12:25:00	52.0043	5.7481	1
6355	6	29.10.2012	12:26:00	52.0043	5.74812	1
6356	6	29.10.2012	12:27:00	52.0043	5.74813	1
6357	6	29.10.2012	12:28:00	52.0043	5.74814	1
7560	7	30.10.2012	08:34:00	52.0054	5.75788	1
7561	7	30.10.2012	08:35:00	52.0055	5.75796	1
7562	7	30.10.2012	08:36:00	52.0054	5.75801	1
7563	7	30.10.2012	08:37:00	52.0056	5.75812	1
7564	7	30.10.2012	08:38:00	52.0058	5.75845	1
7565	7	30.10.2012	08:39:00	52.0062	5.75894	1
7566	7	30.10.2012	08:40:00	52.0065	5.75931	1
7567	7	30.10.2012	08:41:00	52.0066	5.75931	1
7568	7	30.10.2012	08:42:00	52.0066	5.75948	1
7569	7	30.10.2012	08:43:00	52.0068	5.75966	1
7570	7	30.10.2012	08:44:00	52.0068	5.75964	1
7571	7	30.10.2012	08:45:00	52.0068	5.75971	1
7572	7	30.10.2012	08:46:00	52.0071	5.75998	1
7573	7	30.10.2012	08:47:00	52.0073	5.76012	1
7574	7	30.10.2012	08:48:00	52.0073	5.76012	1
7575	7	30.10.2012	08:49:00	52.0074	5.7603	1
7576	7	30.10.2012	08:50:00	52.0074	5.76029	1
7713	8	30.10.2012	11:07:00	52.0098	5.76326	1
7714	8	30.10.2012	11:08:00	52.0098	5.7633	1
7715	8	30.10.2012	11:09:00	52.0098	5.76332	1
7716	8	30.10.2012	11:10:00	52.0098	5.76329	1
7717	8	30.10.2012	11:11:00	52.0098	5.76331	1
7718	8	30.10.2012	11:12:00	52.0098	5.7633	1
7719	8	30.10.2012	11:13:00	52.0098	5.76329	1
7720	8	30.10.2012	11:14:00	52.0098	5.76326	1
7721	8	30.10.2012	11:15:00	52.0099	5.76326	1
7722	8	30.10.2012	11:16:00	52.0099	5.76324	1
7723	8	30.10.2012	11:17:00	52.0099	5.76324	1
7724	8	30.10.2012	11:18:00	52.0098	5.76327	1
7725	8	30.10.2012	11:19:00	52.0098	5.76328	1
7726	8	30.10.2012	11:20:00	52.0098	5.76326	1
7727	8	30.10.2012	11:21:00	52.0097	5.76329	1
7728	8	30.10.2012	11:22:00	52.0099	5.76328	1
7729	8	30.10.2012	11:23:00	52.0098	5.76334	1
9012	9	31.10.2012	08:51:00	52.0039	5.7482	1
9013	9	31.10.2012	08:52:00	52.0039	5.74815	1
9014	9	31.10.2012	08:53:00	52.0038	5.748	1
9015	9	31.10.2012	08:54:00	52.0039	5.74794	1
9016	9	31.10.2012	08:55:00	52.0039	5.74796	1
9017	9	31.10.2012	08:56:00	52.0039	5.74801	1
9018	9	31.10.2012	08:57:00	52.004	5.74805	1
9019	9	31.10.2012	08:58:00	52.004	5.74806	1
9020	9	31.10.2012	08:59:00	52.004	5.74806	1
9021	9	31.10.2012	09:00:00	52.004	5.74807	1
9022	9	31.10.2012	09:01:00	52.004	5.74811	1
9023	9	31.10.2012	09:02:00	52.004	5.74816	1
9024	9	31.10.2012	09:03:00	52.004	5.74817	1
9025	9	31.10.2012	09:04:00	52.004	5.74825	1
9026	9	31.10.2012	09:05:00	52.004	5.74829	1
9027	9	31.10.2012	09:06:00	52.004	5.74831	1
9028	9	31.10.2012	09:07:00	52.004	5.74835	1
9278	10	31.10.2012	13:20:00	52.0057	5.74898	1
9279	10	31.10.2012	13:21:00	52.0057	5.74896	1
9280	10	31.10.2012	13:22:00	52.0057	5.74893	1
9281	10	31.10.2012	13:23:00	52.0057	5.74889	1
9282	10	31.10.2012	13:24:00	52.0058	5.74889	1
9283	10	31.10.2012	13:25:00	52.0058	5.74894	1
9284	10	31.10.2012	13:26:00	52.0058	5.74888	1
9285	10	31.10.2012	13:27:00	52.0058	5.74894	1
9286	10	31.10.2012	13:28:00	52.0058	5.74894	1
9287	10	31.10.2012	13:29:00	52.0058	5.74895	1
9288	10	31.10.2012	13:30:00	52.0058	5.74891	1
9289	10	31.10.2012	13:31:00	52.0057	5.74892	1
9290	10	31.10.2012	13:32:00	52.0056	5.74876	1
9291	10	31.10.2012	13:33:00	52.0051	5.74844	1
9292	10	31.10.2012	13:34:00	52.005	5.74846	1
9293	10	31.10.2012	13:35:00	52.0049	5.74843	1
9294	10	31.10.2012	13:36:00	52.0048	5.74832	1
10536	11	01.11.2012	10:21:00	52.0083	5.75799	1
10537	11	01.11.2012	10:22:00	52.0083	5.75808	1
10538	11	01.11.2012	10:23:00	52.0084	5.75806	1
10539	11	01.11.2012	10:24:00	52.0084	5.75809	1
10540	11	01.11.2012	10:25:00	52.0085	5.75807	1
10541	11	01.11.2012	10:26:00	52.0083	5.75811	1
10542	11	01.11.2012	10:27:00	52.0082	5.75797	1
10543	11	01.11.2012	10:28:00	52.0082	5.75803	1
10544	11	01.11.2012	10:29:00	52.0082	5.7581	1
10545	11	01.11.2012	10:30:00	52.0082	5.75808	1
10546	11	01.11.2012	10:31:00	52.008	5.75793	1
10547	11	01.11.2012	10:32:00	52.0078	5.75772	1
10548	11	01.11.2012	10:33:00	52.0077	5.75766	1
10549	11	01.11.2012	10:34:00	52.0077	5.75758	1
10550	11	01.11.2012	10:35:00	52.0077	5.75765	1
10551	11	01.11.2012	10:36:00	52.0077	5.75766	1
10552	11	01.11.2012	10:37:00	52.0077	5.75769	1
10697	12	01.11.2012	13:03:00	52.0053	5.75734	1
10698	12	01.11.2012	13:04:00	52.0053	5.75726	1
10699	12	01.11.2012	13:05:00	52.0053	5.75729	1
10700	12	01.11.2012	13:06:00	52.0053	5.75728	1
10701	12	01.11.2012	13:07:00	52.0053	5.75728	1
10702	12	01.11.2012	13:08:00	52.0053	5.7573	1
10703	12	01.11.2012	13:09:00	52.0053	5.75727	1
10704	12	01.11.2012	13:10:00	52.0052	5.75726	1
10705	12	01.11.2012	13:11:00	52.0053	5.75723	1
10706	12	01.11.2012	13:12:00	52.0053	5.75728	1
10707	12	01.11.2012	13:13:00	52.0053	5.75725	1
10708	12	01.11.2012	13:14:00	52.0053	5.75726	1
10709	12	01.11.2012	13:15:00	52.0053	5.75728	1
10710	12	01.11.2012	13:16:00	52.0052	5.75726	1
10711	12	01.11.2012	13:17:00	52.0053	5.75733	1
10712	12	01.11.2012	13:18:00	52.0053	5.75734	1
10713	12	01.11.2012	13:19:00	52.0053	5.75735	1
12074	13	02.11.2012	12:07:00	52.0035	5.74795	1
12075	13	02.11.2012	12:08:00	52.0035	5.74796	1
12076	13	02.11.2012	12:09:00	52.0035	5.74795	1
12077	13	02.11.2012	12:10:00	52.0035	5.74796	1
12078	13	02.11.2012	12:11:00	52.0035	5.74795	1
12079	13	02.11.2012	12:12:00	52.0035	5.74795	1
12080	13	02.11.2012	12:13:00	52.0035	5.74796	1
12081	13	02.11.2012	12:14:00	52.0035	5.74796	1
12082	13	02.11.2012	12:15:00	52.0035	5.74796	1
12083	13	02.11.2012	12:16:00	52.0035	5.74793	1
12084	13	02.11.2012	12:17:00	52.0035	5.74797	1
12085	13	02.11.2012	12:18:00	52.0035	5.74802	1
12086	13	02.11.2012	12:19:00	52.0035	5.74798	1
12087	13	02.11.2012	12:20:00	52.0035	5.74799	1
12088	13	02.11.2012	12:21:00	52.0035	5.74799	1
12089	13	02.11.2012	12:22:00	52.0035	5.74801	1
12090	13	02.11.2012	12:23:00	52.0035	5.74802	1
12151	14	02.11.2012	13:24:00	52.0035	5.74803	1
12152	14	02.11.2012	13:25:00	52.0035	5.74803	1
12153	14	02.11.2012	13:26:00	52.0035	5.74803	1
12154	14	02.11.2012	13:27:00	52.0035	5.74805	1
12155	14	02.11.2012	13:28:00	52.0035	5.74803	1
12156	14	02.11.2012	13:29:00	52.0035	5.74804	1
12157	14	02.11.2012	13:30:00	52.0035	5.74803	1
12158	14	02.11.2012	13:31:00	52.0035	5.74803	1
12159	14	02.11.2012	13:32:00	52.0035	5.74803	1
12160	14	02.11.2012	13:33:00	52.0035	5.74803	1
12161	14	02.11.2012	13:34:00	52.0035	5.74803	1
12162	14	02.11.2012	13:35:00	52.0035	5.74803	1
12163	14	02.11.2012	13:36:00	52.0035	5.74803	1
12164	14	02.11.2012	13:37:00	52.0035	5.74805	1
12165	14	02.11.2012	13:38:00	52.0035	5.74805	1
12166	14	02.11.2012	13:39:00	52.0035	5.74805	1
12167	14	02.11.2012	13:40:00	52.0035	5.74805	1
16257	15	05.11.2012	10:22:00	52.0042	5.74811	1
16258	15	05.11.2012	10:23:00	52.0042	5.74809	1
16259	15	05.11.2012	10:24:00	52.0042	5.74806	1
16260	15	05.11.2012	10:25:00	52.0042	5.74803	1
16261	15	05.11.2012	10:26:00	52.0043	5.74811	1
16262	15	05.11.2012	10:27:00	52.0042	5.74806	1
16263	15	05.11.2012	10:28:00	52.0041	5.74814	1
16264	15	05.11.2012	10:29:00	52.0041	5.74821	1
16265	15	05.11.2012	10:30:00	52.004	5.74821	1
16266	15	05.11.2012	10:31:00	52.004	5.74823	1
16267	15	05.11.2012	10:32:00	52.004	5.74822	1
16268	15	05.11.2012	10:33:00	52.0039	5.7482	1
16269	15	05.11.2012	10:34:00	52.0039	5.74818	1
16270	15	05.11.2012	10:35:00	52.0037	5.74816	1
16271	15	05.11.2012	10:36:00	52.0037	5.74819	1
16272	15	05.11.2012	10:37:00	52.0037	5.74815	1
16273	15	05.11.2012	10:38:00	52.0037	5.74816	1
16305	16	05.11.2012	11:10:00	52.0037	5.74816	1
16306	16	05.11.2012	11:11:00	52.0037	5.74818	1
16307	16	05.11.2012	11:12:00	52.0037	5.74818	1
16308	16	05.11.2012	11:13:00	52.0037	5.74816	1
16309	16	05.11.2012	11:14:00	52.0037	5.74818	1
16310	16	05.11.2012	11:15:00	52.0037	5.74815	1
16311	16	05.11.2012	11:16:00	52.0037	5.74816	1
16312	16	05.11.2012	11:17:00	52.0037	5.74818	1
16313	16	05.11.2012	11:18:00	52.0037	5.74816	1
16314	16	05.11.2012	11:19:00	52.0037	5.74819	1
16315	16	05.11.2012	11:20:00	52.0037	5.74819	1
16316	16	05.11.2012	11:21:00	52.0037	5.74817	1
16317	16	05.11.2012	11:22:00	52.0037	5.74816	1
16318	16	05.11.2012	11:23:00	52.0037	5.74816	1
16319	16	05.11.2012	11:24:00	52.0037	5.74815	1
16320	16	05.11.2012	11:25:00	52.0037	5.74816	1
16321	16	05.11.2012	11:26:00	52.0037	5.74815	1
18122	18	06.11.2012	11:35:00	52.004	5.74806	1
18123	18	06.11.2012	11:36:00	52.004	5.74803	1
18124	18	06.11.2012	11:37:00	52.004	5.74804	1
18125	18	06.11.2012	11:38:00	52.0041	5.74799	1
18126	18	06.11.2012	11:39:00	52.0041	5.74803	1
18127	18	06.11.2012	11:40:00	52.004	5.74801	1
18128	18	06.11.2012	11:41:00	52.004	5.74804	1
18129	18	06.11.2012	11:42:00	52.004	5.74804	1
18130	18	06.11.2012	11:43:00	52.0041	5.74804	1
18131	18	06.11.2012	11:44:00	52.004	5.74804	1
18132	18	06.11.2012	11:45:00	52.004	5.74801	1
18133	18	06.11.2012	11:46:00	52.0041	5.74803	1
18134	18	06.11.2012	11:47:00	52.004	5.74806	1
18135	18	06.11.2012	11:48:00	52.004	5.74806	1
18136	18	06.11.2012	11:49:00	52.004	5.74806	1
18137	18	06.11.2012	11:50:00	52.004	5.74804	1
18138	18	06.11.2012	11:51:00	52.0038	5.74797	1
19437	19	07.11.2012	09:39:00	52.0068	5.7521	1
19438	19	07.11.2012	09:40:00	52.0069	5.75209	1
19439	19	07.11.2012	09:41:00	52.0069	5.7521	1
19440	19	07.11.2012	09:42:00	52.0069	5.75214	1
19441	19	07.11.2012	09:43:00	52.0069	5.75213	1
19442	19	07.11.2012	09:44:00	52.0069	5.75211	1
19443	19	07.11.2012	09:45:00	52.007	5.75212	1
19444	19	07.11.2012	09:46:00	52.0069	5.75209	1
19445	19	07.11.2012	09:47:00	52.0069	5.75206	1
19446	19	07.11.2012	09:48:00	52.0069	5.752	1
19447	19	07.11.2012	09:49:00	52.007	5.75217	1
19448	19	07.11.2012	09:50:00	52.007	5.75214	1
19449	19	07.11.2012	09:51:00	52.0069	5.75209	1
19450	19	07.11.2012	09:52:00	52.0069	5.75215	1
19451	19	07.11.2012	09:53:00	52.0069	5.75216	1
19452	19	07.11.2012	09:54:00	52.0069	5.75221	1
19453	19	07.11.2012	09:55:00	52.0068	5.75228	1
19602	20	07.11.2012	12:25:00	52.008	5.75919	1
19603	20	07.11.2012	12:26:00	52.008	5.75914	1
19604	20	07.11.2012	12:27:00	52.008	5.75916	1
19605	20	07.11.2012	12:28:00	52.008	5.75914	1
19606	20	07.11.2012	12:29:00	52.008	5.7591	1
19607	20	07.11.2012	12:30:00	52.008	5.75911	1
19608	20	07.11.2012	12:31:00	52.008	5.75912	1
19609	20	07.11.2012	12:32:00	52.008	5.75908	1
19610	20	07.11.2012	12:33:00	52.0079	5.75902	1
19611	20	07.11.2012	12:34:00	52.0079	5.75901	1
19612	20	07.11.2012	12:36:00	52.008	5.75908	1
19613	20	07.11.2012	12:37:00	52.008	5.75898	1
19614	20	07.11.2012	12:38:00	52.008	5.75905	1
19615	20	07.11.2012	12:39:00	52.008	5.75913	1
19616	20	07.11.2012	12:40:00	52.008	5.75913	1
19617	20	07.11.2012	12:41:00	52.008	5.75909	1
23892	21	25.10.2012	11:53:00	52.0103	5.75707	2
23893	21	25.10.2012	11:54:00	52.0101	5.75707	2
23894	21	25.10.2012	11:55:00	52.01	5.75701	2
23895	21	25.10.2012	11:56:00	52.0101	5.75693	2
23896	21	25.10.2012	11:57:00	52.0101	5.75682	2
23897	21	25.10.2012	11:58:00	52.0101	5.75674	2
23898	21	25.10.2012	11:59:00	52.0101	5.75684	2
23899	21	25.10.2012	12:00:00	52.0102	5.75685	2
23900	21	25.10.2012	12:01:00	52.0101	5.75684	2
23901	21	25.10.2012	12:02:00	52.0102	5.75685	2
23902	21	25.10.2012	12:03:00	52.0101	5.75693	2
23903	21	25.10.2012	12:04:00	52.0102	5.75686	2
23904	21	25.10.2012	12:05:00	52.0102	5.75671	2
23905	21	25.10.2012	12:06:00	52.0102	5.75682	2
23906	21	25.10.2012	12:07:00	52.0103	5.75669	2
23907	21	25.10.2012	12:08:00	52.0102	5.75662	2
23908	21	25.10.2012	12:09:00	52.0102	5.75666	2
24009	22	25.10.2012	13:50:00	52.0064	5.75264	2
24010	22	25.10.2012	13:51:00	52.0064	5.75266	2
24011	22	25.10.2012	13:52:00	52.0064	5.75266	2
24012	22	25.10.2012	13:53:00	52.0064	5.75266	2
24013	22	25.10.2012	13:54:00	52.0064	5.75263	2
24014	22	25.10.2012	13:55:00	52.0064	5.75264	2
24015	22	25.10.2012	13:56:00	52.0064	5.75265	2
24016	22	25.10.2012	13:57:00	52.0064	5.75263	2
24017	22	25.10.2012	13:58:00	52.0064	5.75263	2
24018	22	25.10.2012	13:59:00	52.0064	5.75263	2
24019	22	25.10.2012	14:00:00	52.0064	5.7526	2
24020	22	25.10.2012	14:01:00	52.0064	5.75262	2
24021	22	25.10.2012	14:02:00	52.0064	5.75264	2
24022	22	25.10.2012	14:03:00	52.0064	5.75263	2
24023	22	25.10.2012	14:04:00	52.0064	5.75262	2
24024	22	25.10.2012	14:05:00	52.0064	5.75261	2
24025	22	25.10.2012	14:06:00	52.0064	5.75263	2
29785	23	29.10.2012	10:16:00	52.0066	5.75191	2
29786	23	29.10.2012	10:17:00	52.0067	5.75188	2
29787	23	29.10.2012	10:18:00	52.0067	5.75182	2
29788	23	29.10.2012	10:19:00	52.0068	5.75134	2
29789	23	29.10.2012	10:20:00	52.0068	5.75129	2
29790	23	29.10.2012	10:21:00	52.0068	5.75129	2
29791	23	29.10.2012	10:22:00	52.0068	5.75127	2
29792	23	29.10.2012	10:23:00	52.0069	5.75124	2
29793	23	29.10.2012	10:24:00	52.0069	5.75075	2
29794	23	29.10.2012	10:25:00	52.0067	5.74984	2
29795	23	29.10.2012	10:26:00	52.0067	5.74954	2
29796	23	29.10.2012	10:27:00	52.0067	5.74957	2
29797	23	29.10.2012	10:28:00	52.0067	5.74961	2
29798	23	29.10.2012	10:29:00	52.0068	5.74962	2
29799	23	29.10.2012	10:30:00	52.0067	5.74965	2
29800	23	29.10.2012	10:31:00	52.0068	5.74965	2
29801	23	29.10.2012	10:32:00	52.0067	5.74975	2
29873	24	29.10.2012	11:45:00	52.0074	5.75065	2
29874	24	29.10.2012	11:46:00	52.0074	5.75053	2
29875	24	29.10.2012	11:47:00	52.0073	5.75058	2
29876	24	29.10.2012	11:48:00	52.0072	5.75064	2
29877	24	29.10.2012	11:49:00	52.0072	5.75066	2
29878	24	29.10.2012	11:50:00	52.0071	5.75074	2
29879	24	29.10.2012	11:51:00	52.0069	5.74998	2
29880	24	29.10.2012	11:52:00	52.0067	5.7494	2
29881	24	29.10.2012	11:53:00	52.0067	5.74939	2
29882	24	29.10.2012	11:54:00	52.0065	5.74925	2
29883	24	29.10.2012	11:55:00	52.0059	5.74896	2
29884	24	29.10.2012	11:56:00	52.0054	5.74864	2
29885	24	29.10.2012	11:57:00	52.0049	5.74832	2
29886	24	29.10.2012	11:58:00	52.0043	5.74811	2
29887	24	29.10.2012	11:59:00	52.0042	5.74812	2
29888	24	29.10.2012	12:00:00	52.0043	5.74814	2
29889	24	29.10.2012	12:01:00	52.0042	5.74814	2
31163	25	30.10.2012	09:22:00	52.01	5.76349	2
31164	25	30.10.2012	09:23:00	52.0099	5.76355	2
31165	25	30.10.2012	09:24:00	52.0099	5.76355	2
31166	25	30.10.2012	09:25:00	52.0099	5.76349	2
31167	25	30.10.2012	09:26:00	52.0099	5.76343	2
31168	25	30.10.2012	09:27:00	52.0099	5.76331	2
31169	25	30.10.2012	09:28:00	52.0099	5.7633	2
31170	25	30.10.2012	09:29:00	52.0099	5.76341	2
31171	25	30.10.2012	09:30:00	52.0098	5.7633	2
31172	25	30.10.2012	09:31:00	52.0098	5.76327	2
31173	25	30.10.2012	09:32:00	52.0099	5.76328	2
31174	25	30.10.2012	09:33:00	52.01	5.76335	2
31175	25	30.10.2012	09:34:00	52.0099	5.76348	2
31176	25	30.10.2012	09:35:00	52.0099	5.76344	2
31177	25	30.10.2012	09:36:00	52.0099	5.76331	2
31178	25	30.10.2012	09:37:00	52.0099	5.76336	2
31179	25	30.10.2012	09:38:00	52.0099	5.76333	2
31404	26	30.10.2012	13:23:00	52.0099	5.76336	2
31405	26	30.10.2012	13:24:00	52.0098	5.76341	2
31406	26	30.10.2012	13:25:00	52.0098	5.76337	2
31407	26	30.10.2012	13:26:00	52.0097	5.76329	2
31408	26	30.10.2012	13:27:00	52.0097	5.76332	2
31409	26	30.10.2012	13:28:00	52.0097	5.76335	2
31410	26	30.10.2012	13:29:00	52.0097	5.76328	2
31411	26	30.10.2012	13:30:00	52.0095	5.76325	2
31412	26	30.10.2012	13:31:00	52.0096	5.76318	2
31413	26	30.10.2012	13:32:00	52.0095	5.763	2
31414	26	30.10.2012	13:33:00	52.0095	5.76295	2
31415	26	30.10.2012	13:34:00	52.0095	5.76302	2
31416	26	30.10.2012	13:35:00	52.0096	5.76269	2
31417	26	30.10.2012	13:36:00	52.0096	5.7627	2
31418	26	30.10.2012	13:37:00	52.0096	5.76275	2
31419	26	30.10.2012	13:38:00	52.0096	5.7627	2
31420	26	30.10.2012	13:39:00	52.0095	5.76213	2
32744	27	31.10.2012	11:46:00	52.0042	5.74812	2
32745	27	31.10.2012	11:47:00	52.0042	5.74815	2
32746	27	31.10.2012	11:48:00	52.0042	5.74815	2
32747	27	31.10.2012	11:49:00	52.0042	5.74811	2
32748	27	31.10.2012	11:50:00	52.0042	5.74814	2
32749	27	31.10.2012	11:51:00	52.0042	5.74812	2
32750	27	31.10.2012	11:52:00	52.0042	5.74816	2
32751	27	31.10.2012	11:53:00	52.0042	5.74815	2
32752	27	31.10.2012	11:54:00	52.0042	5.74815	2
32753	27	31.10.2012	11:55:00	52.0042	5.74816	2
32754	27	31.10.2012	11:56:00	52.0042	5.74817	2
32755	27	31.10.2012	11:57:00	52.0042	5.74813	2
32756	27	31.10.2012	11:58:00	52.0042	5.74814	2
32757	27	31.10.2012	11:59:00	52.0042	5.74811	2
32758	27	31.10.2012	12:00:00	52.0042	5.74814	2
32759	27	31.10.2012	12:01:00	52.0042	5.74812	2
32760	27	31.10.2012	12:02:00	52.0042	5.74811	2
32884	28	31.10.2012	14:06:00	52.0047	5.74835	2
32885	28	31.10.2012	14:07:00	52.0047	5.74832	2
32886	28	31.10.2012	14:08:00	52.0047	5.74838	2
32887	28	31.10.2012	14:09:00	52.0048	5.74836	2
32888	28	31.10.2012	14:10:00	52.0048	5.74833	2
32889	28	31.10.2012	14:11:00	52.0048	5.74837	2
32890	28	31.10.2012	14:12:00	52.0048	5.74832	2
32891	28	31.10.2012	14:13:00	52.0048	5.74835	2
32892	28	31.10.2012	14:14:00	52.0048	5.74834	2
32893	28	31.10.2012	14:15:00	52.0048	5.74831	2
32894	28	31.10.2012	14:16:00	52.0048	5.74834	2
32895	28	31.10.2012	14:17:00	52.0048	5.74833	2
32896	28	31.10.2012	14:18:00	52.0048	5.74838	2
32897	28	31.10.2012	14:19:00	52.0048	5.74838	2
32898	28	31.10.2012	14:20:00	52.0048	5.74834	2
32899	28	31.10.2012	14:21:00	52.0048	5.74834	2
32900	28	31.10.2012	14:22:00	52.0048	5.74834	2
34074	29	01.11.2012	10:01:00	52.0094	5.76019	2
34075	29	01.11.2012	10:02:00	52.0093	5.75954	2
34076	29	01.11.2012	10:03:00	52.0089	5.75931	2
34077	29	01.11.2012	10:04:00	52.0087	5.7593	2
34078	29	01.11.2012	10:05:00	52.0086	5.75923	2
34079	29	01.11.2012	10:06:00	52.0085	5.75932	2
34080	29	01.11.2012	10:07:00	52.0084	5.75937	2
34081	29	01.11.2012	10:08:00	52.0084	5.75938	2
34082	29	01.11.2012	10:09:00	52.0084	5.7594	2
34083	29	01.11.2012	10:10:00	52.0084	5.75934	2
34084	29	01.11.2012	10:11:00	52.0084	5.75936	2
34085	29	01.11.2012	10:12:00	52.0083	5.75926	2
34086	29	01.11.2012	10:13:00	52.0083	5.75916	2
34087	29	01.11.2012	10:14:00	52.0083	5.75884	2
34088	29	01.11.2012	10:15:00	52.0083	5.75884	2
34089	29	01.11.2012	10:16:00	52.0084	5.75857	2
34090	29	01.11.2012	10:17:00	52.0084	5.7585	2
34207	30	01.11.2012	12:15:00	52.0053	5.7573	2
34208	30	01.11.2012	12:16:00	52.0053	5.75726	2
34209	30	01.11.2012	12:17:00	52.0053	5.75728	2
34210	30	01.11.2012	12:18:00	52.0053	5.75727	2
34211	30	01.11.2012	12:19:00	52.0053	5.75727	2
34212	30	01.11.2012	12:20:00	52.0053	5.75727	2
34213	30	01.11.2012	12:21:00	52.0053	5.75726	2
34214	30	01.11.2012	12:22:00	52.0053	5.75722	2
34215	30	01.11.2012	12:23:00	52.0053	5.75723	2
34216	30	01.11.2012	12:24:00	52.0053	5.75728	2
34217	30	01.11.2012	12:25:00	52.0053	5.75727	2
34218	30	01.11.2012	12:26:00	52.0053	5.7573	2
34219	30	01.11.2012	12:27:00	52.0053	5.75727	2
34220	30	01.11.2012	12:28:00	52.0053	5.75731	2
34221	30	01.11.2012	12:29:00	52.0053	5.75732	2
34222	30	01.11.2012	12:30:00	52.0053	5.7573	2
34223	30	01.11.2012	12:31:00	52.0053	5.75727	2
35526	31	02.11.2012	10:21:00	52.0065	5.75217	2
35527	31	02.11.2012	10:22:00	52.0065	5.7521	2
35528	31	02.11.2012	10:23:00	52.0065	5.75201	2
35529	31	02.11.2012	10:24:00	52.0067	5.75179	2
35530	31	02.11.2012	10:25:00	52.0067	5.75156	2
35531	31	02.11.2012	10:26:00	52.0068	5.75149	2
35532	31	02.11.2012	10:27:00	52.0068	5.75148	2
35533	31	02.11.2012	10:28:00	52.0068	5.75142	2
35534	31	02.11.2012	10:29:00	52.0068	5.75138	2
35535	31	02.11.2012	10:30:00	52.0069	5.75134	2
35536	31	02.11.2012	10:31:00	52.0068	5.75129	2
35537	31	02.11.2012	10:32:00	52.0068	5.7513	2
35538	31	02.11.2012	10:33:00	52.0068	5.75128	2
35539	31	02.11.2012	10:34:00	52.0068	5.75102	2
35540	31	02.11.2012	10:35:00	52.0068	5.75038	2
35541	31	02.11.2012	10:36:00	52.0067	5.74977	2
35542	31	02.11.2012	10:37:00	52.0064	5.74924	2
35772	32	02.11.2012	14:27:00	52.004	5.74777	2
35773	32	02.11.2012	14:28:00	52.0041	5.74781	2
35774	32	02.11.2012	14:29:00	52.0041	5.74785	2
35775	32	02.11.2012	14:30:00	52.0041	5.7479	2
35776	32	02.11.2012	14:31:00	52.0041	5.74787	2
35777	32	02.11.2012	14:32:00	52.0041	5.74787	2
35778	32	02.11.2012	14:33:00	52.0041	5.74787	2
35779	32	02.11.2012	14:34:00	52.0041	5.74788	2
35780	32	02.11.2012	14:35:00	52.0042	5.74791	2
35781	32	02.11.2012	14:36:00	52.0041	5.74791	2
35782	32	02.11.2012	14:37:00	52.0042	5.74787	2
35783	32	02.11.2012	14:38:00	52.0042	5.74792	2
35784	32	02.11.2012	14:39:00	52.0042	5.74795	2
35785	32	02.11.2012	14:40:00	52.0043	5.74796	2
35786	32	02.11.2012	14:41:00	52.0043	5.74802	2
35787	32	02.11.2012	14:42:00	52.0043	5.74803	2
35788	32	02.11.2012	14:43:00	52.0043	5.74802	2
39798	33	05.11.2012	10:03:00	52.0039	5.74809	2
39799	33	05.11.2012	10:04:00	52.004	5.74811	2
39800	33	05.11.2012	10:05:00	52.0039	5.74811	2
39801	33	05.11.2012	10:06:00	52.0039	5.74809	2
39802	33	05.11.2012	10:07:00	52.0039	5.74812	2
39803	33	05.11.2012	10:08:00	52.0039	5.74811	2
39804	33	05.11.2012	10:09:00	52.0039	5.74818	2
39805	33	05.11.2012	10:10:00	52.0038	5.74822	2
39806	33	05.11.2012	10:11:00	52.0038	5.74825	2
39807	33	05.11.2012	10:12:00	52.0038	5.74826	2
39808	33	05.11.2012	10:13:00	52.0038	5.74827	2
39809	33	05.11.2012	10:14:00	52.0037	5.7483	2
39810	33	05.11.2012	10:15:00	52.0038	5.74831	2
39811	33	05.11.2012	10:16:00	52.0037	5.74834	2
39812	33	05.11.2012	10:17:00	52.0037	5.74833	2
39813	33	05.11.2012	10:18:00	52.0037	5.74831	2
39814	33	05.11.2012	10:19:00	52.0037	5.74829	2
39880	34	05.11.2012	11:26:00	52.0037	5.74826	2
39881	34	05.11.2012	11:27:00	52.0037	5.74827	2
39882	34	05.11.2012	11:28:00	52.0037	5.74828	2
39883	34	05.11.2012	11:29:00	52.0037	5.74829	2
39884	34	05.11.2012	11:30:00	52.0037	5.74828	2
39885	34	05.11.2012	11:31:00	52.0037	5.74828	2
39886	34	05.11.2012	11:32:00	52.0037	5.7483	2
39887	34	05.11.2012	11:33:00	52.0037	5.7483	2
39888	34	05.11.2012	11:34:00	52.0037	5.74831	2
39889	34	05.11.2012	11:35:00	52.0037	5.74829	2
39890	34	05.11.2012	11:36:00	52.0037	5.74829	2
39891	34	05.11.2012	11:37:00	52.0037	5.74828	2
39892	34	05.11.2012	11:38:00	52.0037	5.74829	2
39893	34	05.11.2012	11:39:00	52.0037	5.74829	2
39894	34	05.11.2012	11:40:00	52.0037	5.74826	2
39895	34	05.11.2012	11:41:00	52.0037	5.74828	2
39896	34	05.11.2012	11:42:00	52.0037	5.74827	2
41317	35	06.11.2012	11:35:00	52.0037	5.74818	2
41318	35	06.11.2012	11:36:00	52.0037	5.74817	2
41319	35	06.11.2012	11:37:00	52.0036	5.74818	2
41320	35	06.11.2012	11:38:00	52.0036	5.74823	2
41321	35	06.11.2012	11:39:00	52.0036	5.74824	2
41322	35	06.11.2012	11:40:00	52.0036	5.74827	2
41323	35	06.11.2012	11:41:00	52.0037	5.74832	2
41324	35	06.11.2012	11:42:00	52.0037	5.74832	2
41325	35	06.11.2012	11:43:00	52.0037	5.74832	2
41326	35	06.11.2012	11:45:00	52.0037	5.74828	2
41327	35	06.11.2012	11:46:00	52.0037	5.7483	2
41328	35	06.11.2012	11:47:00	52.0037	5.74828	2
41329	35	06.11.2012	11:48:00	52.0038	5.74831	2
41330	35	06.11.2012	11:49:00	52.0038	5.74833	2
41331	35	06.11.2012	11:50:00	52.0038	5.74832	2
41332	35	06.11.2012	11:51:00	52.0038	5.74831	2
41365	36	06.11.2012	12:24:00	52.0038	5.74831	2
41366	36	06.11.2012	12:25:00	52.0038	5.74833	2
41367	36	06.11.2012	12:26:00	52.0038	5.7483	2
41368	36	06.11.2012	12:27:00	52.0038	5.7483	2
41369	36	06.11.2012	12:28:00	52.0038	5.74831	2
41370	36	06.11.2012	12:29:00	52.0038	5.7483	2
41371	36	06.11.2012	12:30:00	52.0038	5.7483	2
41372	36	06.11.2012	12:31:00	52.0038	5.74833	2
41373	36	06.11.2012	12:32:00	52.0038	5.74831	2
41374	36	06.11.2012	12:33:00	52.0038	5.74831	2
41375	36	06.11.2012	12:34:00	52.0038	5.74834	2
41376	36	06.11.2012	12:35:00	52.0038	5.74828	2
41377	36	06.11.2012	12:36:00	52.0038	5.74831	2
41378	36	06.11.2012	12:37:00	52.0038	5.7483	2
41379	36	06.11.2012	12:38:00	52.0038	5.74831	2
41380	36	06.11.2012	12:39:00	52.0038	5.7483	2
41381	36	06.11.2012	12:40:00	52.0038	5.7483	2
42646	37	07.11.2012	09:55:00	52.0072	5.75257	2
42647	37	07.11.2012	09:56:00	52.0071	5.75253	2
42648	37	07.11.2012	09:57:00	52.0071	5.75246	2
42649	37	07.11.2012	09:58:00	52.0071	5.7525	2
42650	37	07.11.2012	09:59:00	52.007	5.75259	2
42651	37	07.11.2012	10:00:00	52.0068	5.75245	2
42652	37	07.11.2012	10:01:00	52.0066	5.75254	2
42653	37	07.11.2012	10:02:00	52.0066	5.75253	2
42654	37	07.11.2012	10:03:00	52.0066	5.75251	2
42655	37	07.11.2012	10:04:00	52.0066	5.75258	2
42656	37	07.11.2012	10:05:00	52.0065	5.75278	2
42657	37	07.11.2012	10:06:00	52.0062	5.75349	2
42658	37	07.11.2012	10:07:00	52.0061	5.75356	2
42659	37	07.11.2012	10:08:00	52.0061	5.75355	2
42660	37	07.11.2012	10:09:00	52.0061	5.75359	2
42661	37	07.11.2012	10:10:00	52.0061	5.75365	2
42662	37	07.11.2012	10:11:00	52.0061	5.75369	2
47268	39	25.10.2012	11:04:00	52.0116	5.75537	3
47269	39	25.10.2012	11:05:00	52.0116	5.75537	3
47270	39	25.10.2012	11:06:00	52.0116	5.75545	3
47271	39	25.10.2012	11:07:00	52.0116	5.75543	3
47272	39	25.10.2012	11:08:00	52.0116	5.75543	3
47273	39	25.10.2012	11:09:00	52.0116	5.75557	3
47274	39	25.10.2012	11:10:00	52.0116	5.75542	3
47275	39	25.10.2012	11:11:00	52.0116	5.75542	3
47276	39	25.10.2012	11:12:00	52.0116	5.75538	3
47277	39	25.10.2012	11:13:00	52.0116	5.75537	3
47278	39	25.10.2012	11:14:00	52.0116	5.7553	3
47279	39	25.10.2012	11:15:00	52.0115	5.75525	3
47280	39	25.10.2012	11:16:00	52.0115	5.75525	3
47281	39	25.10.2012	11:17:00	52.0116	5.75526	3
47282	39	25.10.2012	11:18:00	52.0116	5.75534	3
47283	39	25.10.2012	11:19:00	52.0116	5.75526	3
47284	39	25.10.2012	11:20:00	52.0115	5.75521	3
47418	40	25.10.2012	13:34:00	52.0064	5.75265	3
47419	40	25.10.2012	13:35:00	52.0064	5.75265	3
47420	40	25.10.2012	13:36:00	52.0064	5.75264	3
47421	40	25.10.2012	13:37:00	52.0064	5.75261	3
47422	40	25.10.2012	13:38:00	52.0064	5.75264	3
47423	40	25.10.2012	13:39:00	52.0064	5.75266	3
47424	40	25.10.2012	13:40:00	52.0065	5.75269	3
47425	40	25.10.2012	13:41:00	52.0065	5.75268	3
47426	40	25.10.2012	13:42:00	52.0065	5.75266	3
47427	40	25.10.2012	13:43:00	52.0065	5.75266	3
47428	40	25.10.2012	13:44:00	52.0065	5.75264	3
47429	40	25.10.2012	13:45:00	52.0065	5.75266	3
47430	40	25.10.2012	13:46:00	52.0064	5.75268	3
47431	40	25.10.2012	13:47:00	52.0064	5.75268	3
47432	40	25.10.2012	13:48:00	52.0064	5.75268	3
47433	40	25.10.2012	13:49:00	52.0064	5.75268	3
47434	40	25.10.2012	13:50:00	52.0064	5.75271	3
48510	41	26.10.2012	07:47:00	52.0096	5.75732	3
48511	41	26.10.2012	07:48:00	52.0097	5.75737	3
48512	41	26.10.2012	07:49:00	52.0097	5.75741	3
48513	41	26.10.2012	07:50:00	52.0096	5.75776	3
48514	41	26.10.2012	07:51:00	52.0097	5.7578	3
48515	41	26.10.2012	07:52:00	52.0097	5.75783	3
48516	41	26.10.2012	07:53:00	52.0097	5.75794	3
48517	41	26.10.2012	07:54:00	52.0097	5.75792	3
48518	41	26.10.2012	07:55:00	52.0097	5.75795	3
48519	41	26.10.2012	07:56:00	52.0097	5.75796	3
48520	41	26.10.2012	07:57:00	52.0097	5.75796	3
48521	41	26.10.2012	07:58:00	52.0097	5.75803	3
48522	41	26.10.2012	07:59:00	52.0097	5.75806	3
48523	41	26.10.2012	08:00:00	52.0096	5.75818	3
48524	41	26.10.2012	08:01:00	52.0096	5.75817	3
48525	41	26.10.2012	08:02:00	52.0097	5.75831	3
48526	41	26.10.2012	08:03:00	52.0097	5.75833	3
48753	42	26.10.2012	11:50:00	52.006	5.75416	3
48754	42	26.10.2012	11:51:00	52.006	5.75416	3
48755	42	26.10.2012	11:52:00	52.006	5.75413	3
48756	42	26.10.2012	11:53:00	52.0061	5.75373	3
48757	42	26.10.2012	11:54:00	52.0061	5.75365	3
48758	42	26.10.2012	11:55:00	52.0062	5.75356	3
48759	42	26.10.2012	11:56:00	52.0062	5.75346	3
48760	42	26.10.2012	11:57:00	52.0062	5.75344	3
48761	42	26.10.2012	11:58:00	52.0062	5.75341	3
48762	42	26.10.2012	11:59:00	52.0062	5.75331	3
48763	42	26.10.2012	12:00:00	52.0062	5.75328	3
48764	42	26.10.2012	12:01:00	52.0062	5.75325	3
48765	42	26.10.2012	12:02:00	52.0063	5.75313	3
48766	42	26.10.2012	12:03:00	52.0063	5.75304	3
48767	42	26.10.2012	12:04:00	52.0063	5.75303	3
48768	42	26.10.2012	12:05:00	52.0063	5.75296	3
48769	42	26.10.2012	12:06:00	52.0063	5.75295	3
52943	43	29.10.2012	09:59:00	52.0063	5.75309	3
52944	43	29.10.2012	10:00:00	52.0064	5.75288	3
52945	43	29.10.2012	10:01:00	52.0064	5.75281	3
52946	43	29.10.2012	10:02:00	52.0064	5.7526	3
52947	43	29.10.2012	10:03:00	52.0065	5.75257	3
52948	43	29.10.2012	10:04:00	52.0065	5.75245	3
52949	43	29.10.2012	10:05:00	52.0065	5.75237	3
52950	43	29.10.2012	10:06:00	52.0065	5.75235	3
52951	43	29.10.2012	10:07:00	52.0065	5.75229	3
52952	43	29.10.2012	10:08:00	52.0065	5.75223	3
52953	43	29.10.2012	10:09:00	52.0065	5.7522	3
52954	43	29.10.2012	10:10:00	52.0065	5.75217	3
52955	43	29.10.2012	10:11:00	52.0065	5.75212	3
52956	43	29.10.2012	10:12:00	52.0065	5.75207	3
52957	43	29.10.2012	10:13:00	52.0066	5.75188	3
52958	43	29.10.2012	10:14:00	52.0066	5.75187	3
54738	45	30.10.2012	09:38:00	52.0099	5.7633	3
54739	45	30.10.2012	09:39:00	52.0098	5.76326	3
54740	45	30.10.2012	09:40:00	52.0099	5.76324	3
54741	45	30.10.2012	09:41:00	52.0098	5.76326	3
54742	45	30.10.2012	09:42:00	52.0098	5.76335	3
54743	45	30.10.2012	09:43:00	52.0098	5.76333	3
54744	45	30.10.2012	09:44:00	52.0098	5.76325	3
54745	45	30.10.2012	09:45:00	52.0098	5.76335	3
54746	45	30.10.2012	09:46:00	52.0098	5.76328	3
54747	45	30.10.2012	09:47:00	52.0098	5.76334	3
54748	45	30.10.2012	09:48:00	52.0098	5.76334	3
54749	45	30.10.2012	09:49:00	52.0098	5.7633	3
54750	45	30.10.2012	09:50:00	52.0097	5.76342	3
54751	45	30.10.2012	09:51:00	52.0098	5.76341	3
54752	45	30.10.2012	09:52:00	52.0098	5.76339	3
54753	45	30.10.2012	09:53:00	52.0098	5.76338	3
54754	45	30.10.2012	09:54:00	52.0097	5.76342	3
54900	46	30.10.2012	12:20:00	52.0098	5.7633	3
54901	46	30.10.2012	12:21:00	52.0098	5.76329	3
54902	46	30.10.2012	12:22:00	52.0098	5.76325	3
54903	46	30.10.2012	12:23:00	52.0098	5.76326	3
54904	46	30.10.2012	12:24:00	52.0098	5.76328	3
54905	46	30.10.2012	12:25:00	52.0098	5.76326	3
54906	46	30.10.2012	12:26:00	52.0098	5.76323	3
54907	46	30.10.2012	12:27:00	52.0098	5.76325	3
54908	46	30.10.2012	12:28:00	52.0098	5.76329	3
54909	46	30.10.2012	12:29:00	52.0099	5.76324	3
54910	46	30.10.2012	12:30:00	52.0098	5.76331	3
54911	46	30.10.2012	12:31:00	52.0098	5.76329	3
54912	46	30.10.2012	12:32:00	52.0098	5.7633	3
54913	46	30.10.2012	12:33:00	52.0098	5.76334	3
54914	46	30.10.2012	12:34:00	52.0098	5.76332	3
54915	46	30.10.2012	12:35:00	52.0098	5.76334	3
54916	46	30.10.2012	12:36:00	52.0098	5.76333	3
56251	47	31.10.2012	10:56:00	52.0038	5.74787	3
56252	47	31.10.2012	10:57:00	52.0038	5.7479	3
56253	47	31.10.2012	10:58:00	52.0038	5.74795	3
56254	47	31.10.2012	10:59:00	52.0037	5.74797	3
56255	47	31.10.2012	11:00:00	52.0037	5.74796	3
56256	47	31.10.2012	11:01:00	52.0037	5.74795	3
56257	47	31.10.2012	11:02:00	52.0037	5.74798	3
56258	47	31.10.2012	11:03:00	52.0036	5.74799	3
56259	47	31.10.2012	11:04:00	52.0036	5.74805	3
56260	47	31.10.2012	11:05:00	52.0036	5.74809	3
56261	47	31.10.2012	11:06:00	52.0036	5.74805	3
56262	47	31.10.2012	11:07:00	52.0036	5.74804	3
56263	47	31.10.2012	11:08:00	52.0037	5.74806	3
56264	47	31.10.2012	11:09:00	52.0037	5.74806	3
56265	47	31.10.2012	11:10:00	52.0037	5.74809	3
56266	47	31.10.2012	11:11:00	52.0037	5.74808	3
56267	47	31.10.2012	11:12:00	52.0038	5.74804	3
56426	48	31.10.2012	13:51:00	52.0049	5.74837	3
56427	48	31.10.2012	13:52:00	52.0049	5.74837	3
56428	48	31.10.2012	13:53:00	52.0049	5.74837	3
56429	48	31.10.2012	13:54:00	52.0049	5.74836	3
56430	48	31.10.2012	13:55:00	52.0049	5.74837	3
56431	48	31.10.2012	13:56:00	52.0049	5.74834	3
56432	48	31.10.2012	13:57:00	52.0049	5.74839	3
56433	48	31.10.2012	13:58:00	52.0049	5.74835	3
56434	48	31.10.2012	13:59:00	52.0049	5.74839	3
56435	48	31.10.2012	14:00:00	52.0049	5.74837	3
56436	48	31.10.2012	14:01:00	52.0049	5.74836	3
56437	48	31.10.2012	14:02:00	52.0049	5.7483	3
56438	48	31.10.2012	14:03:00	52.0049	5.74832	3
56439	48	31.10.2012	14:04:00	52.0049	5.74836	3
56440	48	31.10.2012	14:05:00	52.0049	5.74835	3
56441	48	31.10.2012	14:06:00	52.0049	5.74837	3
56442	48	31.10.2012	14:07:00	52.0049	5.74837	3
57595	49	01.11.2012	09:26:00	52.01	5.7636	3
57596	49	01.11.2012	09:27:00	52.01	5.76338	3
57597	49	01.11.2012	09:28:00	52.01	5.76349	3
57598	49	01.11.2012	09:29:00	52.01	5.76349	3
57599	49	01.11.2012	09:30:00	52.01	5.76344	3
57600	49	01.11.2012	09:31:00	52.01	5.7634	3
57601	49	01.11.2012	09:32:00	52.01	5.76343	3
57602	49	01.11.2012	09:33:00	52.01	5.76343	3
57603	49	01.11.2012	09:34:00	52.0101	5.76342	3
57604	49	01.11.2012	09:35:00	52.01	5.76347	3
57605	49	01.11.2012	09:36:00	52.01	5.76346	3
57606	49	01.11.2012	09:37:00	52.0101	5.76328	3
57607	49	01.11.2012	09:38:00	52.0103	5.76278	3
57608	49	01.11.2012	09:39:00	52.0102	5.76228	3
57609	49	01.11.2012	09:40:00	52.01	5.76177	3
57610	49	01.11.2012	09:41:00	52.0101	5.76142	3
57611	49	01.11.2012	09:42:00	52.0101	5.7614	3
57732	50	01.11.2012	11:43:00	52.0053	5.75721	3
57733	50	01.11.2012	11:44:00	52.0054	5.75729	3
57734	50	01.11.2012	11:45:00	52.0054	5.75724	3
57735	50	01.11.2012	11:46:00	52.0053	5.7572	3
57736	50	01.11.2012	11:47:00	52.0053	5.75727	3
57737	50	01.11.2012	11:48:00	52.0053	5.75721	3
57738	50	01.11.2012	11:49:00	52.0053	5.75726	3
57739	50	01.11.2012	11:50:00	52.0053	5.75723	3
57740	50	01.11.2012	11:51:00	52.0053	5.75726	3
57741	50	01.11.2012	11:52:00	52.0053	5.75726	3
57742	50	01.11.2012	11:53:00	52.0053	5.75726	3
57743	50	01.11.2012	11:54:00	52.0053	5.75728	3
57744	50	01.11.2012	11:55:00	52.0053	5.75731	3
57745	50	01.11.2012	11:56:00	52.0053	5.75728	3
57746	50	01.11.2012	11:57:00	52.0053	5.75732	3
57747	50	01.11.2012	11:58:00	52.0053	5.75728	3
57748	50	01.11.2012	11:59:00	52.0053	5.75731	3
59172	51	02.11.2012	11:52:00	52.0035	5.7478	3
59173	51	02.11.2012	11:53:00	52.0035	5.74782	3
59174	51	02.11.2012	11:54:00	52.0035	5.74787	3
59175	51	02.11.2012	11:55:00	52.0035	5.7479	3
59176	51	02.11.2012	11:56:00	52.0035	5.7479	3
59177	51	02.11.2012	11:57:00	52.0035	5.74791	3
59178	51	02.11.2012	11:58:00	52.0035	5.74792	3
59179	51	02.11.2012	11:59:00	52.0035	5.74792	3
59180	51	02.11.2012	12:00:00	52.0035	5.7479	3
59181	51	02.11.2012	12:01:00	52.0035	5.74793	3
59182	51	02.11.2012	12:02:00	52.0035	5.74792	3
59183	51	02.11.2012	12:03:00	52.0035	5.74792	3
59184	51	02.11.2012	12:04:00	52.0035	5.74794	3
59185	51	02.11.2012	12:05:00	52.0035	5.74794	3
59186	51	02.11.2012	12:06:00	52.0035	5.74794	3
59187	51	02.11.2012	12:07:00	52.0035	5.74792	3
59188	51	02.11.2012	12:08:00	52.0035	5.74793	3
59230	52	02.11.2012	12:51:00	52.0035	5.74793	3
59231	52	02.11.2012	12:52:00	52.0035	5.74794	3
59232	52	02.11.2012	12:53:00	52.0036	5.74794	3
59233	52	02.11.2012	12:54:00	52.0036	5.74794	3
59234	52	02.11.2012	12:55:00	52.0035	5.74792	3
59235	52	02.11.2012	12:56:00	52.0035	5.74793	3
59236	52	02.11.2012	12:57:00	52.0035	5.74793	3
59237	52	02.11.2012	12:58:00	52.0036	5.74793	3
59238	52	02.11.2012	12:59:00	52.0036	5.74792	3
59239	52	02.11.2012	13:00:00	52.0036	5.74793	3
59240	52	02.11.2012	13:01:00	52.0036	5.74794	3
59241	52	02.11.2012	13:02:00	52.0036	5.74793	3
59242	52	02.11.2012	13:03:00	52.0036	5.74794	3
59243	52	02.11.2012	13:04:00	52.0035	5.74793	3
59244	52	02.11.2012	13:05:00	52.0035	5.74791	3
59245	52	02.11.2012	13:06:00	52.0035	5.74793	3
59246	52	02.11.2012	13:07:00	52.0036	5.74796	3
63263	53	05.11.2012	08:26:00	52.0091	5.75382	3
63264	53	05.11.2012	08:27:00	52.009	5.75382	3
63265	53	05.11.2012	08:28:00	52.0089	5.75373	3
63266	53	05.11.2012	08:29:00	52.0087	5.75359	3
63267	53	05.11.2012	08:30:00	52.0087	5.75355	3
63268	53	05.11.2012	08:31:00	52.0086	5.75348	3
63269	53	05.11.2012	08:32:00	52.0085	5.75347	3
63270	53	05.11.2012	08:33:00	52.0083	5.75335	3
63271	53	05.11.2012	08:34:00	52.0081	5.75318	3
63272	53	05.11.2012	08:35:00	52.0079	5.75301	3
63273	53	05.11.2012	08:36:00	52.0077	5.753	3
63274	53	05.11.2012	08:37:00	52.0074	5.75284	3
63275	53	05.11.2012	08:38:00	52.0071	5.75265	3
63276	53	05.11.2012	08:39:00	52.0067	5.75244	3
63277	53	05.11.2012	08:40:00	52.0065	5.75231	3
63278	53	05.11.2012	08:41:00	52.0065	5.75229	3
63279	53	05.11.2012	08:42:00	52.0065	5.75226	3
63457	54	05.11.2012	11:42:00	52.0036	5.74834	3
63458	54	05.11.2012	11:43:00	52.0036	5.74834	3
63459	54	05.11.2012	11:44:00	52.0036	5.74836	3
63460	54	05.11.2012	11:45:00	52.0036	5.74834	3
63461	54	05.11.2012	11:46:00	52.0036	5.74834	3
63462	54	05.11.2012	11:47:00	52.0036	5.74836	3
63463	54	05.11.2012	11:48:00	52.0036	5.74836	3
63464	54	05.11.2012	11:49:00	52.0036	5.74834	3
63465	54	05.11.2012	11:50:00	52.0036	5.74834	3
63466	54	05.11.2012	11:51:00	52.0036	5.74834	3
63467	54	05.11.2012	11:52:00	52.0036	5.74834	3
63468	54	05.11.2012	11:53:00	52.0036	5.74834	3
63469	54	05.11.2012	11:54:00	52.0036	5.74836	3
63470	54	05.11.2012	11:55:00	52.0036	5.74834	3
63471	54	05.11.2012	11:56:00	52.0036	5.74834	3
63472	54	05.11.2012	11:57:00	52.0036	5.74834	3
63473	54	05.11.2012	11:58:00	52.0036	5.74834	3
64861	55	06.11.2012	11:19:00	52.0037	5.74819	3
64862	55	06.11.2012	11:20:00	52.0038	5.74819	3
64863	55	06.11.2012	11:21:00	52.0037	5.74819	3
64864	55	06.11.2012	11:22:00	52.0038	5.74819	3
64865	55	06.11.2012	11:23:00	52.0038	5.74821	3
64866	55	06.11.2012	11:24:00	52.0038	5.74823	3
64867	55	06.11.2012	11:25:00	52.0038	5.74828	3
64868	55	06.11.2012	11:26:00	52.0038	5.7483	3
64869	55	06.11.2012	11:27:00	52.0038	5.74832	3
64870	55	06.11.2012	11:28:00	52.0037	5.74828	3
64871	55	06.11.2012	11:29:00	52.0038	5.74828	3
64872	55	06.11.2012	11:30:00	52.0037	5.74828	3
64873	55	06.11.2012	11:31:00	52.0037	5.74829	3
64874	55	06.11.2012	11:32:00	52.0037	5.74827	3
64875	55	06.11.2012	11:33:00	52.0036	5.74826	3
64876	55	06.11.2012	11:34:00	52.0036	5.74824	3
64877	55	06.11.2012	11:35:00	52.0036	5.74825	3
64942	56	06.11.2012	12:40:00	52.0037	5.74833	3
64943	56	06.11.2012	12:41:00	52.0037	5.74835	3
64944	56	06.11.2012	12:42:00	52.0037	5.74835	3
64945	56	06.11.2012	12:43:00	52.0037	5.74834	3
64946	56	06.11.2012	12:44:00	52.0037	5.74835	3
64947	56	06.11.2012	12:45:00	52.0037	5.74834	3
64948	56	06.11.2012	12:46:00	52.0037	5.74834	3
64949	56	06.11.2012	12:47:00	52.0037	5.74834	3
64950	56	06.11.2012	12:48:00	52.0037	5.74835	3
64951	56	06.11.2012	12:49:00	52.0037	5.74834	3
64952	56	06.11.2012	12:50:00	52.0037	5.74834	3
64953	56	06.11.2012	12:51:00	52.0037	5.74834	3
64954	56	06.11.2012	12:52:00	52.0037	5.74834	3
64955	56	06.11.2012	12:53:00	52.0037	5.74834	3
64956	56	06.11.2012	12:54:00	52.0037	5.74835	3
64957	56	06.11.2012	12:55:00	52.0037	5.74834	3
64958	56	06.11.2012	12:56:00	52.0037	5.74835	3
66254	57	07.11.2012	10:42:00	52.0055	5.75744	3
66255	57	07.11.2012	10:43:00	52.0055	5.75743	3
66256	57	07.11.2012	10:44:00	52.0055	5.75748	3
66257	57	07.11.2012	10:45:00	52.0055	5.75744	3
66258	57	07.11.2012	10:46:00	52.0055	5.75752	3
66259	57	07.11.2012	10:47:00	52.0055	5.75748	3
66260	57	07.11.2012	10:48:00	52.0055	5.75752	3
66261	57	07.11.2012	10:49:00	52.0055	5.75751	3
66262	57	07.11.2012	10:50:00	52.0055	5.75756	3
66263	57	07.11.2012	10:51:00	52.0056	5.75768	3
66264	57	07.11.2012	10:52:00	52.0056	5.75771	3
66265	57	07.11.2012	10:53:00	52.0056	5.75784	3
66266	57	07.11.2012	10:54:00	52.0056	5.75787	3
66267	57	07.11.2012	10:55:00	52.0057	5.75793	3
66268	57	07.11.2012	10:56:00	52.0059	5.75826	3
66269	57	07.11.2012	10:57:00	52.0061	5.75871	3
66270	57	07.11.2012	10:58:00	52.0063	5.75905	3
66325	58	07.11.2012	11:53:00	52.0081	5.75852	3
66326	58	07.11.2012	11:54:00	52.008	5.75846	3
66327	58	07.11.2012	11:55:00	52.0081	5.75852	3
66328	58	07.11.2012	11:56:00	52.008	5.75854	3
66329	58	07.11.2012	11:57:00	52.0081	5.75859	3
66330	58	07.11.2012	11:58:00	52.0081	5.75863	3
66331	58	07.11.2012	11:59:00	52.0081	5.75867	3
66332	58	07.11.2012	12:00:00	52.008	5.75867	3
66333	58	07.11.2012	12:01:00	52.0081	5.75875	3
66334	58	07.11.2012	12:02:00	52.008	5.75871	3
66335	58	07.11.2012	12:03:00	52.008	5.75874	3
66336	58	07.11.2012	12:04:00	52.008	5.75874	3
66337	58	07.11.2012	12:05:00	52.008	5.75879	3
66338	58	07.11.2012	12:06:00	52.008	5.75879	3
66339	58	07.11.2012	12:07:00	52.008	5.75886	3
66340	58	07.11.2012	12:08:00	52.008	5.75888	3
66341	58	07.11.2012	12:09:00	52.008	5.75887	3
70532	59	25.10.2012	09:58:00	52.0076	5.75002	4
70533	59	25.10.2012	09:59:00	52.0078	5.75006	4
70534	59	25.10.2012	10:00:00	52.0079	5.75007	4
70535	59	25.10.2012	10:01:00	52.0081	5.75022	4
70536	59	25.10.2012	10:02:00	52.0082	5.75024	4
70537	59	25.10.2012	10:03:00	52.0082	5.75029	4
70538	59	25.10.2012	10:04:00	52.0083	5.75029	4
70539	59	25.10.2012	10:05:00	52.0083	5.75047	4
70540	59	25.10.2012	10:06:00	52.0083	5.75054	4
70541	59	25.10.2012	10:07:00	52.0084	5.7505	4
70542	59	25.10.2012	10:08:00	52.0084	5.75069	4
70543	59	25.10.2012	10:09:00	52.0084	5.75093	4
70544	59	25.10.2012	10:10:00	52.0085	5.75103	4
70545	59	25.10.2012	10:11:00	52.0085	5.75106	4
70546	59	25.10.2012	10:12:00	52.0086	5.75108	4
70547	59	25.10.2012	10:13:00	52.0085	5.75113	4
70548	59	25.10.2012	10:14:00	52.0085	5.7511	4
70680	60	25.10.2012	12:26:00	52.0095	5.75553	4
70681	60	25.10.2012	12:27:00	52.009	5.75534	4
70682	60	25.10.2012	12:28:00	52.009	5.75531	4
70683	60	25.10.2012	12:29:00	52.0088	5.75531	4
70684	60	25.10.2012	12:30:00	52.0088	5.75538	4
70685	60	25.10.2012	12:31:00	52.0088	5.75561	4
70686	60	25.10.2012	12:32:00	52.0087	5.75556	4
70687	60	25.10.2012	12:33:00	52.0088	5.75562	4
70688	60	25.10.2012	12:34:00	52.0088	5.75575	4
70689	60	25.10.2012	12:35:00	52.0088	5.75584	4
70690	60	25.10.2012	12:36:00	52.0087	5.7558	4
70691	60	25.10.2012	12:37:00	52.0086	5.75578	4
70692	60	25.10.2012	12:38:00	52.0086	5.75577	4
70693	60	25.10.2012	12:39:00	52.0086	5.75598	4
70694	60	25.10.2012	12:40:00	52.0086	5.75604	4
70695	60	25.10.2012	12:41:00	52.0085	5.7561	4
70696	60	25.10.2012	12:42:00	52.0086	5.75617	4
71906	61	26.10.2012	08:53:00	52.0097	5.76326	4
71907	61	26.10.2012	08:54:00	52.0098	5.76331	4
71908	61	26.10.2012	08:55:00	52.0098	5.76336	4
71909	61	26.10.2012	08:56:00	52.0097	5.76332	4
71910	61	26.10.2012	08:57:00	52.0097	5.76338	4
71911	61	26.10.2012	08:58:00	52.0097	5.76332	4
71912	61	26.10.2012	08:59:00	52.0096	5.76317	4
71913	61	26.10.2012	09:00:00	52.0094	5.763	4
71914	61	26.10.2012	09:01:00	52.0091	5.76252	4
71915	61	26.10.2012	09:02:00	52.009	5.76251	4
71916	61	26.10.2012	09:03:00	52.009	5.76241	4
71917	61	26.10.2012	09:04:00	52.0089	5.76241	4
71918	61	26.10.2012	09:05:00	52.0089	5.76237	4
71919	61	26.10.2012	09:06:00	52.0089	5.76237	4
71920	61	26.10.2012	09:07:00	52.0088	5.76234	4
71921	61	26.10.2012	09:08:00	52.0088	5.76227	4
71922	61	26.10.2012	09:09:00	52.0088	5.76222	4
72135	62	26.10.2012	12:42:00	52.0068	5.75021	4
72136	62	26.10.2012	12:43:00	52.0072	5.75079	4
72137	62	26.10.2012	12:44:00	52.0072	5.75075	4
72138	62	26.10.2012	12:45:00	52.0072	5.75077	4
72139	62	26.10.2012	12:46:00	52.0073	5.75097	4
72140	62	26.10.2012	12:47:00	52.0072	5.751	4
72141	62	26.10.2012	12:48:00	52.0072	5.75098	4
72142	62	26.10.2012	12:49:00	52.0073	5.75104	4
72143	62	26.10.2012	12:50:00	52.0073	5.75093	4
72144	62	26.10.2012	12:51:00	52.0074	5.75101	4
72145	62	26.10.2012	12:52:00	52.0073	5.75098	4
72146	62	26.10.2012	12:53:00	52.0073	5.75098	4
72147	62	26.10.2012	12:54:00	52.0073	5.75088	4
72148	62	26.10.2012	12:55:00	52.0073	5.75091	4
72149	62	26.10.2012	12:56:00	52.0074	5.75095	4
72150	62	26.10.2012	12:57:00	52.0074	5.75095	4
72151	62	26.10.2012	12:58:00	52.0074	5.75091	4
76259	63	29.10.2012	09:42:00	52.0064	5.7549	4
76260	63	29.10.2012	09:43:00	52.0064	5.75489	4
76261	63	29.10.2012	09:44:00	52.0064	5.7549	4
76262	63	29.10.2012	09:45:00	52.0064	5.75489	4
76263	63	29.10.2012	09:46:00	52.0064	5.75489	4
76264	63	29.10.2012	09:47:00	52.0065	5.75437	4
76265	63	29.10.2012	09:48:00	52.0063	5.75384	4
76266	63	29.10.2012	09:49:00	52.0062	5.75381	4
76267	63	29.10.2012	09:50:00	52.0062	5.75355	4
76268	63	29.10.2012	09:51:00	52.0063	5.75345	4
76269	63	29.10.2012	09:52:00	52.0062	5.7534	4
76270	63	29.10.2012	09:53:00	52.0063	5.75338	4
76271	63	29.10.2012	09:54:00	52.0062	5.75327	4
76272	63	29.10.2012	09:55:00	52.0062	5.75321	4
76273	63	29.10.2012	09:56:00	52.0062	5.75315	4
76274	63	29.10.2012	09:57:00	52.0063	5.75312	4
76275	63	29.10.2012	09:58:00	52.0063	5.75304	4
76359	64	29.10.2012	11:22:00	52.0079	5.75091	4
76360	64	29.10.2012	11:23:00	52.0079	5.75091	4
76361	64	29.10.2012	11:24:00	52.0078	5.75073	4
76362	64	29.10.2012	11:25:00	52.0077	5.7507	4
76363	64	29.10.2012	11:26:00	52.0076	5.75063	4
76364	64	29.10.2012	11:27:00	52.0076	5.75069	4
76365	64	29.10.2012	11:28:00	52.0075	5.75072	4
76366	64	29.10.2012	11:29:00	52.0076	5.7507	4
76367	64	29.10.2012	11:30:00	52.0075	5.75073	4
76368	64	29.10.2012	11:31:00	52.0075	5.7506	4
76369	64	29.10.2012	11:32:00	52.0075	5.75074	4
76370	64	29.10.2012	11:33:00	52.0076	5.75079	4
76371	64	29.10.2012	11:34:00	52.0076	5.75076	4
76372	64	29.10.2012	11:35:00	52.0075	5.7508	4
76373	64	29.10.2012	11:36:00	52.0075	5.75075	4
76374	64	29.10.2012	11:37:00	52.0074	5.75089	4
76375	64	29.10.2012	11:38:00	52.0075	5.75086	4
77742	65	30.10.2012	10:30:00	52.0099	5.76339	4
77743	65	30.10.2012	10:31:00	52.0099	5.76344	4
77744	65	30.10.2012	10:32:00	52.0099	5.7634	4
77745	65	30.10.2012	10:33:00	52.0099	5.76337	4
77746	65	30.10.2012	10:34:00	52.0098	5.76335	4
77747	65	30.10.2012	10:35:00	52.0098	5.76347	4
77748	65	30.10.2012	10:36:00	52.0099	5.76344	4
77749	65	30.10.2012	10:37:00	52.0098	5.76346	4
77750	65	30.10.2012	10:38:00	52.0099	5.76346	4
77751	65	30.10.2012	10:39:00	52.0099	5.76352	4
77752	65	30.10.2012	10:40:00	52.0099	5.76347	4
77753	65	30.10.2012	10:41:00	52.0099	5.76347	4
77754	65	30.10.2012	10:42:00	52.0099	5.76342	4
77755	65	30.10.2012	10:43:00	52.0099	5.76337	4
77756	65	30.10.2012	10:44:00	52.0099	5.76331	4
77757	65	30.10.2012	10:45:00	52.01	5.76339	4
77758	65	30.10.2012	10:46:00	52.01	5.76336	4
79442	67	31.10.2012	12:04:00	52.0048	5.74837	4
79443	67	31.10.2012	12:05:00	52.0049	5.74837	4
79444	67	31.10.2012	12:06:00	52.0049	5.7484	4
79445	67	31.10.2012	12:07:00	52.0049	5.74841	4
79446	67	31.10.2012	12:08:00	52.005	5.74843	4
79447	67	31.10.2012	12:09:00	52.005	5.74845	4
79448	67	31.10.2012	12:10:00	52.005	5.74844	4
79449	67	31.10.2012	12:11:00	52.0051	5.74847	4
79450	67	31.10.2012	12:12:00	52.0051	5.74849	4
79451	67	31.10.2012	12:13:00	52.0051	5.74846	4
79452	67	31.10.2012	12:14:00	52.0051	5.74848	4
79453	67	31.10.2012	12:15:00	52.0051	5.74851	4
79454	67	31.10.2012	12:16:00	52.0052	5.74852	4
79455	67	31.10.2012	12:17:00	52.0052	5.74857	4
79456	67	31.10.2012	12:18:00	52.0053	5.74857	4
79457	67	31.10.2012	12:19:00	52.0053	5.74861	4
79458	67	31.10.2012	12:20:00	52.0053	5.74861	4
79472	68	31.10.2012	12:34:00	52.0069	5.75043	4
79473	68	31.10.2012	12:35:00	52.0068	5.75044	4
79474	68	31.10.2012	12:36:00	52.0068	5.75047	4
79475	68	31.10.2012	12:37:00	52.0069	5.75045	4
79476	68	31.10.2012	12:38:00	52.0069	5.75042	4
79477	68	31.10.2012	12:39:00	52.0069	5.75023	4
79478	68	31.10.2012	12:40:00	52.0069	5.75018	4
79479	68	31.10.2012	12:41:00	52.0069	5.75015	4
79480	68	31.10.2012	12:42:00	52.0069	5.75006	4
79481	68	31.10.2012	12:43:00	52.0068	5.74996	4
79482	68	31.10.2012	12:44:00	52.0068	5.74993	4
79483	68	31.10.2012	12:45:00	52.0068	5.7498	4
79484	68	31.10.2012	12:46:00	52.0068	5.74974	4
79485	68	31.10.2012	12:47:00	52.0068	5.7496	4
79486	68	31.10.2012	12:48:00	52.0068	5.7496	4
79487	68	31.10.2012	12:49:00	52.0068	5.74957	4
79488	68	31.10.2012	12:50:00	52.0068	5.74954	4
80808	69	01.11.2012	10:53:00	52.0069	5.7572	4
80809	69	01.11.2012	10:54:00	52.0068	5.75718	4
80810	69	01.11.2012	10:55:00	52.0065	5.75699	4
80811	69	01.11.2012	10:56:00	52.0059	5.75667	4
80812	69	01.11.2012	10:57:00	52.0055	5.75648	4
80813	69	01.11.2012	10:58:00	52.0055	5.75673	4
80814	69	01.11.2012	10:59:00	52.0055	5.757	4
80815	69	01.11.2012	11:00:00	52.0054	5.75713	4
80816	69	01.11.2012	11:01:00	52.0055	5.75722	4
80817	69	01.11.2012	11:02:00	52.0055	5.75729	4
80818	69	01.11.2012	11:03:00	52.0055	5.7575	4
80819	69	01.11.2012	11:04:00	52.0056	5.75749	4
80820	69	01.11.2012	11:05:00	52.0056	5.75746	4
80821	69	01.11.2012	11:06:00	52.0055	5.75752	4
80822	69	01.11.2012	11:07:00	52.0054	5.75772	4
80823	69	01.11.2012	11:08:00	52.0054	5.75765	4
80824	69	01.11.2012	11:09:00	52.0054	5.75771	4
80906	70	01.11.2012	12:31:00	52.0053	5.75732	4
80907	70	01.11.2012	12:32:00	52.0052	5.75731	4
80908	70	01.11.2012	12:33:00	52.0052	5.7573	4
80909	70	01.11.2012	12:34:00	52.0052	5.75734	4
80910	70	01.11.2012	12:35:00	52.0052	5.7573	4
80911	70	01.11.2012	12:36:00	52.0052	5.75734	4
80912	70	01.11.2012	12:37:00	52.0053	5.75729	4
80913	70	01.11.2012	12:38:00	52.0053	5.75731	4
80914	70	01.11.2012	12:39:00	52.0051	5.75725	4
80915	70	01.11.2012	12:40:00	52.0052	5.75727	4
80916	70	01.11.2012	12:41:00	52.0052	5.75739	4
80917	70	01.11.2012	12:42:00	52.0052	5.75731	4
80918	70	01.11.2012	12:43:00	52.0052	5.7573	4
80919	70	01.11.2012	12:44:00	52.0052	5.75732	4
80920	70	01.11.2012	12:45:00	52.0052	5.75734	4
80921	70	01.11.2012	12:46:00	52.0052	5.7573	4
80922	70	01.11.2012	12:47:00	52.0052	5.75731	4
82245	71	02.11.2012	10:57:00	52.0043	5.748	4
82246	71	02.11.2012	10:58:00	52.0043	5.74799	4
82247	71	02.11.2012	10:59:00	52.0043	5.74799	4
82248	71	02.11.2012	11:00:00	52.0043	5.74799	4
82249	71	02.11.2012	11:01:00	52.0043	5.74798	4
82250	71	02.11.2012	11:02:00	52.0043	5.74801	4
82251	71	02.11.2012	11:03:00	52.0043	5.74798	4
82252	71	02.11.2012	11:04:00	52.0043	5.74796	4
82253	71	02.11.2012	11:05:00	52.0043	5.74798	4
82254	71	02.11.2012	11:06:00	52.0043	5.74796	4
82255	71	02.11.2012	11:07:00	52.0043	5.74795	4
82256	71	02.11.2012	11:08:00	52.0043	5.74795	4
82257	71	02.11.2012	11:09:00	52.0043	5.74795	4
82258	71	02.11.2012	11:10:00	52.0043	5.74795	4
82259	71	02.11.2012	11:11:00	52.0043	5.74795	4
82260	71	02.11.2012	11:12:00	52.0043	5.74794	4
82261	71	02.11.2012	11:13:00	52.0043	5.74796	4
82436	72	02.11.2012	14:11:00	52.0038	5.74779	4
82437	72	02.11.2012	14:12:00	52.0038	5.74776	4
82438	72	02.11.2012	14:13:00	52.0038	5.74778	4
82439	72	02.11.2012	14:14:00	52.0038	5.74781	4
82440	72	02.11.2012	14:15:00	52.0038	5.74778	4
82441	72	02.11.2012	14:16:00	52.0038	5.74773	4
82442	72	02.11.2012	14:17:00	52.0038	5.7477	4
82443	72	02.11.2012	14:18:00	52.0038	5.7477	4
82444	72	02.11.2012	14:19:00	52.0038	5.74767	4
82445	72	02.11.2012	14:20:00	52.0038	5.7477	4
82446	72	02.11.2012	14:21:00	52.0038	5.74771	4
82447	72	02.11.2012	14:22:00	52.0038	5.74772	4
82448	72	02.11.2012	14:23:00	52.0038	5.74772	4
82449	72	02.11.2012	14:24:00	52.0039	5.74777	4
82450	72	02.11.2012	14:25:00	52.0039	5.74779	4
82451	72	02.11.2012	14:26:00	52.0039	5.74777	4
82452	72	02.11.2012	14:27:00	52.0039	5.74777	4
86433	73	05.11.2012	09:21:00	52.0071	5.75152	4
86434	73	05.11.2012	09:22:00	52.0071	5.75157	4
86435	73	05.11.2012	09:23:00	52.0071	5.75157	4
86436	73	05.11.2012	09:24:00	52.0071	5.75149	4
86437	73	05.11.2012	09:25:00	52.0071	5.75145	4
86438	73	05.11.2012	09:26:00	52.0071	5.75141	4
86439	73	05.11.2012	09:27:00	52.007	5.7514	4
86440	73	05.11.2012	09:28:00	52.0071	5.7514	4
86441	73	05.11.2012	09:29:00	52.0072	5.75137	4
86442	73	05.11.2012	09:30:00	52.007	5.75109	4
86443	73	05.11.2012	09:31:00	52.0069	5.75047	4
86444	73	05.11.2012	09:32:00	52.0067	5.75001	4
86445	73	05.11.2012	09:33:00	52.0067	5.74977	4
86446	73	05.11.2012	09:34:00	52.0065	5.74937	4
86447	73	05.11.2012	09:35:00	52.0061	5.74905	4
86448	73	05.11.2012	09:36:00	52.0056	5.7488	4
86449	73	05.11.2012	09:37:00	52.0054	5.74864	4
86588	74	05.11.2012	11:58:00	52.0036	5.74827	4
86589	74	05.11.2012	11:59:00	52.0035	5.74825	4
86590	74	05.11.2012	12:00:00	52.0036	5.74825	4
86591	74	05.11.2012	12:01:00	52.0036	5.74825	4
86592	74	05.11.2012	12:02:00	52.0036	5.74824	4
86593	74	05.11.2012	12:03:00	52.0036	5.74825	4
86594	74	05.11.2012	12:04:00	52.0036	5.74825	4
86595	74	05.11.2012	12:05:00	52.0036	5.74824	4
86596	74	05.11.2012	12:06:00	52.0035	5.74824	4
86597	74	05.11.2012	12:07:00	52.0036	5.74824	4
86598	74	05.11.2012	12:08:00	52.0036	5.74824	4
86599	74	05.11.2012	12:09:00	52.0036	5.74825	4
86600	74	05.11.2012	12:10:00	52.0036	5.74824	4
86601	74	05.11.2012	12:11:00	52.0036	5.74824	4
86602	74	05.11.2012	12:12:00	52.0036	5.74824	4
86603	74	05.11.2012	12:13:00	52.0036	5.74825	4
86604	74	05.11.2012	12:14:00	52.0036	5.74825	4
87855	75	06.11.2012	09:12:00	52.007	5.75291	4
87856	75	06.11.2012	09:13:00	52.007	5.75289	4
87857	75	06.11.2012	09:14:00	52.007	5.75308	4
87858	75	06.11.2012	09:15:00	52.0071	5.75316	4
87859	75	06.11.2012	09:16:00	52.0071	5.75311	4
87860	75	06.11.2012	09:17:00	52.0071	5.75304	4
87861	75	06.11.2012	09:18:00	52.0071	5.75293	4
87862	75	06.11.2012	09:19:00	52.0071	5.75251	4
87863	75	06.11.2012	09:20:00	52.0071	5.75251	4
87864	75	06.11.2012	09:21:00	52.007	5.7525	4
87865	75	06.11.2012	09:22:00	52.0071	5.7524	4
87866	75	06.11.2012	09:23:00	52.0071	5.75231	4
87867	75	06.11.2012	09:24:00	52.0071	5.75212	4
87868	75	06.11.2012	09:25:00	52.007	5.75192	4
87869	75	06.11.2012	09:26:00	52.007	5.75184	4
87870	75	06.11.2012	09:27:00	52.0069	5.7517	4
87871	75	06.11.2012	09:28:00	52.0069	5.7517	4
88077	76	06.11.2012	12:56:00	52.0037	5.74775	4
88078	76	06.11.2012	12:57:00	52.0036	5.74772	4
88079	76	06.11.2012	12:58:00	52.0036	5.74771	4
88080	76	06.11.2012	12:59:00	52.0036	5.74773	4
88081	76	06.11.2012	13:00:00	52.0036	5.74774	4
88082	76	06.11.2012	13:01:00	52.0036	5.74777	4
88083	76	06.11.2012	13:02:00	52.0037	5.74773	4
88084	76	06.11.2012	13:03:00	52.0037	5.7477	4
88085	76	06.11.2012	13:04:00	52.0037	5.74772	4
88086	76	06.11.2012	13:05:00	52.0036	5.74774	4
88087	76	06.11.2012	13:06:00	52.0036	5.74774	4
88088	76	06.11.2012	13:07:00	52.0036	5.74776	4
88089	76	06.11.2012	13:08:00	52.0036	5.74775	4
88090	76	06.11.2012	13:09:00	52.0036	5.74776	4
88091	76	06.11.2012	13:10:00	52.0036	5.74767	4
88092	76	06.11.2012	13:11:00	52.0036	5.74771	4
88093	76	06.11.2012	13:12:00	52.0036	5.74768	4
89208	77	07.11.2012	07:54:00	52.0071	5.75038	4
89209	77	07.11.2012	07:55:00	52.0072	5.75012	4
89210	77	07.11.2012	07:56:00	52.0072	5.75006	4
89211	77	07.11.2012	07:57:00	52.0072	5.75009	4
89212	77	07.11.2012	07:58:00	52.0072	5.75007	4
89213	77	07.11.2012	07:59:00	52.0073	5.75007	4
89214	77	07.11.2012	08:00:00	52.0073	5.75004	4
89215	77	07.11.2012	08:01:00	52.0073	5.75004	4
89216	77	07.11.2012	08:02:00	52.0073	5.75004	4
89217	77	07.11.2012	08:03:00	52.0073	5.75004	4
89218	77	07.11.2012	08:04:00	52.0073	5.75008	4
89219	77	07.11.2012	08:05:00	52.0074	5.75011	4
89220	77	07.11.2012	08:06:00	52.0074	5.75021	4
89221	77	07.11.2012	08:07:00	52.0075	5.7501	4
89222	77	07.11.2012	08:08:00	52.0076	5.75005	4
89223	77	07.11.2012	08:09:00	52.0076	5.75003	4
89224	77	07.11.2012	08:10:00	52.0076	5.74996	4
89461	78	07.11.2012	12:09:00	52.0079	5.75894	4
89462	78	07.11.2012	12:10:00	52.0079	5.75908	4
89463	78	07.11.2012	12:11:00	52.0079	5.75895	4
89464	78	07.11.2012	12:12:00	52.0079	5.75898	4
89465	78	07.11.2012	12:13:00	52.0079	5.75899	4
89466	78	07.11.2012	12:14:00	52.0079	5.75903	4
89467	78	07.11.2012	12:15:00	52.0079	5.75906	4
89468	78	07.11.2012	12:16:00	52.0079	5.75904	4
89469	78	07.11.2012	12:17:00	52.0079	5.75909	4
89470	78	07.11.2012	12:18:00	52.0079	5.75899	4
89471	78	07.11.2012	12:20:00	52.0079	5.75905	4
89472	78	07.11.2012	12:21:00	52.0078	5.75897	4
89473	78	07.11.2012	12:22:00	52.0078	5.75898	4
89474	78	07.11.2012	12:23:00	52.0078	5.75904	4
89475	78	07.11.2012	12:24:00	52.0079	5.75894	4
89476	78	07.11.2012	12:25:00	52.0078	5.75905	4
93736	79	25.10.2012	11:20:00	52.0115	5.75542	5
93737	79	25.10.2012	11:21:00	52.0114	5.75547	5
93738	79	25.10.2012	11:22:00	52.0115	5.75549	5
93739	79	25.10.2012	11:23:00	52.0115	5.75549	5
93740	79	25.10.2012	11:24:00	52.0116	5.75544	5
93741	79	25.10.2012	11:25:00	52.0116	5.75553	5
93742	79	25.10.2012	11:26:00	52.0115	5.75546	5
93743	79	25.10.2012	11:27:00	52.0115	5.7554	5
93744	79	25.10.2012	11:28:00	52.0115	5.75537	5
93745	79	25.10.2012	11:29:00	52.0115	5.75527	5
93746	79	25.10.2012	11:30:00	52.0115	5.75527	5
93747	79	25.10.2012	11:31:00	52.0116	5.75519	5
93748	79	25.10.2012	11:32:00	52.0115	5.75507	5
93749	79	25.10.2012	11:33:00	52.0115	5.75513	5
93750	79	25.10.2012	11:34:00	52.0115	5.75545	5
93751	79	25.10.2012	11:35:00	52.0116	5.75553	5
93752	79	25.10.2012	11:36:00	52.0116	5.7556	5
93819	80	25.10.2012	12:43:00	52.009	5.75549	5
93820	80	25.10.2012	12:44:00	52.0089	5.75555	5
93821	80	25.10.2012	12:45:00	52.0089	5.75588	5
93822	80	25.10.2012	12:46:00	52.0089	5.756	5
93823	80	25.10.2012	12:47:00	52.0088	5.75602	5
93824	80	25.10.2012	12:48:00	52.0086	5.75588	5
93825	80	25.10.2012	12:49:00	52.0086	5.75576	5
93826	80	25.10.2012	12:50:00	52.0085	5.75569	5
93827	80	25.10.2012	12:51:00	52.0085	5.75574	5
93828	80	25.10.2012	12:52:00	52.0084	5.75558	5
93829	80	25.10.2012	12:53:00	52.0084	5.75552	5
93830	80	25.10.2012	12:54:00	52.0083	5.75542	5
93831	80	25.10.2012	12:55:00	52.0083	5.75543	5
93832	80	25.10.2012	12:56:00	52.0083	5.7553	5
93833	80	25.10.2012	12:57:00	52.0083	5.75536	5
93834	80	25.10.2012	12:58:00	52.0083	5.7553	5
93835	80	25.10.2012	12:59:00	52.0083	5.75531	5
95044	81	26.10.2012	09:09:00	52.0086	5.762	5
95045	81	26.10.2012	09:10:00	52.0085	5.7618	5
95046	81	26.10.2012	09:11:00	52.0085	5.7617	5
95047	81	26.10.2012	09:12:00	52.0085	5.76176	5
95048	81	26.10.2012	09:13:00	52.0085	5.76182	5
95049	81	26.10.2012	09:14:00	52.0084	5.76163	5
95050	81	26.10.2012	09:15:00	52.0083	5.76156	5
95051	81	26.10.2012	09:16:00	52.0083	5.7614	5
95052	81	26.10.2012	09:17:00	52.0082	5.76141	5
95053	81	26.10.2012	09:18:00	52.0083	5.76135	5
95054	81	26.10.2012	09:19:00	52.0082	5.76134	5
95055	81	26.10.2012	09:20:00	52.0082	5.76127	5
95056	81	26.10.2012	09:21:00	52.0082	5.76126	5
95057	81	26.10.2012	09:22:00	52.0082	5.76131	5
95058	81	26.10.2012	09:23:00	52.0082	5.76129	5
95059	81	26.10.2012	09:24:00	52.0081	5.76125	5
95060	81	26.10.2012	09:25:00	52.008	5.7612	5
95273	82	26.10.2012	12:58:00	52.0074	5.75056	5
95274	82	26.10.2012	12:59:00	52.0075	5.7506	5
95275	82	26.10.2012	13:00:00	52.0074	5.75045	5
95276	82	26.10.2012	13:01:00	52.0074	5.75045	5
95277	82	26.10.2012	13:02:00	52.0073	5.75036	5
95278	82	26.10.2012	13:03:00	52.0075	5.75034	5
95279	82	26.10.2012	13:04:00	52.0075	5.75032	5
95280	82	26.10.2012	13:05:00	52.0073	5.75029	5
95281	82	26.10.2012	13:06:00	52.0071	5.75049	5
95282	82	26.10.2012	13:07:00	52.007	5.75042	5
95283	82	26.10.2012	13:08:00	52.0068	5.7498	5
95284	82	26.10.2012	13:09:00	52.0068	5.74979	5
95285	82	26.10.2012	13:10:00	52.0068	5.74975	5
95286	82	26.10.2012	13:11:00	52.0067	5.74972	5
95287	82	26.10.2012	13:12:00	52.0068	5.74975	5
95288	82	26.10.2012	13:13:00	52.0067	5.74964	5
95289	82	26.10.2012	13:14:00	52.0067	5.74963	5
99367	83	29.10.2012	09:26:00	52.0055	5.75597	5
99368	83	29.10.2012	09:27:00	52.0056	5.75542	5
99369	83	29.10.2012	09:28:00	52.0058	5.75505	5
99370	83	29.10.2012	09:29:00	52.0058	5.75504	5
99371	83	29.10.2012	09:30:00	52.0059	5.75504	5
99372	83	29.10.2012	09:31:00	52.0058	5.75504	5
99373	83	29.10.2012	09:32:00	52.0061	5.75522	5
99374	83	29.10.2012	09:33:00	52.0063	5.7553	5
99375	83	29.10.2012	09:34:00	52.0064	5.75519	5
99376	83	29.10.2012	09:35:00	52.0064	5.75511	5
99377	83	29.10.2012	09:36:00	52.0064	5.7551	5
99378	83	29.10.2012	09:37:00	52.0064	5.7551	5
99379	83	29.10.2012	09:38:00	52.0064	5.75508	5
99380	83	29.10.2012	09:39:00	52.0064	5.75506	5
99381	83	29.10.2012	09:40:00	52.0064	5.75503	5
99382	83	29.10.2012	09:41:00	52.0064	5.75496	5
99383	83	29.10.2012	09:42:00	52.0065	5.75471	5
99618	84	29.10.2012	13:39:00	52.0042	5.74811	5
99619	84	29.10.2012	13:40:00	52.0042	5.74806	5
99620	84	29.10.2012	13:41:00	52.0042	5.74805	5
99621	84	29.10.2012	13:42:00	52.0042	5.74806	5
99622	84	29.10.2012	13:43:00	52.0042	5.74805	5
99623	84	29.10.2012	13:44:00	52.0042	5.74807	5
99624	84	29.10.2012	13:45:00	52.0042	5.74804	5
99625	84	29.10.2012	13:46:00	52.0042	5.74806	5
99626	84	29.10.2012	13:47:00	52.0042	5.74808	5
99627	84	29.10.2012	13:48:00	52.0042	5.74808	5
99628	84	29.10.2012	13:49:00	52.0043	5.74807	5
99629	84	29.10.2012	13:50:00	52.0042	5.74807	5
99630	84	29.10.2012	13:51:00	52.0043	5.74804	5
99631	84	29.10.2012	13:52:00	52.0042	5.74809	5
99632	84	29.10.2012	13:53:00	52.0042	5.74806	5
100778	85	30.10.2012	09:06:00	52.0099	5.76314	5
100779	85	30.10.2012	09:07:00	52.0099	5.76324	5
100780	85	30.10.2012	09:08:00	52.0099	5.76312	5
100781	85	30.10.2012	09:09:00	52.0099	5.76314	5
100782	85	30.10.2012	09:10:00	52.0098	5.76319	5
100783	85	30.10.2012	09:11:00	52.0098	5.76323	5
100784	85	30.10.2012	09:12:00	52.0098	5.76312	5
100785	85	30.10.2012	09:13:00	52.0097	5.76318	5
100786	85	30.10.2012	09:14:00	52.0098	5.76333	5
100787	85	30.10.2012	09:15:00	52.0098	5.76331	5
100788	85	30.10.2012	09:16:00	52.0099	5.76329	5
100789	85	30.10.2012	09:17:00	52.0099	5.76331	5
100790	85	30.10.2012	09:18:00	52.0099	5.76335	5
100791	85	30.10.2012	09:19:00	52.0099	5.76313	5
100792	85	30.10.2012	09:20:00	52.0099	5.7632	5
100793	85	30.10.2012	09:21:00	52.0099	5.76321	5
100794	85	30.10.2012	09:22:00	52.01	5.76327	5
100918	86	30.10.2012	11:27:00	52.0099	5.76327	5
100919	86	30.10.2012	11:28:00	52.0099	5.76331	5
100920	86	30.10.2012	11:29:00	52.0098	5.76325	5
100921	86	30.10.2012	11:30:00	52.0098	5.76328	5
100922	86	30.10.2012	11:31:00	52.0099	5.76316	5
100923	86	30.10.2012	11:32:00	52.0098	5.76322	5
100924	86	30.10.2012	11:33:00	52.0099	5.76326	5
100925	86	30.10.2012	11:34:00	52.0099	5.76325	5
100926	86	30.10.2012	11:35:00	52.0099	5.76325	5
100927	86	30.10.2012	11:36:00	52.0099	5.76329	5
100928	86	30.10.2012	11:37:00	52.0099	5.76327	5
100929	86	30.10.2012	11:38:00	52.0099	5.76327	5
100930	86	30.10.2012	11:39:00	52.0099	5.76332	5
100931	86	30.10.2012	11:40:00	52.0099	5.76332	5
100932	86	30.10.2012	11:41:00	52.0099	5.76324	5
100933	86	30.10.2012	11:42:00	52.0098	5.76326	5
100934	86	30.10.2012	11:43:00	52.0099	5.76335	5
102356	87	31.10.2012	11:29:00	52.0042	5.74799	5
102357	87	31.10.2012	11:30:00	52.0042	5.74796	5
102358	87	31.10.2012	11:31:00	52.0042	5.748	5
102359	87	31.10.2012	11:32:00	52.0042	5.74797	5
102360	87	31.10.2012	11:33:00	52.0042	5.74802	5
102361	87	31.10.2012	11:34:00	52.0043	5.74806	5
102362	87	31.10.2012	11:35:00	52.0042	5.74806	5
102363	87	31.10.2012	11:36:00	52.0042	5.74806	5
102364	87	31.10.2012	11:37:00	52.0042	5.74804	5
102365	87	31.10.2012	11:38:00	52.0043	5.74805	5
102366	87	31.10.2012	11:39:00	52.0043	5.74808	5
102367	87	31.10.2012	11:40:00	52.0043	5.74808	5
102368	87	31.10.2012	11:41:00	52.0043	5.74815	5
102369	87	31.10.2012	11:42:00	52.0043	5.74814	5
102370	87	31.10.2012	11:43:00	52.0042	5.74812	5
102371	87	31.10.2012	11:44:00	52.0043	5.74812	5
102372	87	31.10.2012	11:45:00	52.0042	5.74814	5
103919	89	01.11.2012	11:27:00	52.0053	5.75706	5
103920	89	01.11.2012	11:28:00	52.0053	5.75705	5
103921	89	01.11.2012	11:29:00	52.0053	5.75708	5
103922	89	01.11.2012	11:30:00	52.0054	5.75705	5
103923	89	01.11.2012	11:31:00	52.0053	5.75705	5
103924	89	01.11.2012	11:32:00	52.0054	5.75705	5
103925	89	01.11.2012	11:33:00	52.0053	5.75705	5
103926	89	01.11.2012	11:34:00	52.0053	5.75715	5
103927	89	01.11.2012	11:35:00	52.0053	5.75716	5
103928	89	01.11.2012	11:36:00	52.0053	5.75714	5
103929	89	01.11.2012	11:37:00	52.0053	5.7572	5
103930	89	01.11.2012	11:38:00	52.0053	5.7573	5
103931	89	01.11.2012	11:39:00	52.0053	5.75735	5
103932	89	01.11.2012	11:40:00	52.0053	5.75735	5
103933	89	01.11.2012	11:41:00	52.0053	5.75729	5
103934	89	01.11.2012	11:42:00	52.0053	5.7573	5
103935	89	01.11.2012	11:43:00	52.0053	5.7573	5
104031	90	01.11.2012	13:19:00	52.0053	5.75727	5
104032	90	01.11.2012	13:20:00	52.0053	5.75729	5
104033	90	01.11.2012	13:21:00	52.0053	5.75726	5
104034	90	01.11.2012	13:22:00	52.0053	5.75728	5
104035	90	01.11.2012	13:23:00	52.0053	5.7573	5
104036	90	01.11.2012	13:24:00	52.0054	5.7572	5
104037	90	01.11.2012	13:25:00	52.0053	5.75724	5
104038	90	01.11.2012	13:26:00	52.0053	5.75729	5
104039	90	01.11.2012	13:27:00	52.0053	5.75734	5
104040	90	01.11.2012	13:28:00	52.0053	5.75735	5
104041	90	01.11.2012	13:29:00	52.0052	5.75732	5
104042	90	01.11.2012	13:30:00	52.0053	5.75734	5
104043	90	01.11.2012	13:31:00	52.0052	5.75741	5
104044	90	01.11.2012	13:32:00	52.0053	5.75747	5
104045	90	01.11.2012	13:33:00	52.0052	5.75745	5
104046	90	01.11.2012	13:34:00	52.0052	5.75741	5
104047	90	01.11.2012	13:35:00	52.0052	5.75744	5
105348	91	02.11.2012	11:21:00	52.0042	5.74805	5
105349	91	02.11.2012	11:22:00	52.0042	5.74804	5
105350	91	02.11.2012	11:23:00	52.0042	5.74807	5
105351	91	02.11.2012	11:24:00	52.0042	5.74806	5
105352	91	02.11.2012	11:25:00	52.0042	5.74809	5
105353	91	02.11.2012	11:26:00	52.0041	5.74821	5
105354	91	02.11.2012	11:27:00	52.0037	5.74804	5
105355	91	02.11.2012	11:28:00	52.0037	5.74804	5
105356	91	02.11.2012	11:29:00	52.0036	5.74789	5
105357	91	02.11.2012	11:30:00	52.0035	5.74792	5
105358	91	02.11.2012	11:31:00	52.0035	5.74798	5
105359	91	02.11.2012	11:32:00	52.0036	5.74796	5
105360	91	02.11.2012	11:33:00	52.0035	5.74795	5
105361	91	02.11.2012	11:34:00	52.0036	5.74799	5
105362	91	02.11.2012	11:35:00	52.0035	5.74796	5
105363	91	02.11.2012	11:36:00	52.0035	5.74796	5
105364	91	02.11.2012	11:37:00	52.0035	5.74798	5
105452	92	02.11.2012	13:06:00	52.0035	5.74794	5
105453	92	02.11.2012	13:07:00	52.0036	5.74792	5
105454	92	02.11.2012	13:08:00	52.0036	5.74793	5
105455	92	02.11.2012	13:09:00	52.0036	5.74792	5
105456	92	02.11.2012	13:10:00	52.0036	5.74795	5
105457	92	02.11.2012	13:11:00	52.0036	5.74795	5
105458	92	02.11.2012	13:12:00	52.0036	5.74791	5
105459	92	02.11.2012	13:13:00	52.0036	5.74793	5
105460	92	02.11.2012	13:14:00	52.0036	5.74793	5
105461	92	02.11.2012	13:15:00	52.0036	5.74793	5
105462	92	02.11.2012	13:16:00	52.0036	5.74794	5
105463	92	02.11.2012	13:17:00	52.0036	5.74794	5
105464	92	02.11.2012	13:18:00	52.0036	5.74795	5
105465	92	02.11.2012	13:19:00	52.0036	5.74794	5
105466	92	02.11.2012	13:20:00	52.0036	5.74795	5
105467	92	02.11.2012	13:21:00	52.0036	5.74794	5
105468	92	02.11.2012	13:22:00	52.0036	5.74793	5
109535	93	05.11.2012	09:46:00	52.0043	5.74794	5
109536	93	05.11.2012	09:47:00	52.0043	5.74796	5
109537	93	05.11.2012	09:48:00	52.0043	5.74799	5
109538	93	05.11.2012	09:49:00	52.0043	5.74802	5
109539	93	05.11.2012	09:50:00	52.0043	5.74798	5
109540	93	05.11.2012	09:51:00	52.0043	5.74799	5
109541	93	05.11.2012	09:52:00	52.0043	5.74798	5
109542	93	05.11.2012	09:53:00	52.0043	5.74798	5
109543	93	05.11.2012	09:55:00	52.0043	5.74799	5
109544	93	05.11.2012	09:56:00	52.0043	5.74798	5
109545	93	05.11.2012	09:57:00	52.0043	5.74802	5
109546	93	05.11.2012	09:58:00	52.0043	5.74803	5
109547	93	05.11.2012	09:59:00	52.0043	5.74806	5
109548	93	05.11.2012	10:00:00	52.0042	5.74806	5
109549	93	05.11.2012	10:01:00	52.0043	5.74806	5
109550	93	05.11.2012	10:02:00	52.0042	5.748	5
109702	94	05.11.2012	12:35:00	52.0037	5.74833	5
109703	94	05.11.2012	12:36:00	52.0037	5.74836	5
109704	94	05.11.2012	12:37:00	52.0037	5.74837	5
109705	94	05.11.2012	12:38:00	52.0037	5.74842	5
109706	94	05.11.2012	12:39:00	52.0037	5.7484	5
109707	94	05.11.2012	12:40:00	52.0038	5.74843	5
109708	94	05.11.2012	12:41:00	52.0037	5.74842	5
109709	94	05.11.2012	12:42:00	52.0037	5.74839	5
109710	94	05.11.2012	12:43:00	52.0037	5.7484	5
109711	94	05.11.2012	12:44:00	52.0037	5.74839	5
109712	94	05.11.2012	12:45:00	52.0038	5.74844	5
109713	94	05.11.2012	12:46:00	52.0038	5.74842	5
109714	94	05.11.2012	12:47:00	52.0039	5.74842	5
109715	94	05.11.2012	12:48:00	52.0039	5.74842	5
109716	94	05.11.2012	12:49:00	52.0039	5.74842	5
109717	94	05.11.2012	12:50:00	52.0039	5.74842	5
109718	94	05.11.2012	12:51:00	52.0039	5.74842	5
111023	95	06.11.2012	10:46:00	52.0042	5.74805	5
111024	95	06.11.2012	10:47:00	52.0042	5.74802	5
111025	95	06.11.2012	10:48:00	52.0042	5.74806	5
111026	95	06.11.2012	10:49:00	52.0042	5.74806	5
111027	95	06.11.2012	10:50:00	52.0042	5.74803	5
111028	95	06.11.2012	10:51:00	52.0042	5.748	5
111029	95	06.11.2012	10:52:00	52.0042	5.74805	5
111030	95	06.11.2012	10:53:00	52.0042	5.74803	5
111031	95	06.11.2012	10:54:00	52.0042	5.74803	5
111032	95	06.11.2012	10:55:00	52.0042	5.74802	5
111033	95	06.11.2012	10:56:00	52.0042	5.74804	5
111034	95	06.11.2012	10:57:00	52.0042	5.74809	5
111035	95	06.11.2012	10:58:00	52.0042	5.74799	5
111036	95	06.11.2012	10:59:00	52.0042	5.74803	5
111037	95	06.11.2012	11:00:00	52.0042	5.74802	5
111038	95	06.11.2012	11:01:00	52.0042	5.74799	5
111039	95	06.11.2012	11:02:00	52.0042	5.74803	5
111182	96	06.11.2012	13:27:00	52.0036	5.74823	5
111183	96	06.11.2012	13:28:00	52.0036	5.74826	5
111184	96	06.11.2012	13:29:00	52.0036	5.74826	5
111185	96	06.11.2012	13:30:00	52.0036	5.74826	5
111186	96	06.11.2012	13:31:00	52.0036	5.74824	5
111187	96	06.11.2012	13:32:00	52.0036	5.74824	5
111188	96	06.11.2012	13:33:00	52.0036	5.74826	5
111189	96	06.11.2012	13:34:00	52.0036	5.74824	5
111190	96	06.11.2012	13:35:00	52.0036	5.74827	5
111191	96	06.11.2012	13:36:00	52.0036	5.74826	5
111192	96	06.11.2012	13:37:00	52.0036	5.74826	5
111193	96	06.11.2012	13:38:00	52.0036	5.74826	5
111194	96	06.11.2012	13:39:00	52.0036	5.74827	5
111195	96	06.11.2012	13:40:00	52.0036	5.74826	5
111196	96	06.11.2012	13:41:00	52.0036	5.74826	5
111197	96	06.11.2012	13:42:00	52.0036	5.74824	5
111198	96	06.11.2012	13:43:00	52.0036	5.74823	5
112317	97	07.11.2012	08:31:00	52.0078	5.75043	5
112318	97	07.11.2012	08:32:00	52.0078	5.75042	5
112319	97	07.11.2012	08:33:00	52.0078	5.75034	5
112320	97	07.11.2012	08:34:00	52.0079	5.75045	5
112321	97	07.11.2012	08:35:00	52.0079	5.75044	5
112322	97	07.11.2012	08:37:00	52.0079	5.75062	5
112323	97	07.11.2012	08:38:00	52.0081	5.75059	5
112324	97	07.11.2012	08:39:00	52.0079	5.7505	5
112325	97	07.11.2012	08:40:00	52.0079	5.7506	5
112326	97	07.11.2012	08:41:00	52.0079	5.75061	5
112327	97	07.11.2012	08:42:00	52.008	5.75061	5
112328	97	07.11.2012	08:43:00	52.0081	5.75074	5
112329	97	07.11.2012	08:44:00	52.0084	5.75089	5
112330	97	07.11.2012	08:45:00	52.0084	5.75095	5
112331	97	07.11.2012	08:46:00	52.0083	5.75115	5
112332	97	07.11.2012	08:47:00	52.0083	5.7512	5
112582	98	07.11.2012	12:57:00	52.008	5.75906	5
112583	98	07.11.2012	12:58:00	52.0079	5.7591	5
112584	98	07.11.2012	12:59:00	52.0079	5.75912	5
112585	98	07.11.2012	13:00:00	52.008	5.7591	5
112586	98	07.11.2012	13:01:00	52.008	5.75916	5
112587	98	07.11.2012	13:02:00	52.0079	5.75911	5
112588	98	07.11.2012	13:03:00	52.008	5.75914	5
112589	98	07.11.2012	13:04:00	52.008	5.75914	5
112590	98	07.11.2012	13:05:00	52.008	5.75916	5
112591	98	07.11.2012	13:06:00	52.008	5.75914	5
112592	98	07.11.2012	13:07:00	52.0079	5.75912	5
112593	98	07.11.2012	13:08:00	52.008	5.75915	5
112594	98	07.11.2012	13:09:00	52.008	5.7592	5
112595	98	07.11.2012	13:10:00	52.0079	5.75906	5
112596	98	07.11.2012	13:11:00	52.008	5.75915	5
112597	98	07.11.2012	13:12:00	52.008	5.75909	5
112598	98	07.11.2012	13:13:00	52.0079	5.75906	5
116783	99	25.10.2012	11:35:00	52.0114	5.75513	6
116784	99	25.10.2012	11:36:00	52.0115	5.75545	6
116785	99	25.10.2012	11:37:00	52.0116	5.75594	6
116786	99	25.10.2012	11:38:00	52.0115	5.7566	6
116787	99	25.10.2012	11:39:00	52.0114	5.75642	6
116788	99	25.10.2012	11:40:00	52.0114	5.7565	6
116789	99	25.10.2012	11:41:00	52.0114	5.75665	6
116790	99	25.10.2012	11:42:00	52.0114	5.75659	6
116791	99	25.10.2012	11:43:00	52.0113	5.75661	6
116792	99	25.10.2012	11:44:00	52.0113	5.75671	6
116793	99	25.10.2012	11:45:00	52.0112	5.75695	6
116794	99	25.10.2012	11:46:00	52.0111	5.75703	6
116795	99	25.10.2012	11:47:00	52.0109	5.75747	6
116796	99	25.10.2012	11:48:00	52.0108	5.75784	6
116797	99	25.10.2012	11:49:00	52.0108	5.75777	6
116798	99	25.10.2012	11:50:00	52.0107	5.75787	6
116799	99	25.10.2012	11:51:00	52.0105	5.75779	6
116934	100	25.10.2012	14:06:00	52.0065	5.75253	6
116935	100	25.10.2012	14:07:00	52.0064	5.75255	6
116936	100	25.10.2012	14:08:00	52.0065	5.75252	6
116937	100	25.10.2012	14:09:00	52.0065	5.75254	6
116938	100	25.10.2012	14:10:00	52.0064	5.75254	6
116939	100	25.10.2012	14:11:00	52.0064	5.75253	6
116940	100	25.10.2012	14:12:00	52.0064	5.75252	6
116941	100	25.10.2012	14:13:00	52.0064	5.75254	6
116942	100	25.10.2012	14:14:00	52.0064	5.75254	6
116943	100	25.10.2012	14:15:00	52.0064	5.75256	6
116944	100	25.10.2012	14:16:00	52.0065	5.75254	6
116945	100	25.10.2012	14:17:00	52.0064	5.75252	6
116946	100	25.10.2012	14:18:00	52.0065	5.75257	6
116947	100	25.10.2012	14:19:00	52.0065	5.75255	6
116948	100	25.10.2012	14:20:00	52.0065	5.75255	6
116949	100	25.10.2012	14:21:00	52.0065	5.75256	6
116950	100	25.10.2012	14:22:00	52.0065	5.75258	6
118027	101	26.10.2012	08:20:00	52.0095	5.75961	6
118028	101	26.10.2012	08:21:00	52.0094	5.75968	6
118029	101	26.10.2012	08:22:00	52.0094	5.75995	6
118030	101	26.10.2012	08:23:00	52.0094	5.76039	6
118031	101	26.10.2012	08:24:00	52.0095	5.76154	6
118032	101	26.10.2012	08:25:00	52.0095	5.76244	6
118033	101	26.10.2012	08:26:00	52.0096	5.76255	6
118034	101	26.10.2012	08:27:00	52.0095	5.76266	6
118035	101	26.10.2012	08:28:00	52.0096	5.76261	6
118036	101	26.10.2012	08:29:00	52.0096	5.76262	6
118037	101	26.10.2012	08:30:00	52.0096	5.76263	6
118038	101	26.10.2012	08:31:00	52.0096	5.76261	6
118039	101	26.10.2012	08:32:00	52.0097	5.7625	6
118040	101	26.10.2012	08:33:00	52.0099	5.76259	6
118041	101	26.10.2012	08:34:00	52.0099	5.76255	6
118042	101	26.10.2012	08:35:00	52.01	5.76264	6
118043	101	26.10.2012	08:36:00	52.0101	5.76272	6
118220	102	26.10.2012	11:33:00	52.0059	5.75478	6
118221	102	26.10.2012	11:34:00	52.0059	5.75478	6
118222	102	26.10.2012	11:35:00	52.0059	5.75468	6
118223	102	26.10.2012	11:36:00	52.006	5.7546	6
118224	102	26.10.2012	11:37:00	52.006	5.75476	6
118225	102	26.10.2012	11:38:00	52.006	5.75478	6
118226	102	26.10.2012	11:39:00	52.006	5.75478	6
118227	102	26.10.2012	11:40:00	52.006	5.75476	6
118228	102	26.10.2012	11:41:00	52.006	5.75483	6
118229	102	26.10.2012	11:42:00	52.0059	5.75478	6
118230	102	26.10.2012	11:43:00	52.0058	5.75469	6
118231	102	26.10.2012	11:44:00	52.0058	5.75459	6
118232	102	26.10.2012	11:45:00	52.0058	5.75455	6
118233	102	26.10.2012	11:46:00	52.0059	5.75488	6
118234	102	26.10.2012	11:47:00	52.0058	5.75487	6
118235	102	26.10.2012	11:48:00	52.0059	5.75486	6
118236	102	26.10.2012	11:49:00	52.0059	5.75485	6
122379	103	29.10.2012	09:08:00	52.0055	5.75622	6
122380	103	29.10.2012	09:09:00	52.0055	5.75622	6
122381	103	29.10.2012	09:10:00	52.0055	5.75624	6
122382	103	29.10.2012	09:11:00	52.0054	5.75632	6
122383	103	29.10.2012	09:12:00	52.0054	5.75634	6
122384	103	29.10.2012	09:13:00	52.0056	5.75628	6
122385	103	29.10.2012	09:14:00	52.0055	5.75622	6
122386	103	29.10.2012	09:15:00	52.0055	5.7562	6
122387	103	29.10.2012	09:16:00	52.0055	5.75616	6
122388	103	29.10.2012	09:17:00	52.0056	5.75618	6
122389	103	29.10.2012	09:18:00	52.0055	5.75619	6
122390	103	29.10.2012	09:19:00	52.0055	5.75632	6
122391	103	29.10.2012	09:20:00	52.0055	5.75614	6
122392	103	29.10.2012	09:21:00	52.0055	5.75603	6
122393	103	29.10.2012	09:22:00	52.0055	5.75604	6
122394	103	29.10.2012	09:23:00	52.0055	5.75596	6
122395	103	29.10.2012	09:24:00	52.0055	5.75576	6
122685	104	29.10.2012	14:14:00	52.0042	5.7482	6
122686	104	29.10.2012	14:15:00	52.0042	5.74822	6
122687	104	29.10.2012	14:16:00	52.0042	5.74823	6
122688	104	29.10.2012	14:17:00	52.0042	5.74823	6
122689	104	29.10.2012	14:18:00	52.0042	5.74824	6
122690	104	29.10.2012	14:19:00	52.0042	5.74822	6
122691	104	29.10.2012	14:20:00	52.0042	5.74822	6
122692	104	29.10.2012	14:21:00	52.0042	5.74821	6
122693	104	29.10.2012	14:22:00	52.0042	5.74821	6
122694	104	29.10.2012	14:23:00	52.0042	5.7482	6
122695	104	29.10.2012	14:24:00	52.0042	5.74822	6
122696	104	29.10.2012	14:25:00	52.0042	5.74825	6
122697	104	29.10.2012	14:26:00	52.0042	5.74824	6
122698	104	29.10.2012	14:27:00	52.0042	5.74819	6
122699	104	29.10.2012	14:28:00	52.0042	5.74826	6
122700	104	29.10.2012	14:29:00	52.0042	5.74823	6
122701	104	29.10.2012	14:30:00	52.0042	5.74826	6
123858	105	30.10.2012	09:53:00	52.0098	5.7635	6
123859	105	30.10.2012	09:54:00	52.0098	5.76349	6
123860	105	30.10.2012	09:55:00	52.0099	5.76351	6
123861	105	30.10.2012	09:56:00	52.0098	5.76351	6
123862	105	30.10.2012	09:57:00	52.0099	5.76353	6
123863	105	30.10.2012	09:58:00	52.0099	5.76356	6
123864	105	30.10.2012	09:59:00	52.0099	5.76355	6
123865	105	30.10.2012	10:00:00	52.0098	5.76347	6
123866	105	30.10.2012	10:01:00	52.0098	5.76347	6
123867	105	30.10.2012	10:02:00	52.0098	5.76346	6
123868	105	30.10.2012	10:03:00	52.0098	5.76346	6
123869	105	30.10.2012	10:04:00	52.0098	5.76347	6
123870	105	30.10.2012	10:05:00	52.0098	5.76348	6
123871	105	30.10.2012	10:06:00	52.0098	5.76349	6
123872	105	30.10.2012	10:07:00	52.0098	5.76361	6
123873	105	30.10.2012	10:08:00	52.0098	5.7634	6
123874	105	30.10.2012	10:09:00	52.0098	5.76346	6
124048	106	30.10.2012	13:04:00	52.0099	5.76348	6
124049	106	30.10.2012	13:05:00	52.0098	5.76351	6
124050	106	30.10.2012	13:06:00	52.0098	5.76345	6
124051	106	30.10.2012	13:07:00	52.0098	5.76342	6
124052	106	30.10.2012	13:08:00	52.0098	5.76342	6
124053	106	30.10.2012	13:09:00	52.0098	5.7634	6
124054	106	30.10.2012	13:10:00	52.0097	5.76336	6
124055	106	30.10.2012	13:11:00	52.0098	5.76337	6
124056	106	30.10.2012	13:12:00	52.0098	5.76342	6
124057	106	30.10.2012	13:13:00	52.0098	5.7634	6
124058	106	30.10.2012	13:14:00	52.0098	5.76342	6
124059	106	30.10.2012	13:15:00	52.0098	5.76341	6
124060	106	30.10.2012	13:16:00	52.0098	5.76339	6
124061	106	30.10.2012	13:17:00	52.0098	5.76345	6
124062	106	30.10.2012	13:18:00	52.0098	5.76342	6
124063	106	30.10.2012	13:19:00	52.0098	5.76348	6
124064	106	30.10.2012	13:20:00	52.0098	5.76347	6
125335	107	31.10.2012	10:39:00	52.0042	5.74809	6
125336	107	31.10.2012	10:40:00	52.0042	5.74808	6
125337	107	31.10.2012	10:41:00	52.0042	5.74809	6
125338	107	31.10.2012	10:42:00	52.0042	5.74807	6
125339	107	31.10.2012	10:43:00	52.004	5.74798	6
125340	107	31.10.2012	10:44:00	52.0037	5.74809	6
125341	107	31.10.2012	10:45:00	52.0036	5.74816	6
125342	107	31.10.2012	10:46:00	52.0036	5.74825	6
125343	107	31.10.2012	10:47:00	52.0036	5.74822	6
125344	107	31.10.2012	10:48:00	52.0035	5.7478	6
125345	107	31.10.2012	10:49:00	52.0036	5.74776	6
125346	107	31.10.2012	10:50:00	52.0036	5.74765	6
125347	107	31.10.2012	10:51:00	52.0037	5.74761	6
125348	107	31.10.2012	10:52:00	52.0037	5.74761	6
125349	107	31.10.2012	10:53:00	52.0037	5.74751	6
125350	107	31.10.2012	10:54:00	52.0036	5.74767	6
125351	107	31.10.2012	10:55:00	52.0036	5.74767	6
125557	108	31.10.2012	14:22:00	52.0048	5.74838	6
125558	108	31.10.2012	14:23:00	52.0048	5.74835	6
125559	108	31.10.2012	14:24:00	52.0048	5.74835	6
125560	108	31.10.2012	14:25:00	52.0048	5.74835	6
125561	108	31.10.2012	14:26:00	52.0048	5.74838	6
125562	108	31.10.2012	14:27:00	52.0048	5.74837	6
125563	108	31.10.2012	14:28:00	52.0048	5.74839	6
125564	108	31.10.2012	14:29:00	52.0048	5.74839	6
125565	108	31.10.2012	14:30:00	52.0048	5.74841	6
125566	108	31.10.2012	14:31:00	52.0048	5.74836	6
125567	108	31.10.2012	14:32:00	52.0048	5.74838	6
125568	108	31.10.2012	14:33:00	52.0048	5.74839	6
125569	108	31.10.2012	14:34:00	52.0048	5.7484	6
125570	108	31.10.2012	14:35:00	52.0048	5.7484	6
125571	108	31.10.2012	14:36:00	52.0048	5.74838	6
125572	108	31.10.2012	14:37:00	52.0048	5.74835	6
125573	108	31.10.2012	14:38:00	52.0048	5.74839	6
126714	109	01.11.2012	09:43:00	52.0097	5.76136	6
126715	109	01.11.2012	09:44:00	52.0097	5.7614	6
126716	109	01.11.2012	09:45:00	52.0097	5.76137	6
126717	109	01.11.2012	09:46:00	52.0098	5.76136	6
126718	109	01.11.2012	09:47:00	52.0099	5.7612	6
126719	109	01.11.2012	09:48:00	52.01	5.76093	6
126720	109	01.11.2012	09:49:00	52.01	5.76081	6
126721	109	01.11.2012	09:50:00	52.0101	5.76067	6
126722	109	01.11.2012	09:51:00	52.0101	5.76064	6
126723	109	01.11.2012	09:52:00	52.0102	5.76067	6
126724	109	01.11.2012	09:53:00	52.0102	5.7607	6
126725	109	01.11.2012	09:54:00	52.0101	5.76067	6
126726	109	01.11.2012	09:55:00	52.01	5.7606	6
126727	109	01.11.2012	09:56:00	52.0096	5.76035	6
126728	109	01.11.2012	09:57:00	52.0094	5.76025	6
126729	109	01.11.2012	09:58:00	52.0094	5.75978	6
126730	109	01.11.2012	09:59:00	52.0094	5.75976	6
128283	111	02.11.2012	09:48:00	52.0072	5.75428	6
128284	111	02.11.2012	09:49:00	52.0065	5.75386	6
128285	111	02.11.2012	09:50:00	52.0063	5.75325	6
128286	111	02.11.2012	09:51:00	52.0063	5.75323	6
128287	111	02.11.2012	09:52:00	52.0063	5.75322	6
128288	111	02.11.2012	09:53:00	52.0063	5.7532	6
128289	111	02.11.2012	09:54:00	52.0063	5.75319	6
128290	111	02.11.2012	09:55:00	52.0063	5.75319	6
128291	111	02.11.2012	09:56:00	52.0063	5.7532	6
128292	111	02.11.2012	09:57:00	52.0063	5.7532	6
128293	111	02.11.2012	09:58:00	52.0063	5.7532	6
128294	111	02.11.2012	09:59:00	52.0063	5.75323	6
128295	111	02.11.2012	10:00:00	52.0063	5.75322	6
128296	111	02.11.2012	10:01:00	52.0063	5.75322	6
128297	111	02.11.2012	10:02:00	52.0063	5.75316	6
128298	111	02.11.2012	10:03:00	52.0064	5.75299	6
128299	111	02.11.2012	10:04:00	52.0064	5.75301	6
128528	112	02.11.2012	13:55:00	52.0035	5.7481	6
128529	112	02.11.2012	13:56:00	52.0035	5.74809	6
128530	112	02.11.2012	13:57:00	52.0035	5.74812	6
128531	112	02.11.2012	13:58:00	52.0035	5.7481	6
128532	112	02.11.2012	13:59:00	52.0035	5.74811	6
128533	112	02.11.2012	14:00:00	52.0035	5.74808	6
128534	112	02.11.2012	14:01:00	52.0035	5.74811	6
128535	112	02.11.2012	14:03:00	52.0035	5.74811	6
128536	112	02.11.2012	14:04:00	52.0035	5.74815	6
128537	112	02.11.2012	14:05:00	52.0035	5.74814	6
128538	112	02.11.2012	14:06:00	52.0035	5.74817	6
128539	112	02.11.2012	14:07:00	52.0035	5.74821	6
128540	112	02.11.2012	14:08:00	52.0036	5.7483	6
128541	112	02.11.2012	14:09:00	52.0036	5.74831	6
128542	112	02.11.2012	14:10:00	52.0036	5.74831	6
128543	112	02.11.2012	14:11:00	52.0036	5.74831	6
132505	113	05.11.2012	08:44:00	52.0066	5.75239	6
132506	113	05.11.2012	08:45:00	52.0065	5.75221	6
132507	113	05.11.2012	08:46:00	52.0065	5.75219	6
132508	113	05.11.2012	08:47:00	52.0065	5.75211	6
132509	113	05.11.2012	08:48:00	52.0066	5.75209	6
132510	113	05.11.2012	08:49:00	52.0066	5.75199	6
132511	113	05.11.2012	08:50:00	52.0066	5.75197	6
132512	113	05.11.2012	08:51:00	52.0066	5.75193	6
132513	113	05.11.2012	08:52:00	52.0068	5.7516	6
132514	113	05.11.2012	08:53:00	52.0068	5.75153	6
132515	113	05.11.2012	08:54:00	52.0069	5.75174	6
132516	113	05.11.2012	08:55:00	52.007	5.75178	6
132517	113	05.11.2012	08:56:00	52.0071	5.75181	6
132518	113	05.11.2012	08:57:00	52.007	5.75157	6
132519	113	05.11.2012	08:58:00	52.0071	5.7519	6
132520	113	05.11.2012	08:59:00	52.0071	5.75187	6
132521	113	05.11.2012	09:00:00	52.0071	5.75185	6
132750	114	05.11.2012	12:50:00	52.0037	5.74824	6
132751	114	05.11.2012	12:51:00	52.0037	5.74821	6
132752	114	05.11.2012	12:52:00	52.0037	5.74823	6
132753	114	05.11.2012	12:53:00	52.0037	5.74823	6
132754	114	05.11.2012	12:54:00	52.0037	5.74823	6
132755	114	05.11.2012	12:55:00	52.0037	5.74823	6
132756	114	05.11.2012	12:56:00	52.0037	5.74824	6
132757	114	05.11.2012	12:57:00	52.0037	5.74823	6
132758	114	05.11.2012	12:58:00	52.0037	5.74824	6
132759	114	05.11.2012	12:59:00	52.0037	5.74824	6
132760	114	05.11.2012	13:00:00	52.0037	5.74822	6
132761	114	05.11.2012	13:01:00	52.0037	5.74824	6
132762	114	05.11.2012	13:02:00	52.0037	5.74824	6
132763	114	05.11.2012	13:03:00	52.0037	5.74823	6
132764	114	05.11.2012	13:04:00	52.0037	5.74823	6
132765	114	05.11.2012	13:05:00	52.0037	5.74826	6
132766	114	05.11.2012	13:06:00	52.0037	5.74827	6
133982	115	06.11.2012	09:31:00	52.007	5.75077	6
133983	115	06.11.2012	09:32:00	52.007	5.75079	6
133984	115	06.11.2012	09:33:00	52.007	5.75073	6
133985	115	06.11.2012	09:34:00	52.007	5.75072	6
133986	115	06.11.2012	09:35:00	52.007	5.75072	6
133987	115	06.11.2012	09:36:00	52.007	5.75073	6
133988	115	06.11.2012	09:37:00	52.007	5.75069	6
133989	115	06.11.2012	09:38:00	52.007	5.75066	6
133990	115	06.11.2012	09:39:00	52.007	5.75069	6
133991	115	06.11.2012	09:40:00	52.007	5.75063	6
133992	115	06.11.2012	09:41:00	52.007	5.75047	6
133993	115	06.11.2012	09:42:00	52.007	5.7505	6
133994	115	06.11.2012	09:43:00	52.007	5.75049	6
133995	115	06.11.2012	09:44:00	52.007	5.75044	6
133996	115	06.11.2012	09:45:00	52.0069	5.75021	6
133997	115	06.11.2012	09:46:00	52.0069	5.74999	6
133998	115	06.11.2012	09:47:00	52.0068	5.74983	6
134121	116	06.11.2012	11:52:00	52.004	5.74794	6
134122	116	06.11.2012	11:53:00	52.004	5.74791	6
134123	116	06.11.2012	11:54:00	52.004	5.74788	6
134124	116	06.11.2012	11:55:00	52.004	5.74791	6
134125	116	06.11.2012	11:56:00	52.004	5.74788	6
134126	116	06.11.2012	11:57:00	52.004	5.74789	6
134127	116	06.11.2012	11:58:00	52.004	5.74788	6
134128	116	06.11.2012	11:59:00	52.004	5.74786	6
134129	116	06.11.2012	12:00:00	52.004	5.74789	6
134130	116	06.11.2012	12:01:00	52.004	5.74788	6
134131	116	06.11.2012	12:02:00	52.004	5.74788	6
134132	116	06.11.2012	12:03:00	52.004	5.74794	6
134133	116	06.11.2012	12:04:00	52.004	5.74789	6
134134	116	06.11.2012	12:05:00	52.004	5.74788	6
134135	116	06.11.2012	12:06:00	52.004	5.74791	6
134136	116	06.11.2012	12:07:00	52.004	5.74787	6
134137	116	06.11.2012	12:08:00	52.004	5.7479	6
135330	117	07.11.2012	08:12:00	52.0074	5.75052	6
135331	117	07.11.2012	08:13:00	52.0074	5.75045	6
135332	117	07.11.2012	08:14:00	52.0074	5.75046	6
135333	117	07.11.2012	08:15:00	52.0074	5.75045	6
135334	117	07.11.2012	08:16:00	52.0073	5.75041	6
135335	117	07.11.2012	08:17:00	52.0075	5.7505	6
135336	117	07.11.2012	08:18:00	52.0075	5.75044	6
135337	117	07.11.2012	08:19:00	52.0075	5.75048	6
135338	117	07.11.2012	08:20:00	52.0076	5.75057	6
135339	117	07.11.2012	08:21:00	52.0075	5.75051	6
135340	117	07.11.2012	08:22:00	52.0076	5.75048	6
135341	117	07.11.2012	08:23:00	52.0076	5.75055	6
135342	117	07.11.2012	08:24:00	52.0077	5.75061	6
135343	117	07.11.2012	08:25:00	52.0077	5.75063	6
135344	117	07.11.2012	08:26:00	52.0077	5.75067	6
135345	117	07.11.2012	08:27:00	52.0078	5.75066	6
135346	117	07.11.2012	08:28:00	52.0078	5.75095	6
135512	118	07.11.2012	11:16:00	52.0079	5.75947	6
135513	118	07.11.2012	11:17:00	52.0079	5.75929	6
135514	118	07.11.2012	11:18:00	52.0079	5.75929	6
135515	118	07.11.2012	11:19:00	52.0079	5.75924	6
135516	118	07.11.2012	11:20:00	52.008	5.75918	6
135517	118	07.11.2012	11:21:00	52.0079	5.75932	6
135518	118	07.11.2012	11:22:00	52.008	5.7594	6
135519	118	07.11.2012	11:23:00	52.0079	5.75939	6
135520	118	07.11.2012	11:24:00	52.008	5.7594	6
135521	118	07.11.2012	11:25:00	52.0079	5.75941	6
135522	118	07.11.2012	11:26:00	52.0079	5.75941	6
135523	118	07.11.2012	11:27:00	52.0079	5.7594	6
135524	118	07.11.2012	11:28:00	52.0079	5.75938	6
135525	118	07.11.2012	11:29:00	52.0079	5.75941	6
135526	118	07.11.2012	11:30:00	52.0079	5.75939	6
135527	118	07.11.2012	11:31:00	52.0079	5.75942	6
135528	118	07.11.2012	11:32:00	52.0079	5.75938	6
139730	119	25.10.2012	10:14:00	52.0085	5.75128	7
139731	119	25.10.2012	10:15:00	52.0086	5.75134	7
139732	119	25.10.2012	10:16:00	52.0084	5.75125	7
139733	119	25.10.2012	10:17:00	52.0085	5.75131	7
139734	119	25.10.2012	10:18:00	52.0085	5.75141	7
139735	119	25.10.2012	10:19:00	52.0085	5.75137	7
139736	119	25.10.2012	10:20:00	52.0085	5.75154	7
139737	119	25.10.2012	10:21:00	52.0085	5.75152	7
139738	119	25.10.2012	10:22:00	52.0085	5.7515	7
139739	119	25.10.2012	10:23:00	52.0085	5.7515	7
139740	119	25.10.2012	10:24:00	52.0086	5.75152	7
139741	119	25.10.2012	10:25:00	52.0086	5.75156	7
139742	119	25.10.2012	10:26:00	52.0087	5.75157	7
139743	119	25.10.2012	10:27:00	52.0088	5.75152	7
139744	119	25.10.2012	10:28:00	52.0087	5.75164	7
139745	119	25.10.2012	10:29:00	52.0087	5.75174	7
139746	119	25.10.2012	10:30:00	52.0087	5.7518	7
139846	120	25.10.2012	12:10:00	52.0101	5.75661	7
139847	120	25.10.2012	12:11:00	52.01	5.75656	7
139848	120	25.10.2012	12:12:00	52.01	5.7564	7
139849	120	25.10.2012	12:13:00	52.0099	5.75631	7
139850	120	25.10.2012	12:14:00	52.0098	5.75627	7
139851	120	25.10.2012	12:15:00	52.0097	5.75626	7
139852	120	25.10.2012	12:16:00	52.0097	5.75624	7
139853	120	25.10.2012	12:17:00	52.0097	5.75615	7
139854	120	25.10.2012	12:18:00	52.0097	5.75616	7
139855	120	25.10.2012	12:19:00	52.0097	5.75621	7
139856	120	25.10.2012	12:20:00	52.0097	5.75612	7
139857	120	25.10.2012	12:21:00	52.0097	5.75621	7
139858	120	25.10.2012	12:22:00	52.0097	5.75622	7
139859	120	25.10.2012	12:23:00	52.0097	5.75608	7
139860	120	25.10.2012	12:24:00	52.0096	5.75569	7
139861	120	25.10.2012	12:25:00	52.0093	5.75551	7
139862	120	25.10.2012	12:26:00	52.009	5.7554	7
141071	121	26.10.2012	08:36:00	52.0098	5.76236	7
141072	121	26.10.2012	08:37:00	52.0099	5.76272	7
141073	121	26.10.2012	08:38:00	52.0098	5.7632	7
141074	121	26.10.2012	08:39:00	52.0099	5.76327	7
141075	121	26.10.2012	08:40:00	52.0098	5.76331	7
141076	121	26.10.2012	08:41:00	52.0098	5.76338	7
141077	121	26.10.2012	08:42:00	52.0098	5.76338	7
141078	121	26.10.2012	08:43:00	52.0097	5.76323	7
141079	121	26.10.2012	08:44:00	52.0096	5.76325	7
141080	121	26.10.2012	08:45:00	52.0096	5.76302	7
141081	121	26.10.2012	08:46:00	52.0096	5.76291	7
141082	121	26.10.2012	08:47:00	52.0098	5.76311	7
141083	121	26.10.2012	08:48:00	52.0098	5.76321	7
141084	121	26.10.2012	08:49:00	52.0098	5.76332	7
141085	121	26.10.2012	08:50:00	52.0098	5.76333	7
141086	121	26.10.2012	08:51:00	52.0098	5.76329	7
141087	121	26.10.2012	08:52:00	52.0098	5.76318	7
141348	122	26.10.2012	13:13:00	52.0067	5.74954	7
141349	122	26.10.2012	13:14:00	52.0066	5.74952	7
141350	122	26.10.2012	13:15:00	52.0066	5.7495	7
141351	122	26.10.2012	13:16:00	52.0066	5.74948	7
141352	122	26.10.2012	13:17:00	52.0066	5.74942	7
141353	122	26.10.2012	13:18:00	52.0065	5.74943	7
141354	122	26.10.2012	13:19:00	52.0065	5.74939	7
141355	122	26.10.2012	13:20:00	52.0065	5.74934	7
141356	122	26.10.2012	13:21:00	52.0065	5.74931	7
141357	122	26.10.2012	13:22:00	52.0065	5.7493	7
141358	122	26.10.2012	13:23:00	52.0064	5.74928	7
141359	122	26.10.2012	13:24:00	52.0064	5.74928	7
141360	122	26.10.2012	13:25:00	52.0064	5.74928	7
141361	122	26.10.2012	13:26:00	52.0063	5.74919	7
141362	122	26.10.2012	13:27:00	52.0062	5.74919	7
141363	122	26.10.2012	13:28:00	52.0061	5.74905	7
141364	122	26.10.2012	13:29:00	52.0056	5.74873	7
145390	123	29.10.2012	08:48:00	52.0062	5.75776	7
145391	123	29.10.2012	08:49:00	52.0062	5.7577	7
145392	123	29.10.2012	08:50:00	52.0062	5.75773	7
145393	123	29.10.2012	08:51:00	52.0063	5.75767	7
145394	123	29.10.2012	08:52:00	52.0063	5.7578	7
145395	123	29.10.2012	08:53:00	52.0063	5.75772	7
145396	123	29.10.2012	08:54:00	52.0062	5.75765	7
145397	123	29.10.2012	08:55:00	52.0062	5.75775	7
145398	123	29.10.2012	08:56:00	52.0063	5.75779	7
145399	123	29.10.2012	08:57:00	52.0063	5.75767	7
145400	123	29.10.2012	08:58:00	52.0061	5.75712	7
145401	123	29.10.2012	08:59:00	52.006	5.75686	7
145402	123	29.10.2012	09:00:00	52.0058	5.75685	7
145403	123	29.10.2012	09:01:00	52.0058	5.75692	7
145404	123	29.10.2012	09:02:00	52.0058	5.75695	7
145405	123	29.10.2012	09:03:00	52.0057	5.75687	7
145406	123	29.10.2012	09:04:00	52.0056	5.75661	7
145664	124	29.10.2012	13:22:00	52.0042	5.74819	7
145665	124	29.10.2012	13:23:00	52.0043	5.74818	7
145666	124	29.10.2012	13:24:00	52.0042	5.74817	7
145667	124	29.10.2012	13:25:00	52.0042	5.74817	7
145668	124	29.10.2012	13:26:00	52.0042	5.74821	7
145669	124	29.10.2012	13:27:00	52.0042	5.74816	7
145670	124	29.10.2012	13:28:00	52.0042	5.74817	7
145671	124	29.10.2012	13:29:00	52.0042	5.74817	7
145672	124	29.10.2012	13:30:00	52.0042	5.74816	7
145673	124	29.10.2012	13:31:00	52.0043	5.74819	7
145674	124	29.10.2012	13:32:00	52.0042	5.74819	7
145675	124	29.10.2012	13:33:00	52.0042	5.74816	7
145676	124	29.10.2012	13:34:00	52.0042	5.74815	7
145677	124	29.10.2012	13:35:00	52.0042	5.74817	7
145678	124	29.10.2012	13:36:00	52.0042	5.74817	7
145679	124	29.10.2012	13:37:00	52.0042	5.74816	7
145680	124	29.10.2012	13:38:00	52.0042	5.74819	7
146909	125	30.10.2012	10:11:00	52.0098	5.76322	7
146910	125	30.10.2012	10:12:00	52.0098	5.76328	7
146911	125	30.10.2012	10:13:00	52.0098	5.76344	7
146912	125	30.10.2012	10:14:00	52.0098	5.76348	7
146913	125	30.10.2012	10:15:00	52.0098	5.76353	7
146914	125	30.10.2012	10:16:00	52.0099	5.76347	7
146915	125	30.10.2012	10:17:00	52.0099	5.76333	7
146916	125	30.10.2012	10:18:00	52.01	5.76336	7
146917	125	30.10.2012	10:19:00	52.0098	5.76339	7
146918	125	30.10.2012	10:20:00	52.0099	5.76344	7
146919	125	30.10.2012	10:21:00	52.0098	5.76343	7
146920	125	30.10.2012	10:22:00	52.0099	5.76343	7
146921	125	30.10.2012	10:23:00	52.0099	5.76346	7
146922	125	30.10.2012	10:24:00	52.0098	5.76344	7
146923	125	30.10.2012	10:25:00	52.0098	5.76348	7
146924	125	30.10.2012	10:26:00	52.0099	5.76341	7
146925	125	30.10.2012	10:27:00	52.0098	5.76345	7
147055	126	30.10.2012	12:37:00	52.0098	5.76336	7
147056	126	30.10.2012	12:38:00	52.0097	5.76342	7
[truncated: 3,087 more rows]
